# Supplementary material for: Behavioral health and experience of violence among cisgender heterosexual and lesbian, gay, bisexual, transgender, queer and questioning, and asexual (LGBTQA+) adolescents in Thailand
Source: PLoS One. 2023 Jun 15;18(6):e0287130. doi: 10.1371/journal.pone.0287130 (PMC10270608; doi:10.1371/journal.pone.0287130)
Supplement: S1 File — Anonymized data set to replicate the study findings. (CSV) [file pone.0287130.s001.csv]

	a1	a1b	h1b1	h1b2	h1b3	h1b4	h1b5	h1b6	h1b7	h1b8	h1b9	type	level4gr	a4	r	a5	a10	a8	i14	i15	i10	i11	i12	i13	h1c	h3	h4	h500	h501	h502	h503	h504	h505	h506	h507	h508	h509	h510	e11	e13	d1	d3	f1g1	f1h1	f1i1	f1j1	f1k1	f1l1	f1m1
1	2	3	0	1	0	0	0	0	0	0	0	1	M.1	1	¡ÃØ§à·¾	1	100	9.99	3	2	1	1	1	1	9	NA	NA	NA	NA	NA	NA	NA	NA	NA	NA	NA	NA	NA	1	9	0	NA	0	0	0	0	0	1	0
2	1	1	0	1	0	0	1	1	0	0	0	1	M.1	1	¡ÃØ§à·¾	1	625	9.99	1	2	1	0	0	0	0	NA	NA	NA	NA	NA	NA	NA	NA	NA	NA	NA	NA	NA	0	NA	0	NA	0	0	0	0	0	0	0
3	2	2	1	0	0	0	0	0	0	0	0	1	M.1	1	¡ÃØ§à·¾	1	100	9.99	0	1	1	1	1	1	0	NA	NA	NA	NA	NA	NA	NA	NA	NA	NA	NA	NA	NA	0	NA	0	NA	0	0	0	0	0	0	0
4	1	1	0	1	0	0	0	0	0	0	0	1	M.1	1	¡ÃØ§à·¾	1	105	3.05	9	9	9	9	9	9	0	NA	NA	NA	NA	NA	NA	NA	NA	NA	NA	NA	NA	NA	0	NA	0	NA	0	0	0	0	0	0	0
5	2	2	0	0	0	0	0	1	0	0	0	1	M.1	1	¡ÃØ§à·¾	1	600	2.48	3	3	1	0	1	1	0	NA	NA	NA	NA	NA	NA	NA	NA	NA	NA	NA	NA	NA	1	2	0	NA	0	0	0	0	0	0	0
6	1	1	1	0	0	0	0	0	0	0	0	1	M.1	1	¡ÃØ§à·¾	1	2000	3.05	0	0	9	0	0	0	1	1	1	9	9	9	9	9	9	9	9	9	9	9	0	NA	0	NA	0	0	0	0	0	0	0
7	2	2	1	1	0	0	0	0	0	0	0	1	M.1	1	¡ÃØ§à·¾	1	100	2.59	1	0	0	0	0	0	0	NA	NA	NA	NA	NA	NA	NA	NA	NA	NA	NA	NA	NA	0	NA	0	NA	0	0	0	0	0	0	0
8	2	2	0	0	0	0	0	1	0	0	0	1	M.1	1	¡ÃØ§à·¾	1	300	2.5	0	0	0	0	0	0	0	NA	NA	NA	NA	NA	NA	NA	NA	NA	NA	NA	NA	NA	1	2	0	NA	0	0	0	0	0	0	0
9	2	2	1	0	0	0	0	0	0	0	0	1	M.1	1	¡ÃØ§à·¾	1	2500	2.7	0	0	9	0	9	9	0	NA	NA	NA	NA	NA	NA	NA	NA	NA	NA	NA	NA	NA	0	NA	0	NA	0	0	0	0	0	0	0
10	1	1	1	0	0	0	0	0	0	0	0	1	M.1	1	¡ÃØ§à·¾	3	500	2.96	0	0	0	0	0	0	0	NA	NA	NA	NA	NA	NA	NA	NA	NA	NA	NA	NA	NA	0	NA	0	NA	0	0	0	0	0	0	0
11	1	1	0	1	0	0	0	0	0	0	0	1	M.1	1	¡ÃØ§à·¾	1	1050	2.3	0	0	0	0	0	0	0	NA	NA	NA	NA	NA	NA	NA	NA	NA	NA	NA	NA	NA	0	NA	0	NA	0	0	0	0	0	0	0
12	1	1	0	1	0	0	0	0	0	0	0	1	M.1	1	¡ÃØ§à·¾	1	360	9.99	2	1	1	0	0	0	0	NA	NA	NA	NA	NA	NA	NA	NA	NA	NA	NA	NA	NA	0	NA	0	NA	0	0	0	0	0	0	0
13	1	1	0	1	0	0	0	0	0	0	0	1	M.1	3	¡ÃØ§à·¾	3	490	2.5	1	0	0	0	0	0	0	NA	NA	NA	NA	NA	NA	NA	NA	NA	NA	NA	NA	NA	0	NA	0	NA	0	0	0	0	0	0	0
14	1	1	0	1	0	0	0	0	0	0	0	1	M.1	1	¡ÃØ§à·¾	1	720	1.45	0	0	0	0	0	0	0	NA	NA	NA	NA	NA	NA	NA	NA	NA	NA	NA	NA	NA	0	NA	0	NA	0	0	0	0	0	0	0
15	1	1	0	1	0	0	0	0	0	0	0	1	M.1	1	¡ÃØ§à·¾	1	500	2.43	0	0	0	0	0	0	9	NA	NA	NA	NA	NA	NA	NA	NA	NA	NA	NA	NA	NA	0	NA	0	NA	0	0	0	0	0	0	0
16	2	2	0	1	0	0	0	0	0	0	0	1	M.1	1	¡ÃØ§à·¾	1	85	2.59	2	1	0	0	1	0	0	NA	NA	NA	NA	NA	NA	NA	NA	NA	NA	NA	NA	NA	0	NA	0	NA	0	0	0	0	0	0	0
17	2	2	1	0	0	0	0	0	0	0	0	1	M.1	1	¡ÃØ§à·¾	1	600	3.71	1	0	0	0	0	0	0	NA	NA	NA	NA	NA	NA	NA	NA	NA	NA	NA	NA	NA	0	NA	0	NA	0	0	0	0	0	0	0
18	1	1	0	1	0	0	0	0	0	0	0	1	M.1	1	¡ÃØ§à·¾	1	500	3.21	0	0	0	0	0	0	0	NA	NA	NA	NA	NA	NA	NA	NA	NA	NA	NA	NA	NA	1	4	0	NA	9	9	9	9	9	9	9
19	1	1	0	1	0	0	0	0	0	0	0	1	M.1	1	¡ÃØ§à·¾	1	400	9.99	0	0	0	0	0	0	0	NA	NA	NA	NA	NA	NA	NA	NA	NA	NA	NA	NA	NA	0	NA	0	NA	0	0	0	0	0	0	0
20	1	1	0	1	0	0	0	0	0	0	0	1	M.1	1	¡ÃØ§à·¾	1	500	3.58	0	0	9	0	0	0	0	NA	NA	NA	NA	NA	NA	NA	NA	NA	NA	NA	NA	NA	0	NA	0	NA	0	0	0	0	0	0	0
21	2	2	1	0	0	0	0	0	0	0	0	1	M.1	1	¡ÃØ§à·¾	3	600	3.56	0	0	0	0	0	0	0	NA	NA	NA	NA	NA	NA	NA	NA	NA	NA	NA	NA	NA	0	NA	0	NA	0	0	0	0	0	0	0
22	2	2	1	0	0	0	0	0	0	0	0	1	M.1	1	¡ÃØ§à·¾	3	500	3.48	1	1	0	0	0	0	0	NA	NA	NA	NA	NA	NA	NA	NA	NA	NA	NA	NA	NA	0	NA	0	NA	0	0	0	0	0	0	0
23	2	2	1	0	0	0	0	0	0	0	0	1	M.1	1	¡ÃØ§à·¾	1	500	3.71	1	1	0	0	0	0	0	NA	NA	NA	NA	NA	NA	NA	NA	NA	NA	NA	NA	NA	0	NA	0	NA	0	0	0	0	0	0	0
24	1	9	0	1	0	0	0	0	0	0	0	1	M.1	1	¡ÃØ§à·¾	3	60	3.07	1	0	0	0	0	0	0	NA	NA	NA	NA	NA	NA	NA	NA	NA	NA	NA	NA	NA	0	NA	0	NA	0	0	0	0	0	0	0
25	2	2	1	0	0	0	0	0	0	0	0	1	M.1	1	¡ÃØ§à·¾	1	500	9.99	3	1	1	1	0	0	0	NA	NA	NA	NA	NA	NA	NA	NA	NA	NA	NA	NA	NA	1	4	1	1	0	0	0	0	0	0	0
26	2	2	1	0	0	0	0	0	0	0	0	1	M.1	1	¡ÃØ§à·¾	1	500	3.49	0	0	0	0	0	0	9	NA	NA	NA	NA	NA	NA	NA	NA	NA	NA	NA	NA	NA	0	NA	0	NA	1	0	0	1	1	0	0
27	1	1	0	1	0	0	0	0	0	0	0	1	M.1	1	¡ÃØ§à·¾	3	700	3.19	0	0	0	0	0	0	0	NA	NA	NA	NA	NA	NA	NA	NA	NA	NA	NA	NA	NA	0	NA	1	2	1	1	1	1	1	1	1
28	1	1	0	1	0	0	0	0	0	0	0	1	M.1	1	¡ÃØ§à·¾	3	1000	3.23	1	0	0	0	0	0	0	NA	NA	NA	NA	NA	NA	NA	NA	NA	NA	NA	NA	NA	0	NA	0	NA	0	0	0	0	0	0	0
29	1	1	0	1	0	0	0	0	0	0	0	1	M.1	1	¡ÃØ§à·¾	3	1000	3.42	0	0	0	0	0	0	0	NA	NA	NA	NA	NA	NA	NA	NA	NA	NA	NA	NA	NA	0	NA	0	NA	0	0	0	0	0	0	0
30	1	9	0	1	0	0	0	0	0	0	0	1	M.1	1	¡ÃØ§à·¾	3	700	2.97	3	3	0	0	0	0	0	NA	NA	NA	NA	NA	NA	NA	NA	NA	NA	NA	NA	NA	1	1	0	NA	0	0	0	0	0	0	0
31	2	2	1	0	0	0	0	0	0	0	0	1	M.1	9	¡ÃØ§à·¾	1	500	3.57	1	1	0	0	0	0	0	NA	NA	NA	NA	NA	NA	NA	NA	NA	NA	NA	NA	NA	1	2	0	NA	0	0	0	0	0	0	0
32	1	1	0	1	0	0	0	0	0	0	0	1	M.1	1	¡ÃØ§à·¾	1	500	9.99	1	0	0	0	0	0	0	NA	NA	NA	NA	NA	NA	NA	NA	NA	NA	NA	NA	NA	1	1	1	1	0	1	0	0	1	0	0
33	1	1	0	1	0	0	0	0	0	0	0	1	M.1	1	¡ÃØ§à·¾	1	750	2.1	1	0	0	0	0	0	0	NA	NA	NA	NA	NA	NA	NA	NA	NA	NA	NA	NA	NA	0	NA	0	NA	0	0	0	0	0	0	0
34	2	2	1	0	0	0	0	0	0	0	0	1	M.1	1	¡ÃØ§à·¾	1	500	9.99	2	2	1	0	0	0	0	NA	NA	NA	NA	NA	NA	NA	NA	NA	NA	NA	NA	NA	1	1	1	1	0	0	0	0	0	0	0
35	1	1	0	1	0	0	0	0	0	0	0	1	M.1	1	¡ÃØ§à·¾	1	560	3.64	1	1	1	0	0	0	0	NA	NA	NA	NA	NA	NA	NA	NA	NA	NA	NA	NA	NA	0	NA	0	NA	0	0	0	0	0	0	0
36	2	2	1	1	0	0	0	0	0	0	0	1	M.1	1	¡ÃØ§à·¾	1	50	3.69	1	0	0	0	0	0	0	NA	NA	NA	NA	NA	NA	NA	NA	NA	NA	NA	NA	NA	0	NA	0	NA	0	0	0	0	0	0	0
37	1	1	0	1	0	0	0	0	0	0	0	1	M.1	1	¡ÃØ§à·¾	1	600	3	1	0	0	0	0	0	0	NA	NA	NA	NA	NA	NA	NA	NA	NA	NA	NA	NA	NA	0	NA	0	NA	0	0	0	0	0	0	0
38	1	1	0	1	0	0	0	0	0	0	0	1	M.1	1	¡ÃØ§à·¾	1	300	2.59	1	1	1	0	0	0	0	NA	NA	NA	NA	NA	NA	NA	NA	NA	NA	NA	NA	NA	0	NA	0	NA	0	0	0	0	0	0	0
39	1	1	0	1	0	0	0	0	0	0	0	1	M.1	1	¡ÃØ§à·¾	1	500	3.8	0	0	0	0	0	0	0	NA	NA	NA	NA	NA	NA	NA	NA	NA	NA	NA	NA	NA	0	NA	0	NA	0	0	0	0	0	0	0
40	1	1	0	1	0	0	0	0	0	0	0	1	M.1	1	¡ÃØ§à·¾	1	500	9.99	1	0	0	0	0	0	0	NA	NA	NA	NA	NA	NA	NA	NA	NA	NA	NA	NA	NA	0	NA	0	NA	0	0	0	0	0	0	0
41	2	2	1	1	0	0	0	0	0	0	0	1	M.1	1	¡ÃØ§à·¾	1	500	2.05	1	0	0	0	0	0	0	NA	NA	NA	NA	NA	NA	NA	NA	NA	NA	NA	NA	NA	0	NA	0	NA	0	0	0	0	0	0	0
42	2	3	0	1	0	0	0	0	0	0	0	1	M.1	1	¡ÃØ§à·¾	3	500	3.67	0	0	9	0	0	0	0	NA	NA	NA	NA	NA	NA	NA	NA	NA	NA	NA	NA	NA	0	NA	0	NA	0	0	0	0	0	0	0
43	1	1	0	1	0	0	0	0	0	0	0	1	M.1	1	¡ÃØ§à·¾	3	500	3.23	1	3	1	0	0	0	0	NA	NA	NA	NA	NA	NA	NA	NA	NA	NA	NA	NA	NA	0	NA	0	NA	0	0	0	0	0	0	0
44	1	1	0	1	0	0	0	0	0	0	0	1	M.1	1	¡ÃØ§à·¾	1	125	2.78	0	0	0	0	0	0	0	NA	NA	NA	NA	NA	NA	NA	NA	NA	NA	NA	NA	NA	0	NA	0	NA	0	0	0	0	0	0	0
45	1	1	0	1	0	0	0	0	0	0	0	1	M.1	1	¡ÃØ§à·¾	3	500	2.95	0	0	0	0	0	0	0	NA	NA	NA	NA	NA	NA	NA	NA	NA	NA	NA	NA	NA	0	NA	0	NA	0	0	0	0	0	0	0
46	1	1	0	1	0	0	0	0	0	0	0	1	M.1	1	¡ÃØ§à·¾	1	999999	2	0	0	0	0	0	0	0	NA	NA	NA	NA	NA	NA	NA	NA	NA	NA	NA	NA	NA	0	NA	0	NA	0	0	0	0	0	0	0
47	2	2	1	0	0	0	0	0	0	0	0	1	M.1	1	¡ÃØ§à·¾	3	400	9.99	9	9	9	9	9	9	0	NA	NA	NA	NA	NA	NA	NA	NA	NA	NA	NA	NA	NA	0	NA	0	NA	0	0	0	0	0	0	0
48	1	3	1	1	0	0	0	0	0	0	0	1	M.1	1	¡ÃØ§à·¾	1	500	9.99	3	2	1	1	1	0	0	NA	NA	NA	NA	NA	NA	NA	NA	NA	NA	NA	NA	NA	0	NA	0	NA	0	0	0	0	0	0	0
49	2	2	1	1	0	0	0	0	0	0	0	1	M.1	1	¡ÃØ§à·¾	1	360	9.99	1	0	0	0	0	0	0	NA	NA	NA	NA	NA	NA	NA	NA	NA	NA	NA	NA	NA	0	NA	0	NA	0	0	0	0	0	0	0
50	1	1	0	1	0	0	0	0	0	0	0	1	M.1	1	¡ÃØ§à·¾	1	660	9.99	1	1	0	0	0	0	0	NA	NA	NA	NA	NA	NA	NA	NA	NA	NA	NA	NA	NA	0	NA	0	NA	0	0	0	0	0	0	0
51	2	3	0	1	0	0	0	0	0	0	0	1	M.1	1	¡ÃØ§à·¾	3	700	9.99	1	1	0	0	0	0	0	NA	NA	NA	NA	NA	NA	NA	NA	NA	NA	NA	NA	NA	0	NA	0	NA	0	0	0	0	0	0	0
52	1	1	0	1	0	0	0	0	0	0	0	1	M.1	1	¡ÃØ§à·¾	1	420	9.99	0	0	0	0	0	0	0	NA	NA	NA	NA	NA	NA	NA	NA	NA	NA	NA	NA	NA	0	NA	0	NA	0	0	0	0	0	0	0
53	2	2	1	1	0	0	0	0	0	0	0	1	M.1	1	¡ÃØ§à·¾	1	300	9.99	1	1	0	0	0	0	0	NA	NA	NA	NA	NA	NA	NA	NA	NA	NA	NA	NA	NA	0	NA	0	NA	0	0	0	0	0	0	0
54	1	1	0	1	0	0	0	0	0	0	0	1	M.1	1	¡ÃØ§à·¾	1	500	9.99	0	0	0	0	0	0	0	NA	NA	NA	NA	NA	NA	NA	NA	NA	NA	NA	NA	NA	0	NA	0	NA	0	0	0	0	0	0	0
55	2	2	1	0	0	0	0	0	0	0	0	1	M.1	1	¡ÃØ§à·¾	1	600	9.99	1	0	0	0	0	0	0	NA	NA	NA	NA	NA	NA	NA	NA	NA	NA	NA	NA	NA	0	NA	0	NA	0	0	0	0	0	0	0
56	1	1	0	1	0	0	0	0	0	0	0	1	M.1	1	¡ÃØ§à·¾	1	275	9.99	0	1	1	0	0	0	0	NA	NA	NA	NA	NA	NA	NA	NA	NA	NA	NA	NA	NA	0	NA	0	NA	0	0	0	0	0	0	0
57	1	1	0	0	0	0	0	0	0	0	1	1	M.1	1	¡ÃØ§à·¾	1	180	9.99	1	1	0	0	0	0	0	NA	NA	NA	NA	NA	NA	NA	NA	NA	NA	NA	NA	NA	0	NA	0	NA	0	0	0	0	0	0	0
58	2	2	1	1	0	1	0	0	0	0	0	1	M.1	1	¡ÃØ§à·¾	3	300	9.99	1	1	1	0	0	0	0	NA	NA	NA	NA	NA	NA	NA	NA	NA	NA	NA	NA	NA	0	NA	0	NA	0	0	0	0	0	0	0
59	1	1	0	1	0	0	0	0	0	0	0	1	M.1	1	¡ÃØ§à·¾	1	600	9.99	0	0	0	0	0	0	0	NA	NA	NA	NA	NA	NA	NA	NA	NA	NA	NA	NA	NA	0	NA	0	NA	0	0	0	0	0	0	0
60	1	1	0	1	0	0	0	0	0	0	0	1	M.1	1	¡ÃØ§à·¾	3	1000	9.99	0	0	0	0	0	0	0	NA	NA	NA	NA	NA	NA	NA	NA	NA	NA	NA	NA	NA	0	NA	0	NA	1	0	0	0	1	0	0
61	1	1	0	1	0	0	0	0	0	0	0	1	M.1	1	¡ÃØ§à·¾	3	700	9.99	0	0	0	0	0	0	0	NA	NA	NA	NA	NA	NA	NA	NA	NA	NA	NA	NA	NA	0	NA	0	NA	0	0	0	0	0	0	0
62	1	1	0	1	0	0	0	0	0	0	0	1	M.1	1	¡ÃØ§à·¾	1	999999	9.99	0	0	0	0	0	0	0	NA	NA	NA	NA	NA	NA	NA	NA	NA	NA	NA	NA	NA	0	NA	0	NA	0	0	0	0	0	0	0
63	1	1	0	1	0	0	0	0	0	0	0	1	M.1	1	¡ÃØ§à·¾	1	350	9.99	0	0	0	0	0	0	0	NA	NA	NA	NA	NA	NA	NA	NA	NA	NA	NA	NA	NA	0	NA	0	NA	0	0	0	0	0	0	0
64	1	1	0	1	0	0	0	0	0	0	0	1	M.1	3	¡ÃØ§à·¾	1	900	9.99	9	9	9	9	9	9	0	NA	NA	NA	NA	NA	NA	NA	NA	NA	NA	NA	NA	NA	0	NA	0	NA	0	0	0	0	0	0	0
65	2	2	1	0	0	0	0	0	0	0	0	1	M.1	1	¡ÃØ§à·¾	1	500	3.76	1	0	0	0	0	0	0	NA	NA	NA	NA	NA	NA	NA	NA	NA	NA	NA	NA	NA	0	NA	0	NA	0	0	0	0	0	0	0
66	2	2	1	0	0	0	0	0	0	0	0	1	M.1	1	¡ÃØ§à·¾	3	500	3.25	1	1	0	0	0	0	0	NA	NA	NA	NA	NA	NA	NA	NA	NA	NA	NA	NA	NA	0	NA	0	NA	0	0	0	0	0	0	0
67	1	1	0	1	0	0	0	0	0	0	0	1	M.1	1	¡ÃØ§à·¾	1	150	9.99	1	1	0	0	0	0	0	NA	NA	NA	NA	NA	NA	NA	NA	NA	NA	NA	NA	NA	0	NA	0	NA	0	0	0	0	0	0	0
68	1	1	0	1	0	0	0	0	0	0	0	1	M.1	1	¡ÃØ§à·¾	3	500	3.58	1	1	0	0	0	0	0	NA	NA	NA	NA	NA	NA	NA	NA	NA	NA	NA	NA	NA	0	NA	0	NA	0	0	0	0	0	0	0
69	1	1	0	1	0	0	0	0	0	0	0	1	M.1	1	¡ÃØ§à·¾	3	600	3	3	2	0	1	1	1	0	NA	NA	NA	NA	NA	NA	NA	NA	NA	NA	NA	NA	NA	1	1	0	NA	0	0	0	0	0	0	0
70	1	1	0	1	0	0	0	0	0	0	0	1	M.1	1	¡ÃØ§à·¾	3	500	9.99	0	0	0	0	0	0	0	NA	NA	NA	NA	NA	NA	NA	NA	NA	NA	NA	NA	NA	0	NA	0	NA	0	0	0	0	0	0	0
71	1	1	0	1	0	0	0	0	0	0	0	1	M.1	1	¡ÃØ§à·¾	1	999999	9.99	0	0	0	0	0	0	0	NA	NA	NA	NA	NA	NA	NA	NA	NA	NA	NA	NA	NA	0	NA	0	NA	0	0	0	0	0	0	0
72	1	1	0	1	0	0	0	0	0	0	0	1	M.1	1	¡ÃØ§à·¾	1	800	9.99	0	0	0	0	0	0	0	NA	NA	NA	NA	NA	NA	NA	NA	NA	NA	NA	NA	NA	0	NA	0	NA	0	0	0	0	0	0	0
73	1	1	0	1	0	0	0	0	0	0	0	1	M.1	1	¡ÃØ§à·¾	1	700	9.99	0	0	0	0	0	0	0	NA	NA	NA	NA	NA	NA	NA	NA	NA	NA	NA	NA	NA	0	NA	0	NA	0	0	0	0	0	0	0
74	1	1	0	1	0	0	0	0	0	0	0	1	M.1	1	¡ÃØ§à·¾	1	500	9.99	1	0	0	0	0	0	0	NA	NA	NA	NA	NA	NA	NA	NA	NA	NA	NA	NA	NA	0	NA	0	NA	0	0	0	0	0	0	0
75	1	1	0	1	0	0	0	0	0	0	0	1	M.1	1	¡ÃØ§à·¾	1	625	9.99	1	0	0	0	0	0	0	NA	NA	NA	NA	NA	NA	NA	NA	NA	NA	NA	NA	NA	0	NA	0	NA	0	0	0	0	0	0	0
76	1	1	0	1	0	0	0	0	0	0	0	1	M.1	1	¡ÃØ§à·¾	3	300	9.99	1	1	0	0	0	0	9	NA	NA	NA	NA	NA	NA	NA	NA	NA	NA	NA	NA	NA	0	NA	0	NA	0	0	0	0	0	0	0
77	1	1	0	0	0	0	0	0	1	0	0	1	M.1	1	¡ÃØ§à·¾	1	400	9.99	0	0	0	0	0	0	0	NA	NA	NA	NA	NA	NA	NA	NA	NA	NA	NA	NA	NA	0	NA	0	NA	0	0	0	0	0	0	0
78	1	1	0	1	0	0	0	0	0	0	0	1	M.1	1	¡ÃØ§à·¾	1	500	9.99	1	1	1	0	0	0	0	NA	NA	NA	NA	NA	NA	NA	NA	NA	NA	NA	NA	NA	0	NA	0	NA	0	0	0	0	0	0	0
79	2	2	0	0	0	0	0	0	0	0	1	1	M.1	1	¡ÃØ§à·¾	3	840	9.99	1	1	1	0	0	0	0	NA	NA	NA	NA	NA	NA	NA	NA	NA	NA	NA	NA	NA	0	NA	0	NA	0	0	0	0	0	0	0
80	2	2	0	0	0	0	0	0	0	0	1	1	M.1	1	¡ÃØ§à·¾	3	700	9.99	1	1	1	0	0	0	0	NA	NA	NA	NA	NA	NA	NA	NA	NA	NA	NA	NA	NA	0	NA	0	NA	0	0	0	0	0	0	0
81	1	1	0	1	0	0	0	0	0	0	0	1	M.1	1	¡ÃØ§à·¾	1	500	9.99	0	0	0	0	0	0	0	NA	NA	NA	NA	NA	NA	NA	NA	NA	NA	NA	NA	NA	0	NA	0	NA	1	1	1	0	0	0	0
82	2	2	1	0	0	0	0	0	0	0	0	1	M.1	1	¡ÃØ§à·¾	3	600	9.99	0	0	0	0	0	0	0	NA	NA	NA	NA	NA	NA	NA	NA	NA	NA	NA	NA	NA	0	NA	0	NA	0	0	0	0	0	0	0
83	2	2	1	1	0	0	0	0	0	0	0	1	M.1	1	¡ÃØ§à·¾	1	500	9.99	3	3	1	1	1	1	0	NA	NA	NA	NA	NA	NA	NA	NA	NA	NA	NA	NA	NA	0	NA	0	NA	0	0	0	0	0	0	0
84	1	1	0	1	0	0	0	0	0	0	0	1	M.1	1	¡ÃØ§à·¾	1	600	9.99	1	1	1	0	0	0	0	NA	NA	NA	NA	NA	NA	NA	NA	NA	NA	NA	NA	NA	0	NA	0	NA	0	0	0	0	0	0	0
85	2	2	0	0	0	0	0	1	0	0	0	1	M.1	1	¡ÃØ§à·¾	1	400	3.35	1	1	0	1	1	1	0	NA	NA	NA	NA	NA	NA	NA	NA	NA	NA	NA	NA	NA	0	NA	0	NA	0	0	0	0	0	0	0
86	1	1	0	1	0	0	0	0	0	0	0	1	M.1	1	¡ÃØ§à·¾	1	500	9.99	1	0	0	0	0	0	0	NA	NA	NA	NA	NA	NA	NA	NA	NA	NA	NA	NA	NA	0	NA	0	NA	0	0	0	0	0	0	0
87	1	1	0	1	0	0	0	0	0	0	0	1	M.1	1	¡ÃØ§à·¾	1	500	2.9	0	0	0	0	0	0	0	NA	NA	NA	NA	NA	NA	NA	NA	NA	NA	NA	NA	NA	0	NA	0	NA	0	0	0	0	0	0	0
88	1	1	0	1	0	0	0	0	0	0	0	1	M.1	1	¡ÃØ§à·¾	1	500	9.99	0	0	0	0	0	0	9	NA	NA	NA	NA	NA	NA	NA	NA	NA	NA	NA	NA	NA	0	NA	0	NA	0	0	0	0	0	0	0
89	2	2	1	0	0	0	0	0	0	0	0	1	M.1	1	¡ÃØ§à·¾	1	550	2.91	1	1	1	0	0	0	0	NA	NA	NA	NA	NA	NA	NA	NA	NA	NA	NA	NA	NA	0	NA	0	NA	0	0	0	0	0	0	0
90	2	2	1	0	0	0	0	0	0	0	0	1	M.1	1	¡ÃØ§à·¾	1	500	2.51	1	1	0	0	1	0	0	NA	NA	NA	NA	NA	NA	NA	NA	NA	NA	NA	NA	NA	1	2	1	9	0	0	0	0	0	0	0
91	1	1	0	1	0	0	0	0	0	0	0	1	M.1	1	¡ÃØ§à·¾	3	600	3.28	1	1	1	0	0	0	0	NA	NA	NA	NA	NA	NA	NA	NA	NA	NA	NA	NA	NA	0	NA	0	NA	0	0	0	0	0	0	0
92	1	1	0	1	0	0	0	0	0	0	0	1	M.1	1	¡ÃØ§à·¾	4	500	2.34	1	0	0	0	0	0	0	NA	NA	NA	NA	NA	NA	NA	NA	NA	NA	NA	NA	NA	0	NA	0	NA	0	0	0	0	0	0	0
93	1	1	0	1	0	0	0	0	0	0	0	1	M.1	1	¡ÃØ§à·¾	1	400	2.57	1	1	0	0	0	0	0	NA	NA	NA	NA	NA	NA	NA	NA	NA	NA	NA	NA	NA	1	1	0	NA	0	0	0	0	0	0	0
94	1	1	0	1	0	0	0	1	0	0	0	1	M.1	1	¡ÃØ§à·¾	1	1000	2.68	3	1	0	1	1	1	0	NA	NA	NA	NA	NA	NA	NA	NA	NA	NA	NA	NA	NA	0	NA	0	NA	0	0	0	0	0	0	0
95	2	2	1	1	0	0	0	0	0	0	0	1	M.1	1	¡ÃØ§à·¾	1	700	2.41	1	1	0	0	0	0	0	NA	NA	NA	NA	NA	NA	NA	NA	NA	NA	NA	NA	NA	0	NA	0	NA	0	0	0	0	0	0	0
96	2	2	9	9	9	9	9	9	9	9	9	1	M.1	1	¡ÃØ§à·¾	3	500	9.99	1	1	0	0	0	0	9	NA	NA	NA	NA	NA	NA	NA	NA	NA	NA	NA	NA	NA	0	NA	0	NA	0	0	0	0	0	0	0
97	2	2	1	0	0	0	0	0	0	0	0	1	M.1	1	¡ÃØ§à·¾	1	500	3.76	1	1	0	0	0	0	0	NA	NA	NA	NA	NA	NA	NA	NA	NA	NA	NA	NA	NA	0	NA	0	NA	0	0	0	0	0	0	0
98	2	2	1	1	0	0	0	0	0	0	0	1	M.1	1	¡ÃØ§à·¾	1	380	3.79	1	1	0	0	1	0	0	NA	NA	NA	NA	NA	NA	NA	NA	NA	NA	NA	NA	NA	0	NA	0	NA	0	0	0	0	0	0	0
99	2	4	0	0	0	0	0	1	0	0	0	1	M.1	1	¡ÃØ§à·¾	4	560	3.2	1	1	0	1	0	0	0	NA	NA	NA	NA	NA	NA	NA	NA	NA	NA	NA	NA	NA	0	NA	0	NA	0	0	0	0	0	0	0
100	2	4	1	1	1	1	0	0	0	0	0	1	M.1	1	¡ÃØ§à·¾	3	500	3.96	1	0	0	0	0	0	0	NA	NA	NA	NA	NA	NA	NA	NA	NA	NA	NA	NA	NA	0	NA	0	NA	0	0	0	0	0	0	0
101	2	2	1	1	0	0	0	0	0	0	0	1	M.1	1	¡ÃØ§à·¾	1	760	3.95	1	2	1	0	1	1	0	NA	NA	NA	NA	NA	NA	NA	NA	NA	NA	NA	NA	NA	0	NA	0	NA	0	0	0	0	0	0	0
102	1	1	0	1	0	0	0	0	0	0	0	1	M.1	1	¡ÃØ§à·¾	1	300	3.75	0	0	0	0	0	0	0	NA	NA	NA	NA	NA	NA	NA	NA	NA	NA	NA	NA	NA	0	NA	0	NA	0	0	0	0	0	0	0
103	2	2	1	1	0	0	0	0	0	0	0	1	M.1	1	¡ÃØ§à·¾	1	600	9.99	1	2	1	0	0	0	0	NA	NA	NA	NA	NA	NA	NA	NA	NA	NA	NA	NA	NA	0	NA	0	NA	0	0	0	0	0	0	0
104	2	2	1	0	0	0	0	0	0	0	0	1	M.1	1	¡ÃØ§à·¾	1	600	3.75	1	0	0	0	0	0	0	NA	NA	NA	NA	NA	NA	NA	NA	NA	NA	NA	NA	NA	0	NA	0	NA	0	0	0	0	0	0	0
105	2	2	1	0	0	0	0	0	0	0	0	1	M.1	1	¡ÃØ§à·¾	1	525	3.81	1	0	0	0	0	0	0	NA	NA	NA	NA	NA	NA	NA	NA	NA	NA	NA	NA	NA	0	NA	0	NA	0	0	0	0	0	0	0
106	2	2	1	1	0	0	0	0	0	0	0	1	M.1	3	¡ÃØ§à·¾	1	600	3.98	3	3	1	1	1	0	0	NA	NA	NA	NA	NA	NA	NA	NA	NA	NA	NA	NA	NA	0	NA	0	NA	0	0	0	0	0	0	0
107	2	2	1	0	0	0	0	0	0	0	0	1	M.1	1	¡ÃØ§à·¾	1	400	3.46	2	2	1	1	1	1	0	NA	NA	NA	NA	NA	NA	NA	NA	NA	NA	NA	NA	NA	0	NA	0	NA	0	0	0	0	0	0	0
108	1	1	0	1	0	0	0	0	0	0	0	1	M.1	1	¡ÃØ§à·¾	1	350	3.34	1	9	0	0	0	0	0	NA	NA	NA	NA	NA	NA	NA	NA	NA	NA	NA	NA	NA	0	NA	0	NA	0	0	0	0	0	0	0
109	1	1	0	1	0	0	0	0	0	0	0	1	M.1	1	¡ÃØ§à·¾	1	250	3.65	1	1	0	0	0	0	0	NA	NA	NA	NA	NA	NA	NA	NA	NA	NA	NA	NA	NA	0	NA	0	NA	0	0	0	0	0	0	0
110	2	2	0	1	0	0	0	0	0	0	0	1	M.1	1	¡ÃØ§à·¾	1	500	3.91	0	1	0	0	0	0	0	NA	NA	NA	NA	NA	NA	NA	NA	NA	NA	NA	NA	NA	0	NA	0	NA	0	0	0	0	0	0	0
111	2	2	1	1	0	0	0	0	0	0	0	1	M.1	1	¡ÃØ§à·¾	1	400	3.89	1	0	0	0	0	0	0	NA	NA	NA	NA	NA	NA	NA	NA	NA	NA	NA	NA	NA	0	NA	0	NA	0	0	0	0	0	0	0
112	2	2	1	1	0	0	0	0	0	0	0	1	M.1	1	¡ÃØ§à·¾	1	480	3.83	1	0	0	0	0	0	0	NA	NA	NA	NA	NA	NA	NA	NA	NA	NA	NA	NA	NA	0	NA	0	NA	0	0	0	0	0	0	0
113	1	1	0	1	0	0	0	0	0	0	0	1	M.1	1	¡ÃØ§à·¾	1	300	3.75	0	0	0	0	0	0	0	NA	NA	NA	NA	NA	NA	NA	NA	NA	NA	NA	NA	NA	0	NA	0	NA	0	0	0	0	0	0	0
114	1	1	0	1	0	0	0	0	0	0	0	1	M.1	1	¡ÃØ§à·¾	1	999999	2.17	0	0	0	0	0	0	0	NA	NA	NA	NA	NA	NA	NA	NA	NA	NA	NA	NA	NA	0	NA	0	NA	0	0	0	0	0	0	0
115	1	1	0	1	0	0	0	0	0	0	0	1	M.1	1	¡ÃØ§à·¾	1	1000	3.3	1	1	0	0	0	0	0	NA	NA	NA	NA	NA	NA	NA	NA	NA	NA	NA	NA	NA	0	NA	0	NA	0	0	0	0	0	0	0
116	2	2	0	0	0	0	0	1	0	0	0	1	M.1	1	¡ÃØ§à·¾	1	150	3.58	1	1	0	0	1	0	0	NA	NA	NA	NA	NA	NA	NA	NA	NA	NA	NA	NA	NA	1	2	0	NA	0	0	0	0	0	0	0
117	2	2	0	0	0	0	0	1	0	0	0	1	M.1	1	¡ÃØ§à·¾	1	500	3.91	1	1	0	0	1	0	0	NA	NA	NA	NA	NA	NA	NA	NA	NA	NA	NA	NA	NA	1	1	0	NA	0	0	0	0	0	0	0
118	2	2	1	0	0	0	0	0	0	0	0	1	M.3	1	¡ÃØ§à·¾	3	500	2.89	1	1	0	0	1	0	0	NA	NA	NA	NA	NA	NA	NA	NA	NA	NA	NA	NA	NA	1	3	0	NA	0	0	0	0	0	0	0
119	2	2	1	1	0	0	0	0	0	0	0	1	M.3	1	¡ÃØ§à·¾	3	450	9.99	0	0	0	0	0	0	1	1	1	0	0	1	0	0	1	0	0	0	1	0	1	3	2	2	0	0	0	0	0	0	0
120	1	1	0	1	0	0	0	0	0	0	0	1	M.3	1	¡ÃØ§à·¾	3	500	3.17	1	0	0	0	0	0	0	NA	NA	NA	NA	NA	NA	NA	NA	NA	NA	NA	NA	NA	0	NA	0	NA	0	0	0	0	0	0	0
121	2	2	1	1	0	0	0	0	0	0	0	1	M.3	1	¡ÃØ§à·¾	3	600	3	1	1	1	1	1	1	0	NA	NA	NA	NA	NA	NA	NA	NA	NA	NA	NA	NA	NA	0	NA	0	NA	0	0	0	0	0	0	0
122	2	3	0	1	0	0	0	0	0	0	0	1	M.3	1	¡ÃØ§à·¾	1	999999	3.31	2	2	1	0	0	0	0	NA	NA	NA	NA	NA	NA	NA	NA	NA	NA	NA	NA	NA	0	NA	0	NA	0	0	0	0	0	0	0
123	2	2	1	0	0	0	0	0	0	0	0	1	M.3	1	¡ÃØ§à·¾	3	350	3.76	1	1	0	0	0	0	0	NA	NA	NA	NA	NA	NA	NA	NA	NA	NA	NA	NA	NA	0	NA	0	NA	0	0	0	0	0	0	0
124	2	2	1	1	0	0	0	0	0	0	0	1	M.3	1	¡ÃØ§à·¾	1	800	3.57	1	1	0	0	0	0	0	NA	NA	NA	NA	NA	NA	NA	NA	NA	NA	NA	NA	NA	0	NA	0	NA	0	0	0	0	0	0	0
125	2	2	0	0	0	0	0	1	0	0	0	1	M.3	1	¡ÃØ§à·¾	3	700	3.75	1	1	0	0	0	0	0	NA	NA	NA	NA	NA	NA	NA	NA	NA	NA	NA	NA	NA	1	4	0	NA	0	0	0	0	0	0	0
126	1	3	0	0	0	0	0	1	0	0	0	1	M.3	1	¡ÃØ§à·¾	3	250	3.49	0	0	0	0	0	0	0	NA	NA	NA	NA	NA	NA	NA	NA	NA	NA	NA	NA	NA	0	NA	0	NA	0	0	0	0	0	0	0
127	1	1	0	1	0	0	0	0	0	0	0	1	M.3	1	¡ÃØ§à·¾	1	390	2.94	1	0	0	0	0	0	0	NA	NA	NA	NA	NA	NA	NA	NA	NA	NA	NA	NA	NA	1	3	0	NA	0	0	0	0	0	0	0
128	1	1	0	1	0	0	0	0	0	0	0	1	M.3	1	¡ÃØ§à·¾	1	800	3.43	0	0	0	0	0	0	1	1	1	1	0	0	0	0	0	0	0	0	0	0	1	3	2	4	0	0	0	0	0	0	0
129	1	1	0	1	0	0	0	0	0	0	0	1	M.3	1	¡ÃØ§à·¾	3	700	3.73	1	0	9	1	1	1	0	NA	NA	NA	NA	NA	NA	NA	NA	NA	NA	NA	NA	NA	1	4	0	NA	0	0	0	0	0	0	0
130	2	2	1	0	0	0	0	0	0	0	0	1	M.3	1	¡ÃØ§à·¾	1	250	3.88	1	0	0	0	0	0	0	NA	NA	NA	NA	NA	NA	NA	NA	NA	NA	NA	NA	NA	0	NA	0	NA	0	0	0	0	0	0	0
131	1	9	0	0	0	0	0	0	0	0	1	1	M.3	4	¡ÃØ§à·¾	1	700	3.41	1	0	1	0	0	0	1	1	1	0	0	1	0	0	0	0	0	0	0	0	1	4	0	NA	0	0	0	0	0	0	0
132	1	1	0	1	0	0	0	0	0	0	0	1	M.3	1	¡ÃØ§à·¾	1	250	2.91	0	0	0	0	0	0	0	NA	NA	NA	NA	NA	NA	NA	NA	NA	NA	NA	NA	NA	0	NA	0	NA	0	0	0	0	0	0	0
133	1	1	0	1	0	0	0	0	0	0	0	1	M.3	1	¡ÃØ§à·¾	1	400	2.62	1	1	0	0	0	0	0	NA	NA	NA	NA	NA	NA	NA	NA	NA	NA	NA	NA	NA	1	2	0	NA	0	0	0	0	0	0	0
134	2	2	0	1	0	0	0	0	0	0	0	1	M.3	1	¡ÃØ§à·¾	3	400	2.16	0	0	0	0	0	0	0	NA	NA	NA	NA	NA	NA	NA	NA	NA	NA	NA	NA	NA	0	NA	0	NA	0	0	0	0	0	0	0
135	2	2	1	1	0	0	0	0	0	0	0	1	M.3	1	¡ÃØ§à·¾	1	750	3.43	1	1	0	1	1	1	0	NA	NA	NA	NA	NA	NA	NA	NA	NA	NA	NA	NA	NA	0	NA	0	NA	0	0	0	0	0	0	0
136	1	1	0	0	0	0	0	0	0	0	1	1	M.3	1	¡ÃØ§à·¾	1	300	3.29	0	0	1	1	0	1	0	NA	NA	NA	NA	NA	NA	NA	NA	NA	NA	NA	NA	NA	1	1	0	NA	0	0	0	0	0	0	0
137	1	3	1	0	0	0	0	0	0	0	0	1	M.3	1	¡ÃØ§à·¾	1	600	3.42	1	1	1	0	0	0	0	NA	NA	NA	NA	NA	NA	NA	NA	NA	NA	NA	NA	NA	1	4	1	2	0	0	0	0	0	0	0
138	1	1	0	1	0	0	0	0	0	0	0	1	M.3	1	¡ÃØ§à·¾	1	500	2.98	0	0	0	0	0	0	0	NA	NA	NA	NA	NA	NA	NA	NA	NA	NA	NA	NA	NA	1	2	0	NA	0	0	0	0	0	0	0
139	1	1	0	1	0	0	0	0	0	0	0	1	M.3	1	¡ÃØ§à·¾	1	450	3.2	1	1	1	0	0	0	0	NA	NA	NA	NA	NA	NA	NA	NA	NA	NA	NA	NA	NA	1	4	0	NA	0	0	0	0	0	0	0
140	1	1	0	1	0	0	0	0	0	0	0	1	M.3	1	¡ÃØ§à·¾	1	100	2.48	2	1	1	1	1	1	0	NA	NA	NA	NA	NA	NA	NA	NA	NA	NA	NA	NA	NA	1	4	1	1	0	0	0	0	0	0	0
141	1	1	0	1	0	0	0	0	0	0	0	1	M.3	1	¡ÃØ§à·¾	1	500	2.65	0	0	0	0	0	0	0	NA	NA	NA	NA	NA	NA	NA	NA	NA	NA	NA	NA	NA	0	NA	0	NA	0	0	0	0	0	0	0
142	2	2	1	0	0	0	0	0	0	0	0	1	M.3	1	¡ÃØ§à·¾	3	500	3.83	1	1	1	1	1	1	0	NA	NA	NA	NA	NA	NA	NA	NA	NA	NA	NA	NA	NA	0	NA	0	NA	0	0	0	0	0	0	0
143	2	2	1	0	0	0	0	0	0	0	0	1	M.3	1	¡ÃØ§à·¾	3	500	3.95	1	1	0	0	0	0	0	NA	NA	NA	NA	NA	NA	NA	NA	NA	NA	NA	NA	NA	0	NA	0	NA	0	0	0	0	0	0	0
144	2	2	1	1	0	1	0	0	0	0	0	1	M.3	1	¡ÃØ§à·¾	3	500	3.03	1	0	0	0	0	0	0	NA	NA	NA	NA	NA	NA	NA	NA	NA	NA	NA	NA	NA	0	NA	0	NA	0	0	0	0	0	0	0
145	2	2	1	0	0	0	0	0	0	0	0	1	M.3	1	¡ÃØ§à·¾	1	500	3.26	0	0	0	0	0	0	0	NA	NA	NA	NA	NA	NA	NA	NA	NA	NA	NA	NA	NA	0	NA	0	NA	0	0	0	0	0	0	0
146	2	2	0	1	0	0	0	0	0	0	0	1	M.3	1	¡ÃØ§à·¾	4	500	3.88	0	0	0	0	0	0	0	NA	NA	NA	NA	NA	NA	NA	NA	NA	NA	NA	NA	NA	0	NA	0	NA	0	0	0	0	0	0	0
147	2	1	0	0	0	0	0	0	0	0	1	1	M.3	1	¡ÃØ§à·¾	3	500	2.58	1	0	0	0	0	0	1	1	1	0	1	1	0	1	0	0	0	0	0	0	1	2	0	NA	0	0	0	0	0	0	0
148	1	2	1	0	0	0	0	0	0	0	0	1	M.3	1	¡ÃØ§à·¾	3	500	3.15	1	0	1	0	0	0	1	1	1	0	1	0	0	1	0	0	0	1	0	0	1	2	0	NA	1	0	0	0	0	0	0
149	2	9	1	1	0	0	0	0	0	0	0	1	M.3	1	¡ÃØ§à·¾	1	100	2.11	0	0	0	0	0	0	1	1	1	1	0	0	0	0	0	0	0	0	0	0	1	2	2	1	1	0	0	1	0	0	0
150	1	1	0	1	0	0	0	0	0	0	0	1	M.3	1	¡ÃØ§à·¾	1	500	9.99	0	0	0	0	0	0	0	NA	NA	NA	NA	NA	NA	NA	NA	NA	NA	NA	NA	NA	0	NA	0	NA	0	0	0	0	0	0	0
151	2	2	1	1	0	0	1	1	0	0	0	1	M.3	1	¡ÃØ§à·¾	1	500	2.08	3	3	1	0	0	0	0	NA	NA	NA	NA	NA	NA	NA	NA	NA	NA	NA	NA	NA	1	2	0	NA	9	9	9	9	9	9	9
152	1	1	0	1	0	0	0	0	0	0	0	1	M.3	1	¡ÃØ§à·¾	1	500	9.99	1	0	0	0	0	0	0	NA	NA	NA	NA	NA	NA	NA	NA	NA	NA	NA	NA	NA	1	1	1	1	0	0	0	0	0	0	0
153	1	1	0	1	0	0	0	0	0	0	0	1	M.3	1	¡ÃØ§à·¾	4	1000	1.66	2	1	1	0	0	0	0	NA	NA	NA	NA	NA	NA	NA	NA	NA	NA	NA	NA	NA	1	2	2	4	0	0	0	0	0	0	0
154	1	1	0	1	0	0	0	0	0	0	0	1	M.3	1	¡ÃØ§à·¾	1	500	1.8	0	0	0	0	0	0	0	NA	NA	NA	NA	NA	NA	NA	NA	NA	NA	NA	NA	NA	0	NA	0	NA	0	0	0	0	0	0	0
155	1	1	0	1	0	0	0	0	0	0	0	1	M.3	1	¡ÃØ§à·¾	1	1000	1.88	0	0	0	0	0	0	9	NA	NA	NA	NA	NA	NA	NA	NA	NA	NA	NA	NA	NA	0	NA	0	NA	0	0	0	0	0	0	0
156	1	1	0	0	0	0	0	0	0	0	1	1	M.3	1	¡ÃØ§à·¾	1	800	2.05	0	0	0	0	0	0	9	NA	NA	NA	NA	NA	NA	NA	NA	NA	NA	NA	NA	NA	1	4	2	3	0	0	0	0	0	0	0
157	1	1	0	1	0	0	0	0	0	0	0	1	M.3	1	¡ÃØ§à·¾	3	700	1.89	0	0	0	0	0	0	0	NA	NA	NA	NA	NA	NA	NA	NA	NA	NA	NA	NA	NA	1	2	1	4	1	1	0	1	1	0	0
158	1	1	0	1	0	0	0	0	0	0	0	1	M.3	1	¡ÃØ§à·¾	1	100	9.99	0	0	0	0	0	0	0	NA	NA	NA	NA	NA	NA	NA	NA	NA	NA	NA	NA	NA	0	NA	2	3	0	0	0	1	1	0	0
159	1	1	9	9	9	9	9	9	9	9	9	1	M.3	1	¡ÃØ§à·¾	1	600	9.99	0	0	0	0	0	9	9	NA	NA	NA	NA	NA	NA	NA	NA	NA	NA	NA	NA	NA	1	3	1	4	0	0	0	1	0	0	0
160	1	1	0	1	0	0	0	0	0	0	0	1	M.3	1	¡ÃØ§à·¾	1	550	2.75	0	0	0	0	0	0	0	NA	NA	NA	NA	NA	NA	NA	NA	NA	NA	NA	NA	NA	0	NA	0	NA	0	0	0	0	0	0	0
161	2	2	0	1	0	0	0	1	0	0	0	1	M.3	1	¡ÃØ§à·¾	1	999999	9.99	0	0	0	0	0	0	0	NA	NA	NA	NA	NA	NA	NA	NA	NA	NA	NA	NA	NA	0	NA	0	NA	9	9	9	9	9	9	9
162	2	2	1	1	0	0	0	0	0	0	0	1	M.3	1	¡ÃØ§à·¾	1	300	9.99	0	0	0	0	0	0	0	NA	NA	NA	NA	NA	NA	NA	NA	NA	NA	NA	NA	NA	0	NA	0	NA	0	0	0	0	0	0	0
163	1	1	0	1	0	0	0	0	0	0	0	1	M.3	1	¡ÃØ§à·¾	1	600	9.99	0	0	0	0	0	0	0	NA	NA	NA	NA	NA	NA	NA	NA	NA	NA	NA	NA	NA	0	NA	0	NA	0	0	0	0	0	0	0
164	2	2	0	0	0	0	0	0	0	0	1	1	M.3	1	¡ÃØ§à·¾	1	999999	3.73	0	0	0	0	0	0	0	NA	NA	NA	NA	NA	NA	NA	NA	NA	NA	NA	NA	NA	0	NA	0	NA	0	0	0	0	0	0	0
165	2	2	0	0	0	0	0	0	0	0	1	1	M.3	1	¡ÃØ§à·¾	4	500	3.42	0	0	0	0	0	0	0	NA	NA	NA	NA	NA	NA	NA	NA	NA	NA	NA	NA	NA	0	NA	0	NA	0	0	0	0	0	0	0
166	2	2	1	0	0	0	0	0	0	0	0	1	M.3	3	¡ÃØ§à·¾	1	999999	2.95	0	0	0	0	0	0	0	NA	NA	NA	NA	NA	NA	NA	NA	NA	NA	NA	NA	NA	0	NA	0	NA	0	0	0	0	0	0	0
167	2	4	1	0	0	0	0	0	0	0	0	1	M.3	1	¡ÃØ§à·¾	3	700	3.19	3	2	0	0	0	0	0	NA	NA	NA	NA	NA	NA	NA	NA	NA	NA	NA	NA	NA	0	NA	0	NA	0	0	0	0	0	0	0
168	1	1	0	1	0	0	0	0	0	0	0	1	M.3	1	¡ÃØ§à·¾	1	999999	3.12	1	0	0	0	0	0	0	NA	NA	NA	NA	NA	NA	NA	NA	NA	NA	NA	NA	NA	1	4	0	NA	0	0	0	0	0	0	0
169	1	1	0	1	0	0	0	0	0	0	0	1	M.3	1	¡ÃØ§à·¾	3	750	9.99	0	0	0	0	0	0	0	NA	NA	NA	NA	NA	NA	NA	NA	NA	NA	NA	NA	NA	1	4	0	NA	0	0	0	0	0	0	0
170	1	1	0	1	0	0	0	0	0	0	0	1	M.3	1	¡ÃØ§à·¾	1	999999	9.99	0	0	0	0	0	0	0	NA	NA	NA	NA	NA	NA	NA	NA	NA	NA	NA	NA	NA	0	NA	0	NA	0	0	0	0	0	0	0
171	1	1	0	1	0	0	0	0	0	0	0	1	M.3	1	¡ÃØ§à·¾	1	999999	9.99	0	0	0	0	0	0	0	NA	NA	NA	NA	NA	NA	NA	NA	NA	NA	NA	NA	NA	0	NA	0	NA	0	0	0	0	0	0	0
172	1	1	0	1	0	0	0	0	0	0	0	1	M.3	1	¡ÃØ§à·¾	3	999999	9.99	0	0	0	0	0	0	0	NA	NA	NA	NA	NA	NA	NA	NA	NA	NA	NA	NA	NA	0	NA	0	NA	0	0	0	0	0	0	0
173	1	1	0	1	0	0	0	0	0	0	0	1	M.3	1	¡ÃØ§à·¾	3	800	9.99	1	1	0	0	0	0	0	NA	NA	NA	NA	NA	NA	NA	NA	NA	NA	NA	NA	NA	0	NA	0	NA	0	0	0	0	0	0	0
174	1	1	0	1	0	0	0	0	0	0	0	1	M.3	1	¡ÃØ§à·¾	1	700	1.78	0	0	0	0	0	0	0	NA	NA	NA	NA	NA	NA	NA	NA	NA	NA	NA	NA	NA	1	3	0	NA	0	0	0	0	0	0	0
175	1	1	0	1	0	0	0	0	0	0	0	1	M.3	1	¡ÃØ§à·¾	1	500	2.1	1	1	1	0	0	0	0	NA	NA	NA	NA	NA	NA	NA	NA	NA	NA	NA	NA	NA	0	NA	0	NA	0	0	0	0	0	0	0
176	2	2	1	1	1	1	0	0	0	0	0	1	M.3	1	¡ÃØ§à·¾	3	500	2.86	1	0	0	0	0	0	0	NA	NA	NA	NA	NA	NA	NA	NA	NA	NA	NA	NA	NA	0	NA	0	NA	0	0	0	0	0	0	0
177	1	1	0	1	0	0	0	0	0	0	0	1	M.3	1	¡ÃØ§à·¾	3	600	2.56	0	0	0	0	0	0	0	NA	NA	NA	NA	NA	NA	NA	NA	NA	NA	NA	NA	NA	1	2	0	NA	0	0	0	0	0	0	0
178	1	1	0	1	0	0	0	0	0	0	0	1	M.3	1	¡ÃØ§à·¾	1	100	2.52	9	9	9	9	9	9	0	NA	NA	NA	NA	NA	NA	NA	NA	NA	NA	NA	NA	NA	1	1	0	NA	0	0	0	0	0	0	0
179	1	1	0	1	0	0	0	0	0	0	0	1	M.3	1	¡ÃØ§à·¾	1	250	3	0	0	0	0	0	0	0	NA	NA	NA	NA	NA	NA	NA	NA	NA	NA	NA	NA	NA	0	NA	0	NA	0	0	0	0	0	0	0
180	1	1	0	1	0	0	0	0	0	0	0	1	M.3	1	¡ÃØ§à·¾	1	450	3.28	0	0	0	1	0	1	0	NA	NA	NA	NA	NA	NA	NA	NA	NA	NA	NA	NA	NA	1	1	0	NA	0	0	0	0	0	0	0
181	2	2	1	0	0	0	0	0	0	0	0	1	M.3	1	¡ÃØ§à·¾	1	500	3.01	1	1	1	0	0	0	9	NA	NA	NA	NA	NA	NA	NA	NA	NA	NA	NA	NA	NA	1	3	0	NA	0	0	0	0	0	0	0
182	1	1	0	1	0	0	0	0	0	0	0	1	M.3	1	¡ÃØ§à·¾	1	900	1.66	1	1	1	0	0	0	1	2	2	0	1	1	0	0	0	0	0	0	0	0	1	4	1	4	0	0	0	0	0	0	0
183	2	2	0	1	0	0	0	0	0	0	0	1	M.3	1	¡ÃØ§à·¾	1	750	3.03	1	0	0	0	0	0	0	NA	NA	NA	NA	NA	NA	NA	NA	NA	NA	NA	NA	NA	1	1	0	NA	0	0	0	0	0	0	0
184	2	2	1	0	0	0	0	0	0	0	0	1	M.3	1	¡ÃØ§à·¾	1	500	3.2	1	1	1	1	1	1	0	NA	NA	NA	NA	NA	NA	NA	NA	NA	NA	NA	NA	NA	1	1	0	NA	0	0	0	0	0	0	0
185	1	1	0	1	0	0	0	1	0	0	0	1	M.3	1	¡ÃØ§à·¾	1	500	2.4	0	0	0	0	0	0	0	NA	NA	NA	NA	NA	NA	NA	NA	NA	NA	NA	NA	NA	0	NA	0	NA	0	0	0	0	0	0	0
186	1	1	9	9	9	9	9	9	9	9	9	1	M.3	1	¡ÃØ§à·¾	1	650	2.91	0	0	0	0	0	0	0	NA	NA	NA	NA	NA	NA	NA	NA	NA	NA	NA	NA	NA	0	NA	1	1	0	0	0	0	0	0	0
187	2	2	1	0	0	0	0	0	0	0	0	1	M.3	1	¡ÃØ§à·¾	3	500	3.98	0	0	0	0	0	0	0	NA	NA	NA	NA	NA	NA	NA	NA	NA	NA	NA	NA	NA	0	NA	0	NA	0	0	0	0	0	0	0
188	2	2	1	0	0	0	0	0	0	0	0	1	M.3	1	¡ÃØ§à·¾	1	750	2.74	1	1	1	0	0	0	0	NA	NA	NA	NA	NA	NA	NA	NA	NA	NA	NA	NA	NA	1	2	1	1	0	0	0	0	0	0	0
189	2	2	1	1	0	1	0	0	0	0	0	1	M.3	2	¡ÃØ§à·¾	3	500	2.59	0	0	0	0	0	0	0	NA	NA	NA	NA	NA	NA	NA	NA	NA	NA	NA	NA	NA	0	NA	0	NA	0	0	0	0	0	0	0
190	2	2	1	1	0	0	0	0	0	0	0	1	M.3	1	¡ÃØ§à·¾	1	400	3.53	1	1	0	0	1	1	0	NA	NA	NA	NA	NA	NA	NA	NA	NA	NA	NA	NA	NA	1	1	0	NA	0	0	0	0	0	0	0
191	2	2	0	0	0	0	0	0	0	0	1	1	M.3	1	¡ÃØ§à·¾	1	600	3.76	1	0	0	0	0	0	0	NA	NA	NA	NA	NA	NA	NA	NA	NA	NA	NA	NA	NA	1	2	0	NA	0	0	0	0	0	0	0
192	2	2	1	0	0	0	0	0	0	0	0	1	M.3	1	¡ÃØ§à·¾	1	540	3.84	0	0	0	0	0	0	0	NA	NA	NA	NA	NA	NA	NA	NA	NA	NA	NA	NA	NA	1	3	0	NA	0	0	0	0	0	0	0
193	1	1	0	1	0	0	0	0	0	0	0	1	M.3	1	¡ÃØ§à·¾	1	400	2	1	1	1	0	0	0	0	NA	NA	NA	NA	NA	NA	NA	NA	NA	NA	NA	NA	NA	1	2	0	NA	1	1	0	1	1	0	0
194	2	2	1	0	0	0	0	0	0	0	0	1	M.3	1	¡ÃØ§à·¾	1	1400	3.47	1	0	0	0	0	0	0	NA	NA	NA	NA	NA	NA	NA	NA	NA	NA	NA	NA	NA	1	2	0	NA	0	0	0	0	0	0	0
195	1	1	0	1	0	0	0	0	0	0	0	1	M.3	1	¡ÃØ§à·¾	1	350	2.38	0	0	0	0	0	0	0	NA	NA	NA	NA	NA	NA	NA	NA	NA	NA	NA	NA	NA	0	NA	0	NA	0	0	0	0	0	0	0
196	2	2	1	0	0	0	0	0	0	0	0	1	M.3	1	¡ÃØ§à·¾	1	700	2.6	1	0	0	0	0	0	1	1	1	0	1	0	0	0	0	0	0	0	0	0	1	1	0	NA	0	0	0	0	0	0	0
197	2	2	1	1	0	0	0	0	0	0	0	1	M.3	1	¡ÃØ§à·¾	1	580	2.71	1	0	0	0	0	0	0	NA	NA	NA	NA	NA	NA	NA	NA	NA	NA	NA	NA	NA	0	NA	0	NA	0	0	0	0	0	0	0
198	1	1	0	1	0	0	0	0	0	0	0	1	M.3	1	¡ÃØ§à·¾	1	700	1.46	0	0	0	0	0	0	0	NA	NA	NA	NA	NA	NA	NA	NA	NA	NA	NA	NA	NA	1	1	1	1	0	0	0	0	0	0	0
199	1	1	0	1	0	0	0	0	0	0	0	1	M.3	1	¡ÃØ§à·¾	1	650	1.35	1	1	0	0	0	0	0	NA	NA	NA	NA	NA	NA	NA	NA	NA	NA	NA	NA	NA	1	2	1	4	0	0	0	1	1	0	0
200	2	2	1	0	0	0	0	0	0	0	0	1	M.3	1	¡ÃØ§à·¾	1	420	2.6	0	0	0	0	0	0	0	NA	NA	NA	NA	NA	NA	NA	NA	NA	NA	NA	NA	NA	0	NA	0	NA	0	0	0	0	0	0	0
201	1	3	1	0	0	0	0	0	0	0	0	1	M.3	1	¡ÃØ§à·¾	3	700	3.46	1	1	0	1	1	1	0	NA	NA	NA	NA	NA	NA	NA	NA	NA	NA	NA	NA	NA	0	NA	0	NA	0	0	0	0	0	0	0
202	1	1	0	1	0	0	0	0	0	0	0	1	M.3	1	¡ÃØ§à·¾	1	500	9.99	1	1	1	1	0	0	0	NA	NA	NA	NA	NA	NA	NA	NA	NA	NA	NA	NA	NA	0	NA	0	NA	0	0	0	0	0	0	0
203	1	1	0	0	0	0	0	0	0	0	1	1	M.3	1	¡ÃØ§à·¾	1	500	3.05	0	0	0	0	0	0	0	NA	NA	NA	NA	NA	NA	NA	NA	NA	NA	NA	NA	NA	1	4	0	NA	0	0	0	0	0	0	0
204	2	3	0	0	0	1	0	0	0	0	0	1	M.3	1	¡ÃØ§à·¾	1	500	2.68	1	0	0	0	0	0	0	NA	NA	NA	NA	NA	NA	NA	NA	NA	NA	NA	NA	NA	1	3	0	NA	1	0	0	1	1	0	0
205	2	2	1	0	0	0	0	0	0	0	0	1	M.3	1	¡ÃØ§à·¾	1	200	1.84	0	0	0	0	0	0	0	NA	NA	NA	NA	NA	NA	NA	NA	NA	NA	NA	NA	NA	0	NA	0	NA	0	0	0	0	0	0	0
206	1	1	0	1	0	0	0	0	0	0	0	1	M.3	1	¡ÃØ§à·¾	1	999999	1.97	0	0	0	0	0	0	0	NA	NA	NA	NA	NA	NA	NA	NA	NA	NA	NA	NA	NA	0	NA	0	NA	0	0	0	0	0	0	0
207	1	1	0	1	0	0	0	0	0	0	0	1	M.3	1	¡ÃØ§à·¾	3	500	2.46	1	1	0	0	0	0	0	NA	NA	NA	NA	NA	NA	NA	NA	NA	NA	NA	NA	NA	1	3	1	4	1	0	0	1	1	0	0
208	1	1	0	1	0	0	0	0	0	0	0	1	M.3	1	¡ÃØ§à·¾	1	400	2.33	0	0	0	0	0	0	0	NA	NA	NA	NA	NA	NA	NA	NA	NA	NA	NA	NA	NA	0	NA	0	NA	0	0	0	0	0	0	0
209	1	1	0	1	0	0	0	0	0	0	0	1	M.3	1	¡ÃØ§à·¾	1	999999	9.99	0	0	0	0	0	0	0	NA	NA	NA	NA	NA	NA	NA	NA	NA	NA	NA	NA	NA	1	1	0	NA	1	1	0	0	0	0	0
210	2	2	1	0	0	0	0	0	0	0	0	1	M.3	1	¡ÃØ§à·¾	1	80	2.96	3	1	1	0	0	0	0	NA	NA	NA	NA	NA	NA	NA	NA	NA	NA	NA	NA	NA	1	1	2	1	0	0	0	0	0	0	0
211	2	2	1	1	0	0	0	0	0	0	0	1	M.3	1	¡ÃØ§à·¾	1	80	2.78	0	0	0	0	0	0	0	NA	NA	NA	NA	NA	NA	NA	NA	NA	NA	NA	NA	NA	0	NA	0	NA	0	0	0	0	0	0	0
212	1	9	0	1	0	0	0	0	0	0	0	1	M.3	1	¡ÃØ§à·¾	1	120	9.99	0	0	0	0	0	0	0	NA	NA	NA	NA	NA	NA	NA	NA	NA	NA	NA	NA	NA	0	NA	0	NA	0	0	0	0	0	0	0
213	1	1	0	1	0	0	0	0	0	0	0	1	M.3	1	¡ÃØ§à·¾	3	1400	2.5	1	1	0	1	0	0	0	NA	NA	NA	NA	NA	NA	NA	NA	NA	NA	NA	NA	NA	1	2	0	NA	0	0	0	0	0	0	0
214	1	1	1	1	0	0	0	0	0	0	0	1	M.3	1	¡ÃØ§à·¾	1	400	3.27	0	0	0	1	9	0	0	NA	NA	NA	NA	NA	NA	NA	NA	NA	NA	NA	NA	NA	1	2	0	NA	0	0	0	0	0	0	0
215	2	2	1	0	0	1	0	0	0	0	0	1	M.3	1	¡ÃØ§à·¾	1	500	1.98	1	1	0	1	0	0	0	NA	NA	NA	NA	NA	NA	NA	NA	NA	NA	NA	NA	NA	1	1	0	NA	0	0	0	0	0	0	0
216	2	2	1	0	0	1	0	0	0	0	0	1	M.3	1	¡ÃØ§à·¾	1	1400	1.75	0	0	0	0	0	0	0	NA	NA	NA	NA	NA	NA	NA	NA	NA	NA	NA	NA	NA	0	NA	0	NA	0	0	0	0	0	0	0
217	1	1	0	1	0	0	0	0	0	0	0	1	M.3	1	¡ÃØ§à·¾	1	350	2	9	0	0	0	0	0	0	NA	NA	NA	NA	NA	NA	NA	NA	NA	NA	NA	NA	NA	0	NA	0	NA	0	0	0	0	0	0	0
218	1	1	1	1	0	0	0	0	0	0	0	1	M.3	1	¡ÃØ§à·¾	1	999999	9.99	0	0	0	0	0	0	0	NA	NA	NA	NA	NA	NA	NA	NA	NA	NA	NA	NA	NA	0	NA	0	NA	0	0	0	0	0	0	0
219	1	1	0	1	0	0	0	0	0	0	0	1	M.3	1	¡ÃØ§à·¾	3	400	2.16	0	0	0	0	0	0	0	NA	NA	NA	NA	NA	NA	NA	NA	NA	NA	NA	NA	NA	0	NA	0	NA	0	0	0	0	0	0	0
220	1	1	0	1	0	0	0	0	0	0	0	1	M.3	1	¡ÃØ§à·¾	1	250	2.91	0	0	0	0	0	0	0	NA	NA	NA	NA	NA	NA	NA	NA	NA	NA	NA	NA	NA	0	NA	0	NA	0	0	0	0	0	0	0
221	1	1	0	1	0	0	0	0	0	0	0	1	M.3	1	¡ÃØ§à·¾	1	350	2.62	1	1	0	0	0	0	0	NA	NA	NA	NA	NA	NA	NA	NA	NA	NA	NA	NA	NA	1	2	0	NA	0	0	0	0	0	0	0
222	1	1	0	1	0	0	0	0	0	0	0	1	M.3	1	¡ÃØ§à·¾	1	500	2.2	0	0	0	0	0	0	0	NA	NA	NA	NA	NA	NA	NA	NA	NA	NA	NA	NA	NA	0	NA	0	NA	0	0	0	0	0	0	0
223	1	1	0	1	0	0	0	0	0	0	0	1	M.3	1	¡ÃØ§à·¾	1	1000	1.42	1	1	0	0	0	0	0	NA	NA	NA	NA	NA	NA	NA	NA	NA	NA	NA	NA	NA	1	3	2	4	0	0	9	1	1	0	0
224	1	3	1	0	0	0	0	0	0	0	0	1	M.3	1	¡ÃØ§à·¾	1	600	2.75	0	0	0	0	0	0	0	NA	NA	NA	NA	NA	NA	NA	NA	NA	NA	NA	NA	NA	0	NA	0	NA	0	0	0	0	0	0	0
225	2	2	0	0	0	0	0	1	0	0	0	1	M.3	1	¡ÃØ§à·¾	3	300	3.22	1	1	0	0	1	0	0	NA	NA	NA	NA	NA	NA	NA	NA	NA	NA	NA	NA	NA	0	NA	0	NA	0	0	0	0	0	0	0
226	2	2	1	1	1	1	0	0	0	0	0	1	M.3	1	¡ÃØ§à·¾	1	450	3.5	1	1	0	1	1	1	0	NA	NA	NA	NA	NA	NA	NA	NA	NA	NA	NA	NA	NA	0	NA	0	NA	0	0	0	0	0	0	0
227	2	2	1	0	0	0	0	0	0	0	0	1	M.3	1	¡ÃØ§à·¾	1	500	2	0	0	0	0	0	0	0	NA	NA	NA	NA	NA	NA	NA	NA	NA	NA	NA	NA	NA	0	NA	0	NA	1	0	0	1	1	0	0
228	1	1	0	1	0	0	0	0	0	0	0	1	M.3	1	¡ÃØ§à·¾	1	500	2	1	0	0	0	0	0	0	NA	NA	NA	NA	NA	NA	NA	NA	NA	NA	NA	NA	NA	1	1	0	NA	1	1	0	0	0	0	0
229	1	1	0	1	0	0	0	0	0	0	0	1	M.3	1	¡ÃØ§à·¾	1	250	2.88	0	0	0	0	0	0	0	NA	NA	NA	NA	NA	NA	NA	NA	NA	NA	NA	NA	NA	0	NA	0	NA	1	1	0	1	1	0	0
230	2	2	1	0	0	0	0	0	0	0	0	1	M.3	1	¡ÃØ§à·¾	1	100	2.45	1	0	1	1	1	1	0	NA	NA	NA	NA	NA	NA	NA	NA	NA	NA	NA	NA	NA	0	NA	0	NA	0	0	0	0	0	0	0
231	2	2	1	0	0	0	0	0	0	0	0	1	M.3	1	¡ÃØ§à·¾	1	999999	3.55	3	1	0	0	0	0	0	NA	NA	NA	NA	NA	NA	NA	NA	NA	NA	NA	NA	NA	0	NA	0	NA	0	0	0	0	0	0	0
232	2	2	0	0	0	0	0	1	0	0	0	1	M.3	3	¡ÃØ§à·¾	3	560	3.72	1	1	0	0	0	0	9	NA	NA	NA	NA	NA	NA	NA	NA	NA	NA	NA	NA	NA	1	4	0	NA	0	0	0	0	0	0	0
233	2	2	1	1	1	1	0	0	0	0	0	1	M.3	1	¡ÃØ§à·¾	1	600	3.8	1	1	0	0	0	0	0	NA	NA	NA	NA	NA	NA	NA	NA	NA	NA	NA	NA	NA	0	NA	0	NA	0	0	0	0	0	0	0
234	2	2	1	0	0	0	0	0	0	0	0	1	M.3	1	¡ÃØ§à·¾	3	425	4	1	0	0	0	0	0	0	NA	NA	NA	NA	NA	NA	NA	NA	NA	NA	NA	NA	NA	0	NA	0	NA	0	0	0	0	0	0	0
235	2	3	1	1	0	0	0	0	0	0	0	1	M.3	1	¡ÃØ§à·¾	1	500	2.75	1	1	0	1	0	0	0	NA	NA	NA	NA	NA	NA	NA	NA	NA	NA	NA	NA	NA	0	NA	0	NA	0	0	0	0	0	0	0
236	1	1	0	1	0	0	0	0	0	0	0	1	M.3	1	¡ÃØ§à·¾	3	500	3.05	1	1	0	0	0	0	0	NA	NA	NA	NA	NA	NA	NA	NA	NA	NA	NA	NA	NA	0	NA	0	NA	0	0	0	0	0	0	0
237	1	1	0	1	0	0	0	0	0	0	0	1	M.3	1	¡ÃØ§à·¾	1	700	3.75	1	1	0	0	0	0	0	NA	NA	NA	NA	NA	NA	NA	NA	NA	NA	NA	NA	NA	0	NA	0	NA	0	0	0	0	0	0	0
238	1	1	0	1	0	0	0	0	0	0	0	1	M.3	1	¡ÃØ§à·¾	1	300	3.25	1	1	0	0	0	0	0	NA	NA	NA	NA	NA	NA	NA	NA	NA	NA	NA	NA	NA	0	NA	0	NA	0	0	0	0	0	0	0
239	1	1	0	1	0	0	0	0	0	0	0	1	M.3	1	¡ÃØ§à·¾	1	450	2.51	1	1	0	0	0	0	0	NA	NA	NA	NA	NA	NA	NA	NA	NA	NA	NA	NA	NA	0	NA	0	NA	0	0	0	0	0	0	0
240	1	1	0	1	0	0	0	0	0	0	0	1	M.3	1	¡ÃØ§à·¾	1	1000	9.99	1	1	0	0	0	0	0	NA	NA	NA	NA	NA	NA	NA	NA	NA	NA	NA	NA	NA	0	NA	0	NA	0	0	0	0	0	0	0
241	1	1	0	1	0	0	0	0	0	0	0	1	M.3	1	¡ÃØ§à·¾	1	1500	3.05	0	0	0	0	0	0	0	NA	NA	NA	NA	NA	NA	NA	NA	NA	NA	NA	NA	NA	0	NA	0	NA	0	0	0	0	0	0	0
242	2	2	1	0	0	0	0	0	0	0	0	1	M.3	1	¡ÃØ§à·¾	3	250	2.8	1	0	0	0	0	0	9	NA	NA	NA	NA	NA	NA	NA	NA	NA	NA	NA	NA	NA	0	NA	0	NA	0	0	0	0	0	0	0
243	2	2	1	1	0	0	0	0	0	0	0	1	M.3	1	¡ÃØ§à·¾	1	500	3.56	1	1	0	0	0	0	0	NA	NA	NA	NA	NA	NA	NA	NA	NA	NA	NA	NA	NA	0	NA	0	NA	0	0	0	0	0	0	0
244	2	2	1	0	0	0	0	0	0	0	0	1	M.3	1	¡ÃØ§à·¾	3	500	3.9	1	1	0	0	0	0	9	NA	NA	NA	NA	NA	NA	NA	NA	NA	NA	NA	NA	NA	0	NA	0	NA	0	0	0	0	0	0	0
245	2	2	1	0	0	0	0	0	0	0	0	1	M.3	1	¡ÃØ§à·¾	1	750	3.84	1	9	0	0	0	0	0	NA	NA	NA	NA	NA	NA	NA	NA	NA	NA	NA	NA	NA	0	NA	0	NA	0	0	0	0	0	0	0
246	2	3	1	1	1	1	0	0	0	0	0	1	M.3	1	¡ÃØ§à·¾	1	300	3.5	3	3	1	1	1	1	0	NA	NA	NA	NA	NA	NA	NA	NA	NA	NA	NA	NA	NA	0	NA	0	NA	0	0	0	0	0	0	0
247	2	2	1	0	0	0	0	0	0	0	0	1	M.3	1	¡ÃØ§à·¾	3	500	3.16	1	0	0	0	0	0	0	NA	NA	NA	NA	NA	NA	NA	NA	NA	NA	NA	NA	NA	1	2	0	NA	0	0	0	0	0	0	0
248	2	2	1	0	0	0	0	0	0	0	0	1	M.3	1	¡ÃØ§à·¾	1	600	3.66	1	0	0	0	0	0	0	NA	NA	NA	NA	NA	NA	NA	NA	NA	NA	NA	NA	NA	1	3	0	NA	0	0	0	0	0	0	0
249	2	2	1	0	0	0	0	0	0	0	0	1	M.3	1	¡ÃØ§à·¾	3	500	3.7	1	1	0	0	0	0	0	NA	NA	NA	NA	NA	NA	NA	NA	NA	NA	NA	NA	NA	1	4	0	NA	1	0	0	0	0	0	0
250	2	2	1	0	1	0	0	0	0	0	0	1	M.3	3	¡ÃØ§à·¾	4	840	3.2	1	1	9	1	1	0	0	NA	NA	NA	NA	NA	NA	NA	NA	NA	NA	NA	NA	NA	1	1	0	NA	0	0	0	0	0	0	0
251	2	3	1	1	0	0	0	0	0	0	0	1	M.3	1	¡ÃØ§à·¾	1	500	3.85	1	0	0	0	0	0	0	NA	NA	NA	NA	NA	NA	NA	NA	NA	NA	NA	NA	NA	1	3	0	NA	0	0	0	0	0	0	0
252	1	1	0	1	0	0	0	0	0	0	0	1	M.3	1	¡ÃØ§à·¾	3	700	3.5	1	0	0	0	0	0	0	NA	NA	NA	NA	NA	NA	NA	NA	NA	NA	NA	NA	NA	9	9	9	9	9	9	9	9	9	9	9
253	1	1	0	1	0	0	0	0	0	0	0	1	M.3	1	¡ÃØ§à·¾	1	500	3	0	0	0	0	0	0	0	NA	NA	NA	NA	NA	NA	NA	NA	NA	NA	NA	NA	NA	0	NA	0	NA	0	0	0	0	0	0	0
254	1	1	0	1	0	0	0	0	0	0	0	1	M.3	1	¡ÃØ§à·¾	1	500	1.25	1	1	0	0	0	1	0	NA	NA	NA	NA	NA	NA	NA	NA	NA	NA	NA	NA	NA	1	4	0	NA	1	0	0	0	0	0	0
255	2	2	1	0	0	0	0	0	0	0	0	1	M.3	1	¡ÃØ§à·¾	1	300	3.04	1	1	1	1	1	1	1	1	1	0	0	1	0	0	0	0	0	0	0	0	0	NA	0	NA	0	0	0	0	0	0	0
256	1	1	0	1	0	0	0	0	0	0	0	1	M.3	1	¡ÃØ§à·¾	1	80	1.85	0	0	0	0	0	0	0	NA	NA	NA	NA	NA	NA	NA	NA	NA	NA	NA	NA	NA	0	NA	0	NA	0	0	0	0	0	0	0
257	1	1	0	1	0	0	0	0	0	0	0	1	M.3	1	¡ÃØ§à·¾	1	600	3.93	1	0	0	0	0	0	0	NA	NA	NA	NA	NA	NA	NA	NA	NA	NA	NA	NA	NA	0	NA	0	NA	0	0	0	0	0	0	0
258	2	2	1	1	0	0	0	0	0	0	0	1	M.3	1	¡ÃØ§à·¾	4	500	3.67	2	2	1	0	1	0	0	NA	NA	NA	NA	NA	NA	NA	NA	NA	NA	NA	NA	NA	0	NA	0	NA	0	0	0	0	0	0	0
259	2	2	1	1	0	0	0	0	0	0	0	1	M.3	1	¡ÃØ§à·¾	1	350	3.93	1	1	0	0	0	0	0	NA	NA	NA	NA	NA	NA	NA	NA	NA	NA	NA	NA	NA	1	1	0	NA	0	0	0	0	0	0	0
260	2	2	1	0	0	0	0	0	0	0	0	1	M.3	1	¡ÃØ§à·¾	1	800	4	1	0	0	0	0	0	0	NA	NA	NA	NA	NA	NA	NA	NA	NA	NA	NA	NA	NA	0	NA	0	NA	0	0	0	0	0	0	0
261	2	2	0	0	0	0	0	1	0	0	0	1	M.3	1	¡ÃØ§à·¾	1	400	4	1	0	0	0	0	0	0	NA	NA	NA	NA	NA	NA	NA	NA	NA	NA	NA	NA	NA	0	NA	0	NA	0	0	0	0	0	0	0
262	2	2	0	0	0	0	0	1	0	0	0	1	M.3	1	¡ÃØ§à·¾	1	500	3.96	1	1	1	0	0	0	0	NA	NA	NA	NA	NA	NA	NA	NA	NA	NA	NA	NA	NA	0	NA	0	NA	0	0	0	0	0	0	0
263	1	1	0	1	0	0	0	0	0	0	0	1	M.3	1	¡ÃØ§à·¾	3	500	3.95	1	0	0	0	0	0	0	NA	NA	NA	NA	NA	NA	NA	NA	NA	NA	NA	NA	NA	0	NA	0	NA	0	0	0	0	0	0	0
264	1	1	0	1	0	0	0	0	0	0	0	1	M.3	1	¡ÃØ§à·¾	1	600	3.7	1	1	0	0	0	0	0	NA	NA	NA	NA	NA	NA	NA	NA	NA	NA	NA	NA	NA	1	2	0	NA	0	0	0	0	0	0	0
265	2	2	1	0	0	0	0	0	0	0	0	1	M.3	1	¡ÃØ§à·¾	1	300	4	1	1	0	0	0	0	0	NA	NA	NA	NA	NA	NA	NA	NA	NA	NA	NA	NA	NA	0	NA	0	NA	0	0	0	0	0	0	0
266	2	2	1	0	0	0	0	0	0	0	0	1	M.3	1	¡ÃØ§à·¾	1	800	4	1	1	0	0	0	0	1	1	1	0	1	1	0	0	0	0	0	0	1	0	0	NA	0	NA	0	0	0	0	0	0	0
267	1	1	0	1	0	0	0	0	0	0	0	1	M.3	1	¡ÃØ§à·¾	1	500	4	0	0	0	0	0	0	0	NA	NA	NA	NA	NA	NA	NA	NA	NA	NA	NA	NA	NA	0	NA	0	NA	0	0	0	0	0	0	0
268	2	2	0	0	0	0	0	0	0	0	1	1	M.3	1	¡ÃØ§à·¾	1	400	4	1	1	1	0	0	0	0	NA	NA	NA	NA	NA	NA	NA	NA	NA	NA	NA	NA	NA	0	NA	0	NA	0	0	0	0	0	0	0
269	2	2	1	0	0	0	0	0	0	0	0	1	M.3	1	¡ÃØ§à·¾	1	400	4	0	0	1	1	1	1	0	NA	NA	NA	NA	NA	NA	NA	NA	NA	NA	NA	NA	NA	1	2	1	1	1	1	0	1	1	1	0
270	2	2	1	1	0	0	0	0	0	0	0	1	M.3	1	¡ÃØ§à·¾	1	850	3.98	3	2	1	1	0	0	0	NA	NA	NA	NA	NA	NA	NA	NA	NA	NA	NA	NA	NA	1	2	1	2	1	0	0	0	1	0	0
271	2	2	0	0	0	0	0	1	0	0	0	1	M.5	1	¡ÃØ§à·¾	1	500	3.01	1	1	1	0	0	0	0	NA	NA	NA	NA	NA	NA	NA	NA	NA	NA	NA	NA	NA	1	4	0	NA	0	0	0	1	0	0	0
272	2	2	1	0	0	0	0	0	0	0	0	1	M.5	1	¡ÃØ§à·¾	3	500	3.7	1	2	0	0	0	0	0	NA	NA	NA	NA	NA	NA	NA	NA	NA	NA	NA	NA	NA	1	4	0	NA	9	9	9	9	9	9	9
273	2	2	1	0	0	0	0	0	0	0	0	1	M.5	1	¡ÃØ§à·¾	4	500	3.56	1	2	0	0	0	0	0	NA	NA	NA	NA	NA	NA	NA	NA	NA	NA	NA	NA	NA	1	2	0	NA	0	0	0	0	0	0	0
274	1	1	1	1	0	0	0	0	0	0	0	1	M.5	3	¡ÃØ§à·¾	4	750	3.01	1	1	1	0	0	0	0	NA	NA	NA	NA	NA	NA	NA	NA	NA	NA	NA	NA	NA	1	2	0	NA	0	0	0	0	0	0	0
275	2	2	1	0	0	0	0	0	0	0	0	1	M.5	1	¡ÃØ§à·¾	1	100	3.61	1	1	1	0	0	0	0	NA	NA	NA	NA	NA	NA	NA	NA	NA	NA	NA	NA	NA	0	NA	0	NA	0	0	0	0	0	0	0
276	2	2	0	0	0	0	0	0	1	0	0	1	M.5	1	¡ÃØ§à·¾	1	600	2.73	0	0	0	0	0	0	0	NA	NA	NA	NA	NA	NA	NA	NA	NA	NA	NA	NA	NA	0	NA	0	NA	0	0	0	0	0	0	0
277	1	1	0	1	0	0	0	0	0	0	0	1	M.5	1	¡ÃØ§à·¾	3	500	3.13	2	2	1	1	1	0	1	1	1	0	0	1	0	0	0	0	0	0	0	0	1	2	0	NA	0	0	0	0	0	0	0
278	2	2	1	0	0	0	0	0	0	0	0	1	M.5	1	¡ÃØ§à·¾	3	1000	3.65	1	0	0	0	0	0	0	NA	NA	NA	NA	NA	NA	NA	NA	NA	NA	NA	NA	NA	1	1	0	NA	0	0	0	0	0	0	0
279	1	9	1	0	0	0	0	0	0	0	0	1	M.5	1	¡ÃØ§à·¾	1	200	3.93	3	2	1	1	1	1	0	NA	NA	NA	NA	NA	NA	NA	NA	NA	NA	NA	NA	NA	1	1	0	NA	0	0	0	0	0	0	0
280	1	1	0	1	0	0	0	0	0	0	0	1	M.5	1	¡ÃØ§à·¾	1	600	4	2	2	1	1	0	0	0	NA	NA	NA	NA	NA	NA	NA	NA	NA	NA	NA	NA	NA	0	NA	0	NA	0	0	0	0	0	0	0
281	2	3	1	1	1	1	1	0	0	0	0	1	M.5	1	¡ÃØ§à·¾	3	250	3.66	1	1	1	1	0	0	0	NA	NA	NA	NA	NA	NA	NA	NA	NA	NA	NA	NA	NA	0	NA	0	NA	0	0	0	0	0	0	0
282	2	2	0	0	0	0	0	1	0	0	0	1	M.5	1	¡ÃØ§à·¾	3	350	3.45	1	1	0	0	0	0	0	NA	NA	NA	NA	NA	NA	NA	NA	NA	NA	NA	NA	NA	0	NA	0	NA	0	0	0	0	0	0	0
283	1	4	0	1	0	0	0	0	0	0	0	1	M.5	1	¡ÃØ§à·¾	3	100	2.7	1	0	0	0	0	0	1	9	1	0	0	1	0	0	0	0	0	0	0	0	0	NA	0	NA	0	0	0	0	0	0	0
284	1	1	1	1	1	1	0	0	0	0	0	1	M.5	1	¡ÃØ§à·¾	3	1000	2	0	0	0	0	0	0	1	1	1	0	0	1	0	0	0	0	0	0	0	0	1	1	0	NA	0	0	0	0	0	0	0
285	2	2	1	1	0	0	0	0	0	0	0	1	M.5	1	¡ÃØ§à·¾	3	100	3.63	1	1	1	0	0	0	0	NA	NA	NA	NA	NA	NA	NA	NA	NA	NA	NA	NA	NA	0	NA	0	NA	0	0	0	0	0	0	0
286	2	2	0	0	0	0	0	0	0	0	1	1	M.5	1	¡ÃØ§à·¾	3	500	3.06	0	0	0	0	0	0	0	NA	NA	NA	NA	NA	NA	NA	NA	NA	NA	NA	NA	NA	0	NA	0	NA	0	0	0	0	0	0	0
287	2	2	1	0	0	0	0	0	0	0	0	1	M.5	1	¡ÃØ§à·¾	1	100	3.95	1	1	0	0	0	0	9	NA	NA	NA	NA	NA	NA	NA	NA	NA	NA	NA	NA	NA	1	2	0	NA	0	0	0	0	0	0	0
288	1	1	0	1	0	0	0	0	0	0	0	1	M.5	1	¡ÃØ§à·¾	1	500	2.5	1	0	0	0	0	0	0	NA	NA	NA	NA	NA	NA	NA	NA	NA	NA	NA	NA	NA	0	NA	0	NA	0	0	0	0	0	0	0
289	1	9	0	1	0	0	0	0	0	0	0	1	M.5	1	¡ÃØ§à·¾	3	280	2.54	1	1	0	0	1	0	0	NA	NA	NA	NA	NA	NA	NA	NA	NA	NA	NA	NA	NA	0	NA	0	NA	0	0	0	0	0	0	0
290	1	1	0	1	0	0	0	0	0	0	0	1	M.5	1	¡ÃØ§à·¾	1	999999	9.99	1	0	0	0	0	0	0	NA	NA	NA	NA	NA	NA	NA	NA	NA	NA	NA	NA	NA	0	NA	0	NA	0	0	0	0	0	0	0
291	1	1	0	1	0	0	0	0	0	0	0	1	M.5	1	¡ÃØ§à·¾	3	1500	3.43	0	0	0	0	0	0	9	NA	NA	NA	NA	NA	NA	NA	NA	NA	NA	NA	NA	NA	0	NA	0	NA	0	0	0	0	0	0	0
292	1	1	1	0	0	0	0	0	0	0	0	1	M.5	1	¡ÃØ§à·¾	3	1000	2.01	0	0	0	0	0	0	0	NA	NA	NA	NA	NA	NA	NA	NA	NA	NA	NA	NA	NA	1	2	0	NA	0	0	0	0	0	0	0
293	1	1	1	0	0	0	0	0	0	0	0	1	M.5	1	¡ÃØ§à·¾	1	700	3.31	0	0	0	0	0	0	0	NA	NA	NA	NA	NA	NA	NA	NA	NA	NA	NA	NA	NA	1	3	0	NA	0	0	0	0	0	0	0
294	2	2	1	1	0	1	0	0	0	0	0	1	M.5	1	¡ÃØ§à·¾	1	400	3.34	1	0	0	0	0	0	9	NA	NA	NA	NA	NA	NA	NA	NA	NA	NA	NA	NA	NA	0	NA	0	NA	0	0	0	0	0	0	0
295	2	2	9	9	9	9	9	9	9	9	9	1	M.5	1	¡ÃØ§à·¾	1	400	3.53	1	1	0	0	0	0	9	NA	NA	NA	NA	NA	NA	NA	NA	NA	NA	NA	NA	NA	0	NA	0	NA	0	0	0	0	0	0	0
296	2	2	1	0	0	0	0	0	0	0	0	1	M.5	4	¡ÃØ§à·¾	1	1200	3.37	1	1	0	0	0	0	0	NA	NA	NA	NA	NA	NA	NA	NA	NA	NA	NA	NA	NA	0	NA	0	NA	0	0	0	0	0	0	0
297	2	2	1	0	0	0	0	0	0	0	0	1	M.5	1	¡ÃØ§à·¾	1	500	3.96	3	2	0	0	0	0	0	NA	NA	NA	NA	NA	NA	NA	NA	NA	NA	NA	NA	NA	0	NA	0	NA	0	0	0	0	0	0	0
298	1	3	1	0	0	0	0	0	0	0	0	1	M.5	1	¡ÃØ§à·¾	1	300	3	0	0	0	0	0	0	0	NA	NA	NA	NA	NA	NA	NA	NA	NA	NA	NA	NA	NA	1	1	0	NA	0	0	0	0	0	0	0
299	1	1	0	1	0	0	0	0	0	0	0	1	M.5	3	¡ÃØ§à·¾	1	600	3.43	3	0	0	0	0	0	0	NA	NA	NA	NA	NA	NA	NA	NA	NA	NA	NA	NA	NA	0	NA	0	NA	0	0	0	0	0	0	0
300	2	2	0	1	0	0	0	0	0	0	0	1	M.5	1	¡ÃØ§à·¾	1	600	9.99	9	9	9	9	9	9	0	NA	NA	NA	NA	NA	NA	NA	NA	NA	NA	NA	NA	NA	1	1	0	NA	0	0	0	0	0	0	0
301	2	2	1	0	0	0	0	0	0	0	0	1	M.5	1	¡ÃØ§à·¾	1	750	3.64	0	0	0	0	0	0	0	NA	NA	NA	NA	NA	NA	NA	NA	NA	NA	NA	NA	NA	0	NA	0	NA	0	0	0	0	0	0	0
302	1	1	0	1	0	0	0	0	0	0	0	1	M.5	1	¡ÃØ§à·¾	1	500	3.73	0	0	1	1	0	0	0	NA	NA	NA	NA	NA	NA	NA	NA	NA	NA	NA	NA	NA	1	1	0	NA	0	0	0	0	0	0	0
303	1	1	0	1	0	0	0	0	0	0	0	1	M.5	1	¡ÃØ§à·¾	1	600	3.6	1	0	0	0	0	0	0	NA	NA	NA	NA	NA	NA	NA	NA	NA	NA	NA	NA	NA	1	1	0	NA	0	0	0	0	0	0	0
304	2	2	1	0	0	0	0	0	0	0	0	1	M.5	1	¡ÃØ§à·¾	3	600	3.42	1	1	0	0	0	0	0	NA	NA	NA	NA	NA	NA	NA	NA	NA	NA	NA	NA	NA	1	2	0	NA	0	0	0	0	0	0	0
305	2	2	1	0	0	0	0	0	0	0	0	1	M.5	1	¡ÃØ§à·¾	1	500	3.56	1	0	0	0	0	0	0	NA	NA	NA	NA	NA	NA	NA	NA	NA	NA	NA	NA	NA	1	2	1	1	0	0	0	0	0	0	0
306	2	2	1	0	0	0	0	0	0	0	0	1	M.5	1	¡ÃØ§à·¾	1	500	3.78	1	0	0	0	0	0	0	NA	NA	NA	NA	NA	NA	NA	NA	NA	NA	NA	NA	NA	1	2	0	NA	0	0	0	0	0	0	0
307	2	2	1	0	0	0	0	0	0	0	0	1	M.5	1	¡ÃØ§à·¾	3	250	3.95	1	1	0	0	0	0	0	NA	NA	NA	NA	NA	NA	NA	NA	NA	NA	NA	NA	NA	1	3	0	NA	0	0	0	0	0	0	0
308	2	2	1	0	0	0	0	0	0	0	0	1	M.5	1	¡ÃØ§à·¾	1	500	3.85	1	1	0	0	0	0	0	NA	NA	NA	NA	NA	NA	NA	NA	NA	NA	NA	NA	NA	1	3	0	NA	0	0	0	0	0	0	0
309	2	3	1	0	0	0	0	0	0	0	0	1	M.5	1	¡ÃØ§à·¾	3	600	3.9	2	1	0	0	1	0	0	NA	NA	NA	NA	NA	NA	NA	NA	NA	NA	NA	NA	NA	1	2	0	NA	0	0	0	0	0	0	0
310	2	2	1	1	0	0	0	0	0	0	0	1	M.5	1	¡ÃØ§à·¾	3	400	3.78	1	0	0	0	0	0	0	NA	NA	NA	NA	NA	NA	NA	NA	NA	NA	NA	NA	NA	1	1	0	NA	0	0	0	0	0	0	0
311	1	1	1	1	0	0	0	0	0	0	0	1	M.5	1	¡ÃØ§à·¾	1	400	3.21	1	1	0	0	0	0	0	NA	NA	NA	NA	NA	NA	NA	NA	NA	NA	NA	NA	NA	0	NA	0	NA	0	0	0	0	0	0	0
312	2	2	1	0	0	0	0	0	0	0	0	1	M.5	1	¡ÃØ§à·¾	1	900	3.77	0	0	0	0	0	0	0	NA	NA	NA	NA	NA	NA	NA	NA	NA	NA	NA	NA	NA	0	NA	0	NA	0	0	0	0	0	0	0
313	2	2	0	0	0	0	0	0	1	0	0	1	M.5	1	¡ÃØ§à·¾	3	300	3.89	2	2	1	1	1	0	0	NA	NA	NA	NA	NA	NA	NA	NA	NA	NA	NA	NA	NA	0	NA	0	NA	0	0	0	0	0	0	0
314	2	2	1	0	0	0	0	0	0	0	0	1	M.5	1	¡ÃØ§à·¾	3	450	3.38	1	0	0	0	0	0	0	NA	NA	NA	NA	NA	NA	NA	NA	NA	NA	NA	NA	NA	0	NA	0	NA	0	0	0	0	0	0	0
315	1	1	0	1	0	0	0	0	0	0	0	1	M.5	1	¡ÃØ§à·¾	1	1000	3.76	0	0	0	0	0	0	0	NA	NA	NA	NA	NA	NA	NA	NA	NA	NA	NA	NA	NA	1	3	0	NA	0	0	0	0	0	0	0
316	1	1	1	1	0	0	0	0	0	0	0	1	M.5	1	¡ÃØ§à·¾	3	600	3.31	1	1	0	0	0	0	0	NA	NA	NA	NA	NA	NA	NA	NA	NA	NA	NA	NA	NA	0	NA	0	NA	0	0	0	0	0	0	0
317	1	1	1	0	0	0	0	0	0	0	0	1	M.5	1	¡ÃØ§à·¾	1	1000	3.57	1	0	1	0	0	0	0	NA	NA	NA	NA	NA	NA	NA	NA	NA	NA	NA	NA	NA	0	NA	0	NA	0	0	0	0	0	0	0
318	1	1	9	9	9	9	9	9	9	9	9	1	M.5	9	¡ÃØ§à·¾	1	500	2.88	0	0	0	0	0	0	9	NA	NA	NA	NA	NA	NA	NA	NA	NA	NA	NA	NA	NA	1	2	0	NA	0	0	0	0	0	0	0
319	2	2	1	0	0	0	0	0	0	0	0	1	M.5	1	¡ÃØ§à·¾	1	500	4	1	1	0	0	0	0	0	NA	NA	NA	NA	NA	NA	NA	NA	NA	NA	NA	NA	NA	0	NA	0	NA	0	0	0	0	0	0	0
320	2	2	1	1	0	0	0	0	0	0	0	1	M.5	1	¡ÃØ§à·¾	1	500	3.51	0	0	0	0	0	0	0	NA	NA	NA	NA	NA	NA	NA	NA	NA	NA	NA	NA	NA	1	2	0	NA	0	0	0	0	0	0	0
321	2	2	1	0	0	0	0	0	0	0	0	1	M.5	1	¡ÃØ§à·¾	3	580	3.42	1	0	0	0	0	0	1	1	1	0	0	1	0	0	0	0	0	0	0	0	1	2	1	1	1	0	0	0	0	0	0
322	2	2	1	0	0	0	0	0	0	0	0	1	M.5	1	¡ÃØ§à·¾	3	600	3.45	1	1	1	1	1	0	0	NA	NA	NA	NA	NA	NA	NA	NA	NA	NA	NA	NA	NA	0	NA	0	NA	0	0	0	0	0	0	0
323	1	1	0	1	0	0	0	0	0	0	0	1	M.5	1	¡ÃØ§à·¾	1	500	3.4	1	0	0	0	0	0	0	NA	NA	NA	NA	NA	NA	NA	NA	NA	NA	NA	NA	NA	0	NA	0	NA	0	0	0	0	0	0	0
324	2	2	1	0	0	0	0	0	0	0	0	1	M.5	1	¡ÃØ§à·¾	1	500	9.99	1	1	1	0	0	0	0	NA	NA	NA	NA	NA	NA	NA	NA	NA	NA	NA	NA	NA	1	2	0	NA	0	0	0	0	0	0	0
325	2	2	1	0	0	0	0	0	0	0	0	1	M.5	1	¡ÃØ§à·¾	1	999999	3.45	1	0	0	0	0	0	0	NA	NA	NA	NA	NA	NA	NA	NA	NA	NA	NA	NA	NA	0	NA	0	NA	0	0	0	0	0	0	0
326	2	2	0	1	0	0	0	0	0	0	0	1	M.5	1	¡ÃØ§à·¾	1	500	9.99	1	0	0	0	0	0	0	NA	NA	NA	NA	NA	NA	NA	NA	NA	NA	NA	NA	NA	0	NA	0	NA	0	0	0	0	0	0	0
327	2	2	1	0	0	0	0	0	0	0	0	1	M.5	1	¡ÃØ§à·¾	3	60	3.55	1	1	1	0	0	0	0	NA	NA	NA	NA	NA	NA	NA	NA	NA	NA	NA	NA	NA	0	NA	0	NA	0	0	0	0	0	0	0
328	2	2	1	0	0	0	0	0	0	0	0	1	M.5	1	¡ÃØ§à·¾	1	500	3.66	2	3	1	1	0	0	0	NA	NA	NA	NA	NA	NA	NA	NA	NA	NA	NA	NA	NA	0	NA	0	NA	0	0	0	0	0	0	0
329	2	2	1	0	0	0	0	0	0	0	0	1	M.5	1	¡ÃØ§à·¾	1	500	3.76	0	0	0	0	0	0	0	NA	NA	NA	NA	NA	NA	NA	NA	NA	NA	NA	NA	NA	0	NA	0	NA	0	0	0	0	0	0	0
330	2	2	0	0	0	0	0	0	0	0	1	1	M.5	1	¡ÃØ§à·¾	3	1000	3.41	9	1	0	0	0	0	0	NA	NA	NA	NA	NA	NA	NA	NA	NA	NA	NA	NA	NA	0	NA	0	NA	0	0	0	0	0	0	0
331	2	2	1	0	0	0	0	0	0	0	0	1	M.5	1	¡ÃØ§à·¾	1	500	3.66	1	0	0	0	0	0	0	NA	NA	NA	NA	NA	NA	NA	NA	NA	NA	NA	NA	NA	0	NA	0	NA	0	0	0	0	0	0	0
332	1	1	0	1	0	0	0	0	0	0	0	1	M.5	1	¡ÃØ§à·¾	1	999999	9.99	1	0	0	0	0	0	0	NA	NA	NA	NA	NA	NA	NA	NA	NA	NA	NA	NA	NA	0	NA	0	NA	0	0	0	0	0	0	0
333	1	1	0	1	0	0	0	0	0	0	0	1	M.5	1	¡ÃØ§à·¾	1	800	2.75	3	2	0	0	0	0	0	NA	NA	NA	NA	NA	NA	NA	NA	NA	NA	NA	NA	NA	1	1	1	2	0	0	0	0	0	0	0
334	1	9	0	0	0	0	0	0	0	0	1	1	M.5	1	¡ÃØ§à·¾	3	500	3	1	1	1	0	0	0	0	NA	NA	NA	NA	NA	NA	NA	NA	NA	NA	NA	NA	NA	1	2	0	NA	0	0	0	0	0	0	0
335	2	2	1	0	0	0	0	1	0	0	0	1	M.5	1	¡ÃØ§à·¾	1	700	3.81	1	1	1	0	1	0	0	NA	NA	NA	NA	NA	NA	NA	NA	NA	NA	NA	NA	NA	1	2	0	NA	0	0	0	0	0	0	0
336	1	1	0	1	0	0	0	0	0	0	0	1	M.5	1	¡ÃØ§à·¾	3	700	3.2	1	1	1	0	0	0	0	NA	NA	NA	NA	NA	NA	NA	NA	NA	NA	NA	NA	NA	0	NA	0	NA	0	0	0	0	0	0	0
337	1	1	0	1	0	0	0	0	0	0	0	1	M.5	1	¡ÃØ§à·¾	1	350	9.99	1	0	0	0	0	0	0	NA	NA	NA	NA	NA	NA	NA	NA	NA	NA	NA	NA	NA	0	NA	0	NA	0	0	0	0	0	0	0
338	1	9	0	1	0	0	0	0	0	0	0	1	M.5	1	¡ÃØ§à·¾	1	600	2	1	1	0	0	0	0	0	NA	NA	NA	NA	NA	NA	NA	NA	NA	NA	NA	NA	NA	1	4	0	NA	0	0	0	0	0	0	0
339	2	4	1	1	0	0	0	0	0	0	0	1	M.5	1	¡ÃØ§à·¾	1	500	3.87	1	1	1	1	1	1	0	NA	NA	NA	NA	NA	NA	NA	NA	NA	NA	NA	NA	NA	1	4	0	NA	0	0	0	0	0	0	0
340	1	3	1	0	0	0	0	0	0	0	0	1	M.5	1	¡ÃØ§à·¾	1	500	9.99	3	2	1	0	0	1	0	NA	NA	NA	NA	NA	NA	NA	NA	NA	NA	NA	NA	NA	0	NA	0	NA	0	0	0	0	0	0	0
341	2	2	1	0	0	0	0	0	0	0	0	1	M.5	1	¡ÃØ§à·¾	1	600	9.99	1	1	0	0	0	0	0	NA	NA	NA	NA	NA	NA	NA	NA	NA	NA	NA	NA	NA	1	2	0	NA	0	0	0	0	0	0	0
342	2	4	1	1	0	0	1	0	0	0	0	1	M.5	1	¡ÃØ§à·¾	1	500	3.8	1	2	0	0	0	0	0	NA	NA	NA	NA	NA	NA	NA	NA	NA	NA	NA	NA	NA	1	2	0	NA	0	0	0	0	0	0	0
343	2	2	1	0	0	0	0	0	0	0	0	1	M.5	2	¡ÃØ§à·¾	1	500	9.99	1	0	0	0	0	0	0	NA	NA	NA	NA	NA	NA	NA	NA	NA	NA	NA	NA	NA	0	NA	0	NA	0	0	0	0	0	0	0
344	2	2	1	0	0	0	0	0	0	0	0	1	M.5	1	¡ÃØ§à·¾	1	500	9.99	1	1	1	0	0	0	0	NA	NA	NA	NA	NA	NA	NA	NA	NA	NA	NA	NA	NA	1	1	0	NA	0	0	0	0	0	0	0
345	2	3	1	1	0	0	0	0	0	0	0	1	M.5	1	¡ÃØ§à·¾	1	500	9.99	1	1	0	1	1	0	0	NA	NA	NA	NA	NA	NA	NA	NA	NA	NA	NA	NA	NA	1	2	0	NA	0	0	0	0	0	0	0
346	1	1	0	0	0	0	0	0	1	0	0	1	M.5	1	¡ÃØ§à·¾	1	900	3.11	0	0	0	0	1	0	0	NA	NA	NA	NA	NA	NA	NA	NA	NA	NA	NA	NA	NA	1	2	0	NA	0	0	0	0	0	0	0
347	1	1	0	1	0	0	0	0	0	0	0	1	M.5	1	¡ÃØ§à·¾	1	700	2.21	1	1	1	0	0	0	1	1	1	0	0	1	0	0	0	0	0	0	0	0	1	4	0	NA	0	0	0	0	0	0	0
348	2	2	1	1	0	0	0	0	0	0	0	1	M.5	1	¡ÃØ§à·¾	3	100	3.18	3	1	1	0	0	0	1	1	1	0	0	1	0	0	0	0	0	0	0	0	1	3	1	3	0	0	0	0	0	0	0
349	2	2	9	9	9	9	9	9	9	9	9	1	M.5	1	¡ÃØ§à·¾	1	600	1.75	1	0	0	0	0	0	9	NA	NA	NA	NA	NA	NA	NA	NA	NA	NA	NA	NA	NA	1	4	0	NA	0	0	0	0	0	0	0
350	1	1	0	1	0	1	0	0	0	0	0	1	M.5	2	¡ÃØ§à·¾	3	400	9.99	2	1	0	0	0	0	0	NA	NA	NA	NA	NA	NA	NA	NA	NA	NA	NA	NA	NA	1	1	0	NA	0	0	0	0	0	0	0
351	1	3	1	0	0	0	0	0	0	0	0	1	M.5	1	¡ÃØ§à·¾	3	500	2.28	0	0	0	0	0	0	1	1	1	1	0	0	0	0	0	0	0	0	0	0	1	3	0	NA	0	0	0	0	0	0	0
352	2	2	0	0	0	0	0	1	0	0	0	1	M.5	1	¡ÃØ§à·¾	1	500	3.22	1	1	1	0	0	0	0	NA	NA	NA	NA	NA	NA	NA	NA	NA	NA	NA	NA	NA	1	2	0	NA	0	0	0	0	0	0	0
353	1	1	0	1	0	0	0	0	0	0	0	1	M.5	1	¡ÃØ§à·¾	1	500	9.99	1	1	1	0	1	0	0	NA	NA	NA	NA	NA	NA	NA	NA	NA	NA	NA	NA	NA	1	4	1	3	0	0	0	0	0	0	0
354	2	2	1	0	0	0	0	0	0	0	0	1	M.5	1	¡ÃØ§à·¾	1	500	1.87	1	1	0	0	0	0	1	1	1	0	1	0	0	1	0	0	0	0	0	0	1	3	0	NA	0	0	0	0	0	0	0
355	1	9	0	1	0	0	0	0	0	0	0	1	M.5	9	¡ÃØ§à·¾	2	500	9.99	1	1	1	0	0	0	9	NA	NA	NA	NA	NA	NA	NA	NA	NA	NA	NA	NA	NA	0	NA	0	NA	0	0	0	0	0	0	0
356	2	2	1	0	0	0	0	0	0	0	0	1	M.5	1	¡ÃØ§à·¾	1	1400	1.67	1	1	0	0	0	0	1	2	2	0	0	1	0	0	1	0	0	0	0	0	1	3	0	NA	0	0	0	0	0	0	0
357	1	1	0	1	0	0	0	0	0	0	0	1	M.5	1	¡ÃØ§à·¾	1	600	9.99	1	1	0	1	0	0	0	NA	NA	NA	NA	NA	NA	NA	NA	NA	NA	NA	NA	NA	1	1	0	NA	0	0	0	0	0	0	0
358	1	9	0	0	0	0	0	1	0	0	0	1	M.5	1	¡ÃØ§à·¾	3	500	9.99	3	3	1	1	1	0	0	NA	NA	NA	NA	NA	NA	NA	NA	NA	NA	NA	NA	NA	0	NA	0	NA	0	0	0	0	0	0	0
359	2	9	1	1	0	0	0	0	0	0	0	1	M.5	1	¡ÃØ§à·¾	1	300	3.81	2	1	1	1	1	0	0	NA	NA	NA	NA	NA	NA	NA	NA	NA	NA	NA	NA	NA	1	4	0	NA	0	0	0	0	0	0	0
360	2	2	1	0	0	0	0	0	0	0	0	1	M.5	1	¡ÃØ§à·¾	1	500	1.98	1	1	0	0	0	0	1	1	1	0	1	1	0	0	0	0	0	0	0	0	1	3	0	NA	0	0	0	0	0	0	0
361	2	9	1	1	0	0	0	0	0	0	0	1	M.5	1	¡ÃØ§à·¾	3	300	9.99	3	3	1	1	0	1	1	1	1	0	0	1	0	0	0	0	0	0	0	0	1	2	1	3	0	0	0	0	0	0	0
362	2	2	1	0	0	0	0	0	0	0	0	1	M.5	3	¡ÃØ§à·¾	3	999999	3.86	1	1	0	0	0	0	0	NA	NA	NA	NA	NA	NA	NA	NA	NA	NA	NA	NA	NA	0	NA	0	NA	0	0	0	0	0	0	0
363	1	1	0	1	0	0	0	0	0	0	0	1	M.5	1	¡ÃØ§à·¾	1	600	2.5	0	0	0	0	0	0	0	NA	NA	NA	NA	NA	NA	NA	NA	NA	NA	NA	NA	NA	0	NA	0	NA	0	0	0	0	0	0	0
364	2	2	1	0	0	0	0	0	0	0	0	1	M.5	1	¡ÃØ§à·¾	1	160	9.99	3	2	1	0	0	0	1	1	1	0	1	1	0	0	0	0	0	0	0	0	1	4	1	4	1	0	0	0	0	0	0
365	2	2	1	0	0	0	0	0	0	0	0	1	M.5	1	¡ÃØ§à·¾	3	1000	9.99	2	1	0	0	0	0	9	NA	NA	NA	NA	NA	NA	NA	NA	NA	NA	NA	NA	NA	1	4	0	NA	0	0	0	0	0	0	0
366	2	2	1	0	0	0	0	0	0	0	0	1	M.5	1	¡ÃØ§à·¾	1	500	9.99	3	3	1	1	1	1	1	1	1	0	0	1	0	0	1	0	0	0	0	0	1	4	1	3	1	0	0	0	0	0	0
367	1	1	0	1	0	0	0	0	0	0	0	1	M.5	4	¡ÃØ§à·¾	3	500	2.5	0	0	0	0	0	0	0	NA	NA	NA	NA	NA	NA	NA	NA	NA	NA	NA	NA	NA	1	4	1	1	0	0	0	0	0	0	0
368	1	1	0	1	0	1	0	0	0	0	0	1	M.5	1	¡ÃØ§à·¾	3	100	3.92	0	0	0	0	0	0	0	NA	NA	NA	NA	NA	NA	NA	NA	NA	NA	NA	NA	NA	0	NA	0	NA	0	0	0	0	0	0	0
369	2	9	1	1	0	1	0	0	0	0	0	1	M.5	1	¡ÃØ§à·¾	1	1200	3.19	1	1	1	0	0	0	0	NA	NA	NA	NA	NA	NA	NA	NA	NA	NA	NA	NA	NA	1	4	1	4	0	0	0	0	0	0	0
370	2	9	1	0	0	0	0	0	0	0	0	1	M.5	1	¡ÃØ§à·¾	1	500	3.79	0	0	0	0	0	0	0	NA	NA	NA	NA	NA	NA	NA	NA	NA	NA	NA	NA	NA	0	NA	0	NA	0	0	0	0	0	0	0
371	1	1	0	1	0	0	0	0	0	0	0	1	M.5	1	¡ÃØ§à·¾	1	500	3.79	3	3	1	1	0	1	0	NA	NA	NA	NA	NA	NA	NA	NA	NA	NA	NA	NA	NA	0	NA	0	NA	0	0	0	0	0	0	0
372	2	2	1	1	0	0	0	0	0	0	0	1	M.5	1	¡ÃØ§à·¾	1	800	3.82	1	1	0	0	0	0	0	NA	NA	NA	NA	NA	NA	NA	NA	NA	NA	NA	NA	NA	1	1	0	NA	0	0	0	0	0	0	0
373	2	9	1	0	0	0	0	0	0	0	0	1	M.5	1	¡ÃØ§à·¾	1	500	3.84	3	1	1	0	0	0	0	NA	NA	NA	NA	NA	NA	NA	NA	NA	NA	NA	NA	NA	0	NA	0	NA	0	0	0	0	0	0	0
374	2	2	1	0	0	0	0	0	0	0	0	1	M.5	1	¡ÃØ§à·¾	1	100	3.68	0	0	0	0	0	0	0	NA	NA	NA	NA	NA	NA	NA	NA	NA	NA	NA	NA	NA	0	NA	0	NA	0	0	0	0	0	0	0
375	1	9	0	0	0	0	0	0	0	0	1	1	M.5	1	¡ÃØ§à·¾	1	700	3.67	0	0	0	0	0	0	9	NA	NA	NA	NA	NA	NA	NA	NA	NA	NA	NA	NA	NA	1	2	0	NA	0	0	0	0	0	0	0
376	2	2	1	0	0	0	0	0	0	0	0	1	M.5	1	¡ÃØ§à·¾	1	500	3.78	1	1	0	0	0	0	0	NA	NA	NA	NA	NA	NA	NA	NA	NA	NA	NA	NA	NA	0	NA	0	NA	0	0	0	0	0	0	0
377	2	9	0	0	0	0	0	1	0	0	0	1	M.5	1	¡ÃØ§à·¾	3	1000	3.67	3	1	0	1	1	1	0	NA	NA	NA	NA	NA	NA	NA	NA	NA	NA	NA	NA	NA	0	NA	0	NA	0	0	0	0	0	0	0
378	1	1	0	1	0	0	0	0	0	0	0	1	M.5	1	¡ÃØ§à·¾	3	300	3.23	1	1	0	0	0	0	0	NA	NA	NA	NA	NA	NA	NA	NA	NA	NA	NA	NA	NA	0	NA	0	NA	1	1	0	1	1	1	0
379	1	1	1	0	0	0	0	0	0	0	0	1	M.5	1	¡ÃØ§à·¾	3	300	3.58	1	1	0	0	0	0	0	NA	NA	NA	NA	NA	NA	NA	NA	NA	NA	NA	NA	NA	1	2	0	NA	0	0	0	0	0	0	0
380	2	2	1	0	0	0	0	0	0	0	0	1	M.5	1	¡ÃØ§à·¾	1	500	3.36	1	1	0	0	0	0	0	NA	NA	NA	NA	NA	NA	NA	NA	NA	NA	NA	NA	NA	0	NA	0	NA	0	0	0	0	0	0	0
381	2	2	1	0	0	0	0	0	0	0	0	1	M.5	1	¡ÃØ§à·¾	3	600	4	1	1	1	1	1	0	0	NA	NA	NA	NA	NA	NA	NA	NA	NA	NA	NA	NA	NA	0	NA	0	NA	0	0	0	0	0	0	0
382	2	2	1	0	0	0	0	0	0	0	0	1	M.5	1	¡ÃØ§à·¾	3	500	3.65	1	1	0	0	0	0	0	NA	NA	NA	NA	NA	NA	NA	NA	NA	NA	NA	NA	NA	0	NA	0	NA	0	0	0	0	0	0	0
383	2	9	0	0	0	0	0	0	0	0	1	1	M.5	1	¡ÃØ§à·¾	3	350	2.9	0	0	0	0	0	0	0	NA	NA	NA	NA	NA	NA	NA	NA	NA	NA	NA	NA	NA	0	NA	0	NA	0	0	0	0	0	0	0
384	2	2	1	0	0	0	0	0	0	0	0	1	M.5	1	¡ÃØ§à·¾	3	500	3.72	1	1	1	0	0	0	0	NA	NA	NA	NA	NA	NA	NA	NA	NA	NA	NA	NA	NA	1	4	0	NA	0	0	0	0	0	0	0
385	1	1	0	1	0	0	0	0	0	0	0	1	M.5	1	¡ÃØ§à·¾	3	700	3	1	1	0	0	0	0	0	NA	NA	NA	NA	NA	NA	NA	NA	NA	NA	NA	NA	NA	1	3	2	4	1	1	0	1	1	1	0
386	1	1	0	1	0	0	0	0	0	0	0	1	M.5	1	¡ÃØ§à·¾	3	250	3.27	1	0	0	0	0	0	0	NA	NA	NA	NA	NA	NA	NA	NA	NA	NA	NA	NA	NA	0	NA	0	NA	0	0	0	0	0	0	0
387	1	1	0	1	0	0	0	0	0	0	0	1	M.5	1	¡ÃØ§à·¾	1	500	3	1	1	1	0	0	0	0	NA	NA	NA	NA	NA	NA	NA	NA	NA	NA	NA	NA	NA	0	NA	1	1	0	0	0	0	0	0	0
388	2	2	1	0	0	0	0	0	0	0	0	1	M.5	1	¡ÃØ§à·¾	1	500	9.99	1	1	0	0	1	0	0	NA	NA	NA	NA	NA	NA	NA	NA	NA	NA	NA	NA	NA	1	1	0	NA	0	0	0	0	0	0	0
389	2	2	0	1	0	0	0	0	0	0	0	1	M.5	1	¡ÃØ§à·¾	1	1000	3.49	3	1	0	0	0	0	0	NA	NA	NA	NA	NA	NA	NA	NA	NA	NA	NA	NA	NA	1	4	0	NA	0	0	0	0	0	0	0
390	2	2	1	0	0	0	0	0	0	0	0	1	M.5	1	¡ÃØ§à·¾	1	600	9.99	1	0	0	1	1	1	0	NA	NA	NA	NA	NA	NA	NA	NA	NA	NA	NA	NA	NA	1	2	1	2	0	0	0	0	0	0	0
391	2	2	1	0	0	0	0	0	0	0	0	1	M.5	1	¡ÃØ§à·¾	1	500	3.1	0	0	0	0	0	0	9	NA	NA	NA	NA	NA	NA	NA	NA	NA	NA	NA	NA	NA	1	3	0	NA	0	0	0	0	0	0	0
392	2	3	1	1	0	0	0	0	0	0	0	1	M.5	1	¡ÃØ§à·¾	4	500	3.54	2	3	1	1	0	0	0	NA	NA	NA	NA	NA	NA	NA	NA	NA	NA	NA	NA	NA	1	2	0	NA	0	0	0	0	0	0	0
393	2	2	1	0	0	0	0	0	0	0	0	1	M.5	1	¡ÃØ§à·¾	3	500	3	3	2	0	0	0	0	1	1	1	0	1	1	0	1	1	0	0	0	0	0	1	2	0	NA	0	0	0	0	0	0	0
394	1	3	1	1	0	0	0	0	0	0	0	1	M.5	1	¡ÃØ§à·¾	1	560	3.54	1	1	1	0	1	0	0	NA	NA	NA	NA	NA	NA	NA	NA	NA	NA	NA	NA	NA	1	1	0	NA	0	0	0	0	0	0	0
395	2	2	1	0	0	0	0	0	0	0	0	1	M.5	1	¡ÃØ§à·¾	1	700	3.51	1	0	0	0	0	0	0	NA	NA	NA	NA	NA	NA	NA	NA	NA	NA	NA	NA	NA	1	1	0	NA	0	0	0	0	0	0	0
396	1	3	1	1	0	0	0	1	0	0	0	1	M.5	1	¡ÃØ§à·¾	1	200	3.82	1	0	0	0	0	0	0	NA	NA	NA	NA	NA	NA	NA	NA	NA	NA	NA	NA	NA	1	2	0	NA	0	0	0	0	0	0	0
397	2	2	1	0	0	0	0	0	0	0	0	1	M.5	1	¡ÃØ§à·¾	3	500	3.13	9	9	9	9	9	9	0	NA	NA	NA	NA	NA	NA	NA	NA	NA	NA	NA	NA	NA	1	3	0	NA	0	0	0	0	0	0	0
398	1	1	0	1	0	0	0	0	0	0	0	1	M.5	1	¡ÃØ§à·¾	1	300	3.22	0	0	0	0	0	0	0	NA	NA	NA	NA	NA	NA	NA	NA	NA	NA	NA	NA	NA	0	NA	0	NA	0	0	0	0	0	0	0
399	1	1	0	1	0	0	0	0	0	0	0	1	M.5	1	¡ÃØ§à·¾	1	500	3.31	1	1	0	0	0	0	0	NA	NA	NA	NA	NA	NA	NA	NA	NA	NA	NA	NA	NA	0	NA	0	NA	0	0	0	0	0	0	0
400	1	1	0	0	0	0	0	0	0	0	1	1	M.5	1	¡ÃØ§à·¾	1	60	2.78	1	1	0	0	0	0	0	NA	NA	NA	NA	NA	NA	NA	NA	NA	NA	NA	NA	NA	1	2	0	NA	1	1	1	1	1	1	1
401	9	2	1	0	0	0	0	0	0	0	0	1	M.5	1	¡ÃØ§à·¾	3	500	9.99	1	1	1	0	0	0	1	1	1	0	0	1	0	1	1	0	0	0	0	0	0	NA	1	2	0	0	0	0	0	0	0
402	2	2	1	0	0	0	0	0	0	0	0	1	M.5	1	¡ÃØ§à·¾	3	500	3.76	1	0	0	0	0	0	0	NA	NA	NA	NA	NA	NA	NA	NA	NA	NA	NA	NA	NA	0	NA	0	NA	1	0	0	0	0	0	0
403	2	2	1	0	0	0	0	0	0	0	0	1	M.5	1	¡ÃØ§à·¾	3	999999	3.79	3	3	0	0	0	0	1	1	1	0	0	1	0	0	0	0	0	0	0	0	1	2	1	4	1	1	1	1	1	1	1
404	1	1	0	1	0	0	0	0	0	0	0	1	M.5	1	¡ÃØ§à·¾	1	1000	3.27	1	1	1	1	0	0	9	NA	NA	NA	NA	NA	NA	NA	NA	NA	NA	NA	NA	NA	1	4	2	4	1	1	1	1	1	1	1
405	1	1	1	1	0	0	0	0	0	0	0	1	M.5	1	¡ÃØ§à·¾	3	200	2.92	0	0	0	0	0	0	0	NA	NA	NA	NA	NA	NA	NA	NA	NA	NA	NA	NA	NA	0	NA	0	NA	0	0	0	0	0	0	0
406	1	1	0	1	0	0	0	0	0	0	0	1	M.5	1	¡ÃØ§à·¾	1	401	3.08	0	0	0	0	0	0	0	NA	NA	NA	NA	NA	NA	NA	NA	NA	NA	NA	NA	NA	0	NA	0	NA	0	0	0	0	0	0	0
407	1	1	0	1	0	0	0	0	0	0	0	1	M.5	1	¡ÃØ§à·¾	3	120	3.5	0	0	0	0	0	0	0	NA	NA	NA	NA	NA	NA	NA	NA	NA	NA	NA	NA	NA	0	NA	0	NA	0	0	0	0	0	0	0
408	1	1	0	0	1	0	0	0	0	0	0	1	M.5	1	¡ÃØ§à·¾	3	500	2.89	2	1	9	9	9	9	0	NA	NA	NA	NA	NA	NA	NA	NA	NA	NA	NA	NA	NA	1	1	0	NA	0	0	0	0	0	0	0
409	1	1	0	1	0	0	0	0	0	0	0	1	M.5	3	¡ÃØ§à·¾	1	500	3.44	0	0	0	0	0	0	0	NA	NA	NA	NA	NA	NA	NA	NA	NA	NA	NA	NA	NA	0	NA	0	NA	0	0	0	0	0	0	0
410	2	2	1	0	0	0	0	0	0	0	0	1	M.5	1	¡ÃØ§à·¾	1	500	3.06	0	0	0	0	0	0	0	NA	NA	NA	NA	NA	NA	NA	NA	NA	NA	NA	NA	NA	1	2	1	2	0	0	0	0	0	0	0
411	2	2	1	1	1	1	0	0	0	0	0	1	M.5	4	¡ÃØ§à·¾	1	400	3.75	1	0	0	0	0	0	0	NA	NA	NA	NA	NA	NA	NA	NA	NA	NA	NA	NA	NA	1	3	0	NA	0	0	0	0	0	0	0
412	2	2	1	0	0	0	0	0	0	0	0	1	M.5	1	¡ÃØ§à·¾	3	650	3.34	1	1	1	0	0	1	0	NA	NA	NA	NA	NA	NA	NA	NA	NA	NA	NA	NA	NA	1	3	2	3	1	1	1	1	1	1	1
413	2	2	0	0	0	0	0	0	0	0	1	1	M.5	1	¡ÃØ§à·¾	1	820	3.24	0	0	0	0	0	0	9	NA	NA	NA	NA	NA	NA	NA	NA	NA	NA	NA	NA	NA	1	3	1	2	0	0	0	0	0	0	0
414	2	2	1	0	0	0	0	0	0	0	0	1	M.5	1	¡ÃØ§à·¾	3	200	2.38	0	0	0	0	0	0	0	NA	NA	NA	NA	NA	NA	NA	NA	NA	NA	NA	NA	NA	0	NA	0	NA	0	0	0	0	0	0	0
415	2	2	1	0	0	0	0	0	0	0	0	1	M.5	1	¡ÃØ§à·¾	1	840	3.52	1	1	0	0	0	0	0	NA	NA	NA	NA	NA	NA	NA	NA	NA	NA	NA	NA	NA	1	2	1	2	0	0	0	0	0	0	0
416	2	2	1	0	0	0	0	0	0	0	0	1	M.5	1	¡ÃØ§à·¾	1	900	3.48	0	0	0	0	0	0	0	NA	NA	NA	NA	NA	NA	NA	NA	NA	NA	NA	NA	NA	1	1	0	NA	0	0	0	0	0	0	0
417	2	2	1	1	0	0	0	0	0	0	0	1	M.5	1	¡ÃØ§à·¾	1	600	3.52	1	1	0	0	0	0	0	NA	NA	NA	NA	NA	NA	NA	NA	NA	NA	NA	NA	NA	0	NA	0	NA	0	0	0	0	0	0	0
418	2	2	1	0	0	0	0	0	0	0	0	1	M.5	1	¡ÃØ§à·¾	1	1000	2.39	0	0	0	0	0	0	0	NA	NA	NA	NA	NA	NA	NA	NA	NA	NA	NA	NA	NA	1	2	0	NA	0	0	0	0	0	0	0
419	2	2	1	0	0	0	0	0	0	0	0	1	M.5	1	¡ÃØ§à·¾	4	500	3.63	1	0	0	0	0	0	0	NA	NA	NA	NA	NA	NA	NA	NA	NA	NA	NA	NA	NA	0	NA	0	NA	0	0	0	0	0	0	0
420	2	2	1	0	0	0	0	0	0	0	0	1	M.5	1	¡ÃØ§à·¾	1	600	4	1	1	0	0	0	0	0	NA	NA	NA	NA	NA	NA	NA	NA	NA	NA	NA	NA	NA	0	NA	0	NA	0	0	0	0	0	0	0
421	2	2	1	0	0	0	0	0	0	0	0	1	M.5	2	¡ÃØ§à·¾	1	600	3.52	2	1	0	1	0	0	0	NA	NA	NA	NA	NA	NA	NA	NA	NA	NA	NA	NA	NA	0	NA	0	NA	0	0	0	0	0	0	0
422	2	2	1	0	0	0	0	0	0	0	0	1	M.5	1	¡ÃØ§à·¾	1	600	3.94	0	0	0	0	0	0	0	NA	NA	NA	NA	NA	NA	NA	NA	NA	NA	NA	NA	NA	0	NA	0	NA	0	0	0	0	0	0	0
423	1	1	1	1	0	0	0	0	0	0	0	1	M.5	1	¡ÃØ§à·¾	1	875	3.83	0	0	0	0	0	0	0	NA	NA	NA	NA	NA	NA	NA	NA	NA	NA	NA	NA	NA	1	2	0	NA	0	0	0	0	0	0	0
424	2	2	1	1	0	0	0	0	0	0	0	1	M.5	1	¡ÃØ§à·¾	3	400	2.07	1	1	0	0	0	0	0	NA	NA	NA	NA	NA	NA	NA	NA	NA	NA	NA	NA	NA	0	NA	0	NA	0	0	0	0	0	0	0
425	2	2	1	0	0	0	0	0	0	0	0	1	M.5	1	¡ÃØ§à·¾	1	700	3.83	0	0	0	0	0	0	0	NA	NA	NA	NA	NA	NA	NA	NA	NA	NA	NA	NA	NA	1	2	0	NA	0	0	0	0	0	0	0
426	2	2	1	1	0	1	0	0	0	0	0	1	M.5	1	¡ÃØ§à·¾	1	1000	4	1	1	0	0	0	0	0	NA	NA	NA	NA	NA	NA	NA	NA	NA	NA	NA	NA	NA	1	2	0	NA	0	0	0	0	0	0	0
427	1	1	0	1	0	0	0	0	0	0	0	1	M.5	1	¡ÃØ§à·¾	1	1000	4	1	0	0	0	0	0	0	NA	NA	NA	NA	NA	NA	NA	NA	NA	NA	NA	NA	NA	0	NA	0	NA	0	0	0	0	0	0	0
428	1	1	0	1	0	0	0	0	0	0	0	1	M.5	1	¡ÃØ§à·¾	1	840	4	1	2	1	0	1	0	0	NA	NA	NA	NA	NA	NA	NA	NA	NA	NA	NA	NA	NA	1	2	0	NA	0	0	0	0	0	0	0
429	2	2	1	0	0	0	0	0	0	0	0	1	M.5	1	¡ÃØ§à·¾	3	400	3.95	1	3	1	0	0	0	0	NA	NA	NA	NA	NA	NA	NA	NA	NA	NA	NA	NA	NA	0	NA	0	NA	0	0	0	0	0	0	0
430	1	1	0	1	0	0	0	0	0	0	0	1	M.5	1	¡ÃØ§à·¾	1	700	3	2	2	1	0	0	0	0	NA	NA	NA	NA	NA	NA	NA	NA	NA	NA	NA	NA	NA	0	NA	0	NA	0	0	0	0	0	0	0
431	2	2	1	1	1	1	0	0	0	0	0	1	M.5	1	¡ÃØ§à·¾	1	750	3.92	1	1	0	0	0	0	0	NA	NA	NA	NA	NA	NA	NA	NA	NA	NA	NA	NA	NA	1	2	0	NA	0	0	0	0	0	0	0
432	2	2	1	1	0	0	0	0	0	0	0	1	M.5	1	¡ÃØ§à·¾	3	400	3.92	1	3	1	1	1	1	0	NA	NA	NA	NA	NA	NA	NA	NA	NA	NA	NA	NA	NA	0	NA	0	NA	0	0	0	0	0	0	0
433	2	2	1	0	0	0	0	0	0	0	0	1	M.5	1	¡ÃØ§à·¾	1	800	3.95	0	1	0	0	0	0	0	NA	NA	NA	NA	NA	NA	NA	NA	NA	NA	NA	NA	NA	0	NA	0	NA	0	0	0	0	0	0	0
434	1	1	0	1	0	0	0	0	0	0	0	2	M.1	1	¡ÃØ§à·¾	1	500	2.87	0	0	0	0	0	0	0	NA	NA	NA	NA	NA	NA	NA	NA	NA	NA	NA	NA	NA	0	NA	0	NA	0	0	0	0	0	0	0
435	2	2	1	0	0	0	0	0	0	0	0	2	M.1	1	¡ÃØ§à·¾	1	500	3.76	3	2	1	0	0	0	0	NA	NA	NA	NA	NA	NA	NA	NA	NA	NA	NA	NA	NA	0	NA	0	NA	0	0	0	0	0	0	0
436	2	2	1	0	0	0	0	0	0	0	0	2	M.1	1	¡ÃØ§à·¾	1	100	3.68	1	2	1	0	0	0	0	NA	NA	NA	NA	NA	NA	NA	NA	NA	NA	NA	NA	NA	0	NA	0	NA	0	0	0	0	0	0	0
437	1	1	0	1	0	0	0	0	0	0	0	2	M.1	1	¡ÃØ§à·¾	1	400	4	3	1	1	0	0	0	0	NA	NA	NA	NA	NA	NA	NA	NA	NA	NA	NA	NA	NA	0	NA	0	NA	0	0	0	0	0	0	0
438	2	2	1	0	0	0	0	0	0	0	0	2	M.1	1	¡ÃØ§à·¾	1	175	3.43	1	2	0	0	1	0	9	NA	NA	NA	NA	NA	NA	NA	NA	NA	NA	NA	NA	NA	0	NA	0	NA	0	0	0	0	0	0	0
439	1	1	0	1	0	0	0	0	0	0	0	2	M.1	1	¡ÃØ§à·¾	1	999999	2.82	2	1	0	1	1	1	9	NA	NA	NA	NA	NA	NA	NA	NA	NA	NA	NA	NA	NA	0	NA	0	NA	0	0	0	0	0	0	0
440	1	1	0	1	0	0	0	0	0	0	0	2	M.1	1	¡ÃØ§à·¾	1	400	2.05	1	1	0	0	0	0	0	NA	NA	NA	NA	NA	NA	NA	NA	NA	NA	NA	NA	NA	0	NA	2	9	9	9	9	9	9	9	9
441	2	2	1	1	0	0	0	0	0	0	0	2	M.1	1	¡ÃØ§à·¾	1	500	2.01	3	3	1	1	1	1	0	NA	NA	NA	NA	NA	NA	NA	NA	NA	NA	NA	NA	NA	0	NA	0	NA	0	0	0	0	0	0	0
442	1	1	0	1	0	0	0	0	0	0	0	2	M.1	1	¡ÃØ§à·¾	1	600	2.34	1	1	0	0	0	0	0	NA	NA	NA	NA	NA	NA	NA	NA	NA	NA	NA	NA	NA	1	2	1	1	1	1	0	0	1	0	0
443	1	3	1	0	0	0	0	0	0	0	0	2	M.1	1	¡ÃØ§à·¾	1	100	3.04	1	1	1	0	1	1	0	NA	NA	NA	NA	NA	NA	NA	NA	NA	NA	NA	NA	NA	0	NA	0	NA	0	0	0	0	0	0	0
444	2	2	1	1	1	1	0	1	0	0	0	2	M.1	1	¡ÃØ§à·¾	1	250	3.5	1	1	1	1	0	1	0	NA	NA	NA	NA	NA	NA	NA	NA	NA	NA	NA	NA	NA	1	2	0	NA	0	0	0	0	0	0	0
445	2	3	1	1	0	0	0	0	0	0	0	2	M.1	1	¡ÃØ§à·¾	1	300	3.87	2	1	0	0	0	0	0	NA	NA	NA	NA	NA	NA	NA	NA	NA	NA	NA	NA	NA	0	NA	0	NA	9	9	9	9	9	9	9
446	1	1	0	1	0	0	0	0	0	0	0	2	M.1	1	¡ÃØ§à·¾	1	200	3	1	0	0	0	0	0	0	NA	NA	NA	NA	NA	NA	NA	NA	NA	NA	NA	NA	NA	0	NA	0	NA	0	0	0	0	0	0	0
447	2	2	1	0	0	0	0	0	0	0	0	2	M.1	1	¡ÃØ§à·¾	1	100	3.78	1	1	0	0	0	0	0	NA	NA	NA	NA	NA	NA	NA	NA	NA	NA	NA	NA	NA	0	NA	0	NA	0	0	0	0	0	0	0
448	1	1	0	0	1	0	0	0	0	0	0	2	M.1	1	¡ÃØ§à·¾	1	120	2.7	0	0	0	0	0	0	0	NA	NA	NA	NA	NA	NA	NA	NA	NA	NA	NA	NA	NA	0	NA	0	NA	0	0	0	0	0	0	0
449	2	2	1	0	0	0	0	0	0	0	0	2	M.1	1	¡ÃØ§à·¾	1	2000	3.31	3	1	1	0	0	0	0	NA	NA	NA	NA	NA	NA	NA	NA	NA	NA	NA	NA	NA	1	3	0	NA	0	0	0	0	0	0	0
450	2	2	1	0	0	0	0	0	0	0	0	2	M.1	1	¡ÃØ§à·¾	3	700	2.96	3	3	0	1	1	1	0	NA	NA	NA	NA	NA	NA	NA	NA	NA	NA	NA	NA	NA	0	NA	0	NA	1	1	0	0	1	0	0
451	2	2	1	0	0	0	0	0	0	0	0	2	M.1	1	¡ÃØ§à·¾	3	500	3.39	3	1	0	0	0	0	0	NA	NA	NA	NA	NA	NA	NA	NA	NA	NA	NA	NA	NA	0	NA	0	NA	0	0	0	0	0	0	0
452	1	1	0	1	0	0	0	0	0	0	0	2	M.1	1	¡ÃØ§à·¾	1	1200	3.78	0	0	0	0	0	0	0	NA	NA	NA	NA	NA	NA	NA	NA	NA	NA	NA	NA	NA	0	NA	0	NA	0	0	0	0	0	0	0
453	1	1	0	1	0	0	0	0	0	0	0	2	M.1	1	¡ÃØ§à·¾	3	500	3.39	1	3	0	1	1	0	0	NA	NA	NA	NA	NA	NA	NA	NA	NA	NA	NA	NA	NA	0	NA	0	NA	0	0	0	0	0	0	0
454	1	1	0	1	0	0	0	0	0	0	0	2	M.1	1	¡ÃØ§à·¾	1	999999	2.59	1	0	0	1	1	1	0	NA	NA	NA	NA	NA	NA	NA	NA	NA	NA	NA	NA	NA	0	NA	0	NA	0	0	0	0	0	0	0
455	1	1	0	1	0	0	0	0	0	0	0	2	M.1	1	¡ÃØ§à·¾	1	1200	2	1	1	0	0	0	0	0	NA	NA	NA	NA	NA	NA	NA	NA	NA	NA	NA	NA	NA	0	NA	0	NA	0	0	0	0	0	0	0
456	1	1	1	1	0	0	0	0	0	0	0	2	M.1	1	¡ÃØ§à·¾	9	1800	3.32	0	3	1	1	1	1	0	NA	NA	NA	NA	NA	NA	NA	NA	NA	NA	NA	NA	NA	0	NA	0	NA	0	0	0	0	0	0	0
457	1	1	0	1	0	0	0	0	0	0	0	2	M.1	1	¡ÃØ§à·¾	3	300	3.79	1	0	0	0	0	0	0	NA	NA	NA	NA	NA	NA	NA	NA	NA	NA	NA	NA	NA	0	NA	0	NA	0	0	0	0	0	0	0
458	1	1	0	1	0	0	0	0	0	0	0	2	M.1	1	¡ÃØ§à·¾	1	140	3.25	1	0	0	0	0	0	0	NA	NA	NA	NA	NA	NA	NA	NA	NA	NA	NA	NA	NA	0	NA	1	1	0	0	0	0	0	0	0
459	1	1	0	0	0	0	0	0	0	0	1	2	M.1	1	¡ÃØ§à·¾	1	1000	2.8	0	0	0	0	0	0	0	NA	NA	NA	NA	NA	NA	NA	NA	NA	NA	NA	NA	NA	0	NA	0	NA	0	0	0	0	0	0	0
460	1	1	0	1	0	0	0	0	0	0	0	2	M.1	1	¡ÃØ§à·¾	1	500	3.15	0	0	0	0	0	0	0	NA	NA	NA	NA	NA	NA	NA	NA	NA	NA	NA	NA	NA	0	NA	0	NA	0	0	0	0	0	0	0
461	1	1	0	1	0	0	0	0	0	0	0	2	M.1	1	¡ÃØ§à·¾	1	500	3.67	0	0	0	1	0	0	0	NA	NA	NA	NA	NA	NA	NA	NA	NA	NA	NA	NA	NA	0	NA	0	NA	0	0	0	0	0	0	0
462	2	3	0	1	0	0	0	0	0	0	0	2	M.1	1	¡ÃØ§à·¾	1	500	3.78	1	2	1	1	0	0	0	NA	NA	NA	NA	NA	NA	NA	NA	NA	NA	NA	NA	NA	1	3	0	NA	9	9	9	9	9	9	9
463	2	2	1	0	0	0	0	0	0	0	0	2	M.1	1	¡ÃØ§à·¾	1	600	4	1	0	0	0	0	0	0	NA	NA	NA	NA	NA	NA	NA	NA	NA	NA	NA	NA	NA	0	NA	0	NA	0	0	0	0	0	0	0
464	2	2	0	0	0	0	0	0	0	0	1	2	M.1	3	¡ÃØ§à·¾	1	500	3.83	2	1	1	0	0	0	0	NA	NA	NA	NA	NA	NA	NA	NA	NA	NA	NA	NA	NA	0	NA	0	NA	0	0	0	0	0	0	0
465	1	1	0	1	0	0	0	0	0	0	0	2	M.1	1	¡ÃØ§à·¾	1	500	3.43	2	1	1	1	1	1	0	NA	NA	NA	NA	NA	NA	NA	NA	NA	NA	NA	NA	NA	1	1	0	NA	0	0	0	0	0	0	0
466	2	9	0	0	0	0	0	0	0	0	1	2	M.1	3	¡ÃØ§à·¾	1	600	3.95	1	1	0	0	0	0	0	NA	NA	NA	NA	NA	NA	NA	NA	NA	NA	NA	NA	NA	1	4	0	NA	0	0	0	0	0	0	0
467	2	2	0	0	0	0	0	0	0	0	1	2	M.1	1	¡ÃØ§à·¾	1	1400	3.73	1	1	1	0	0	0	0	NA	NA	NA	NA	NA	NA	NA	NA	NA	NA	NA	NA	NA	1	3	0	NA	0	0	0	0	0	0	0
468	1	1	0	1	0	0	0	0	0	0	0	2	M.1	3	¡ÃØ§à·¾	1	400	3.12	1	1	0	0	0	0	0	NA	NA	NA	NA	NA	NA	NA	NA	NA	NA	NA	NA	NA	0	NA	1	1	0	0	0	0	0	0	0
469	1	1	0	1	0	0	0	0	0	0	0	2	M.1	1	¡ÃØ§à·¾	1	1000	9.99	0	0	9	1	1	0	1	9	9	0	0	1	0	0	0	0	0	0	0	0	1	1	2	3	0	0	0	1	1	1	0
470	2	2	1	0	0	0	0	0	0	0	0	2	M.1	1	¡ÃØ§à·¾	1	550	3.98	1	1	0	0	0	0	0	NA	NA	NA	NA	NA	NA	NA	NA	NA	NA	NA	NA	NA	0	NA	0	NA	0	0	0	0	0	0	0
471	2	2	1	0	0	0	0	0	0	0	0	2	M.1	1	¡ÃØ§à·¾	1	500	3.92	1	0	0	0	0	0	0	NA	NA	NA	NA	NA	NA	NA	NA	NA	NA	NA	NA	NA	1	4	0	NA	0	0	0	0	0	0	0
472	2	2	1	0	0	0	0	0	0	0	0	2	M.1	1	¡ÃØ§à·¾	1	1000	3.9	1	1	0	0	0	0	0	NA	NA	NA	NA	NA	NA	NA	NA	NA	NA	NA	NA	NA	0	NA	0	NA	0	0	0	0	0	0	0
473	1	1	0	1	0	0	0	0	0	0	0	2	M.1	1	¡ÃØ§à·¾	1	500	3.14	1	1	0	0	0	0	0	NA	NA	NA	NA	NA	NA	NA	NA	NA	NA	NA	NA	NA	1	1	0	NA	0	0	0	0	0	0	0
474	2	2	1	1	0	1	0	0	0	0	0	2	M.1	1	¡ÃØ§à·¾	1	500	2.72	1	1	0	0	9	1	0	NA	NA	NA	NA	NA	NA	NA	NA	NA	NA	NA	NA	NA	1	1	0	NA	9	9	9	9	9	9	9
475	2	2	1	0	0	0	0	0	0	0	0	2	M.1	1	¡ÃØ§à·¾	1	1000	2.57	1	1	0	1	0	0	0	NA	NA	NA	NA	NA	NA	NA	NA	NA	NA	NA	NA	NA	1	4	0	NA	0	0	0	0	0	0	0
476	2	2	1	0	0	0	0	0	0	0	0	2	M.1	1	¡ÃØ§à·¾	1	500	3.1	1	1	0	1	1	1	0	NA	NA	NA	NA	NA	NA	NA	NA	NA	NA	NA	NA	NA	1	4	1	4	0	0	0	0	0	0	0
477	2	2	1	0	0	0	0	0	0	0	0	2	M.1	1	¡ÃØ§à·¾	1	500	3.98	1	1	0	0	0	0	0	NA	NA	NA	NA	NA	NA	NA	NA	NA	NA	NA	NA	NA	0	NA	0	NA	0	0	0	0	0	0	0
478	2	2	1	0	0	0	0	0	0	0	0	2	M.1	1	¡ÃØ§à·¾	1	500	3.32	1	1	1	0	1	0	0	NA	NA	NA	NA	NA	NA	NA	NA	NA	NA	NA	NA	NA	0	NA	0	NA	0	0	0	0	0	0	0
479	1	1	0	1	0	0	0	0	0	0	0	2	M.1	1	¡ÃØ§à·¾	1	600	3.29	0	0	0	0	0	0	0	NA	NA	NA	NA	NA	NA	NA	NA	NA	NA	NA	NA	NA	0	NA	0	NA	0	0	0	0	0	0	0
480	2	2	1	0	0	0	0	0	0	0	0	2	M.1	1	¡ÃØ§à·¾	1	600	2.51	2	3	1	1	1	1	0	NA	NA	NA	NA	NA	NA	NA	NA	NA	NA	NA	NA	NA	1	2	1	1	0	0	0	0	0	0	0
481	2	2	1	0	0	0	0	0	0	0	0	2	M.1	1	¡ÃØ§à·¾	1	1000	3.34	1	1	1	1	1	1	0	NA	NA	NA	NA	NA	NA	NA	NA	NA	NA	NA	NA	NA	1	3	1	3	0	0	0	0	0	0	0
482	2	2	1	0	0	0	0	0	0	0	0	2	M.1	1	¡ÃØ§à·¾	3	700	3.73	1	1	0	0	0	1	0	NA	NA	NA	NA	NA	NA	NA	NA	NA	NA	NA	NA	NA	1	3	0	NA	0	0	0	0	0	0	0
483	2	9	1	1	1	1	0	1	0	0	0	2	M.1	3	¡ÃØ§à·¾	1	300	4	0	0	1	1	0	9	0	NA	NA	NA	NA	NA	NA	NA	NA	NA	NA	NA	NA	NA	0	NA	0	NA	0	0	0	0	0	0	0
484	1	3	1	1	0	0	0	0	0	0	0	2	M.1	1	¡ÃØ§à·¾	1	700	3.53	2	3	1	1	1	1	9	NA	NA	NA	NA	NA	NA	NA	NA	NA	NA	NA	NA	NA	1	2	1	2	0	0	0	0	0	0	0
485	2	2	0	1	0	0	0	0	0	0	0	2	M.1	1	¡ÃØ§à·¾	1	300	3.92	1	0	0	0	0	0	9	NA	NA	NA	NA	NA	NA	NA	NA	NA	NA	NA	NA	NA	1	1	0	NA	0	0	0	0	0	0	0
486	1	1	0	1	0	0	0	0	0	0	0	2	M.1	1	¡ÃØ§à·¾	1	500	3.49	1	1	0	0	0	0	0	NA	NA	NA	NA	NA	NA	NA	NA	NA	NA	NA	NA	NA	1	4	0	NA	0	0	0	0	0	0	0
487	1	1	0	1	0	0	0	0	0	0	0	2	M.1	1	¡ÃØ§à·¾	1	1230	3.48	3	3	1	1	1	1	0	NA	NA	NA	NA	NA	NA	NA	NA	NA	NA	NA	NA	NA	1	4	0	NA	0	0	0	0	0	0	0
488	1	1	0	1	0	0	0	0	0	0	0	2	M.1	1	¡ÃØ§à·¾	9	1000	2.78	0	0	0	0	0	0	0	NA	NA	NA	NA	NA	NA	NA	NA	NA	NA	NA	NA	NA	0	NA	0	NA	0	0	0	0	0	0	0
489	1	1	0	1	0	0	0	0	0	0	0	2	M.1	9	¡ÃØ§à·¾	1	1000	3.53	0	0	0	0	0	0	0	NA	NA	NA	NA	NA	NA	NA	NA	NA	NA	NA	NA	NA	0	NA	0	NA	0	0	0	0	0	0	0
490	2	2	0	0	0	0	0	0	0	0	1	2	M.1	1	¡ÃØ§à·¾	1	1000	3.95	1	1	0	0	0	0	0	NA	NA	NA	NA	NA	NA	NA	NA	NA	NA	NA	NA	NA	1	4	0	NA	0	0	0	0	0	0	0
491	2	2	1	0	0	0	0	0	0	0	0	2	M.1	1	¡ÃØ§à·¾	1	750	3.81	0	1	0	0	0	0	0	NA	NA	NA	NA	NA	NA	NA	NA	NA	NA	NA	NA	NA	0	NA	0	NA	0	0	0	0	0	0	0
492	1	1	0	1	0	0	0	0	0	0	0	2	M.1	1	¡ÃØ§à·¾	1	1000	4	3	0	0	0	0	0	0	NA	NA	NA	NA	NA	NA	NA	NA	NA	NA	NA	NA	NA	0	NA	0	NA	0	0	0	0	0	0	0
493	1	1	0	1	0	0	0	0	0	0	0	2	M.1	1	¡ÃØ§à·¾	1	980	3.23	1	0	0	0	0	0	0	NA	NA	NA	NA	NA	NA	NA	NA	NA	NA	NA	NA	NA	0	NA	0	NA	0	0	0	0	0	0	0
494	1	1	0	1	0	0	0	0	0	0	0	2	M.1	1	¡ÃØ§à·¾	1	500	2.78	1	1	0	0	0	0	0	NA	NA	NA	NA	NA	NA	NA	NA	NA	NA	NA	NA	NA	0	NA	0	NA	0	0	0	0	0	0	0
495	2	2	1	1	1	1	0	0	0	0	0	2	M.1	1	¡ÃØ§à·¾	1	500	3.14	1	1	1	1	1	1	0	NA	NA	NA	NA	NA	NA	NA	NA	NA	NA	NA	NA	NA	0	NA	0	NA	0	0	0	0	0	0	0
496	2	4	1	1	1	1	0	0	0	0	0	2	M.1	1	¡ÃØ§à·¾	1	500	3.84	3	1	1	1	1	1	0	NA	NA	NA	NA	NA	NA	NA	NA	NA	NA	NA	NA	NA	0	NA	0	NA	0	0	0	0	0	0	0
497	1	1	0	1	0	0	0	0	0	0	0	2	M.1	1	¡ÃØ§à·¾	1	200	3.73	1	0	0	0	0	0	0	NA	NA	NA	NA	NA	NA	NA	NA	NA	NA	NA	NA	NA	0	NA	0	NA	0	0	0	0	0	0	0
498	2	2	1	0	0	0	0	0	0	0	0	2	M.3	1	¡ÃØ§à·¾	3	500	2.98	2	0	0	0	0	0	0	NA	NA	NA	NA	NA	NA	NA	NA	NA	NA	NA	NA	NA	1	1	0	NA	1	0	0	0	0	0	0
499	1	1	0	1	0	0	0	0	0	0	0	2	M.3	1	¡ÃØ§à·¾	1	600	3.36	1	0	0	0	0	0	0	NA	NA	NA	NA	NA	NA	NA	NA	NA	NA	NA	NA	NA	1	2	0	NA	0	0	0	0	0	0	0
500	2	2	1	0	0	0	0	0	0	0	0	2	M.3	1	¡ÃØ§à·¾	1	750	3.6	1	1	0	0	0	0	0	NA	NA	NA	NA	NA	NA	NA	NA	NA	NA	NA	NA	NA	1	2	0	NA	0	0	0	0	0	0	0
501	1	1	0	1	0	0	0	0	0	0	0	2	M.3	1	¡ÃØ§à·¾	1	500	3.14	1	0	0	0	0	0	0	NA	NA	NA	NA	NA	NA	NA	NA	NA	NA	NA	NA	NA	0	NA	0	NA	0	0	0	0	0	0	0
502	2	2	1	0	0	0	0	0	0	0	0	2	M.3	1	¡ÃØ§à·¾	3	1000	2.69	9	9	9	9	9	9	0	NA	NA	NA	NA	NA	NA	NA	NA	NA	NA	NA	NA	NA	0	NA	0	NA	0	0	0	0	0	0	0
503	2	9	0	0	0	0	0	1	0	0	0	2	M.3	1	¡ÃØ§à·¾	1	500	3.41	1	1	0	0	0	0	0	NA	NA	NA	NA	NA	NA	NA	NA	NA	NA	NA	NA	NA	0	NA	0	NA	0	0	0	0	0	0	0
504	1	1	0	1	0	0	0	0	0	0	0	2	M.3	1	¡ÃØ§à·¾	1	500	9.99	1	1	0	1	0	0	0	NA	NA	NA	NA	NA	NA	NA	NA	NA	NA	NA	NA	NA	0	NA	0	NA	0	0	0	0	0	0	0
505	2	2	1	0	0	0	0	0	0	0	0	2	M.3	3	¡ÃØ§à·¾	1	500	3.82	0	1	0	0	0	0	0	NA	NA	NA	NA	NA	NA	NA	NA	NA	NA	NA	NA	NA	0	NA	0	NA	0	0	0	0	0	0	0
506	2	2	0	1	0	0	0	0	0	0	0	2	M.3	1	¡ÃØ§à·¾	1	1000	9.99	1	1	0	0	0	0	0	NA	NA	NA	NA	NA	NA	NA	NA	NA	NA	NA	NA	NA	1	3	0	NA	0	0	0	0	0	0	0
507	2	3	0	0	0	1	0	0	0	0	0	2	M.3	4	¡ÃØ§à·¾	1	550	3.19	1	2	1	1	1	0	0	NA	NA	NA	NA	NA	NA	NA	NA	NA	NA	NA	NA	NA	1	2	0	NA	0	0	0	0	0	1	0
508	2	2	1	0	0	0	0	0	0	0	0	2	M.3	1	¡ÃØ§à·¾	1	700	3.73	1	1	0	0	0	0	0	NA	NA	NA	NA	NA	NA	NA	NA	NA	NA	NA	NA	NA	1	4	0	NA	0	0	0	0	0	0	0
509	2	3	1	1	0	1	0	0	0	0	0	2	M.3	1	¡ÃØ§à·¾	1	500	3.26	2	2	1	0	0	0	0	NA	NA	NA	NA	NA	NA	NA	NA	NA	NA	NA	NA	NA	1	3	0	NA	0	0	0	0	0	0	0
510	1	1	0	1	0	0	0	0	0	0	0	2	M.3	4	¡ÃØ§à·¾	1	600	3.14	1	1	1	0	1	1	0	NA	NA	NA	NA	NA	NA	NA	NA	NA	NA	NA	NA	NA	1	3	0	NA	0	0	0	0	0	0	0
511	1	1	0	0	0	0	0	0	0	0	1	2	M.3	1	¡ÃØ§à·¾	1	800	3.78	1	1	0	0	0	0	0	NA	NA	NA	NA	NA	NA	NA	NA	NA	NA	NA	NA	NA	0	NA	1	1	0	0	0	0	0	0	0
512	1	1	0	1	0	0	0	0	0	0	0	2	M.3	1	¡ÃØ§à·¾	1	600	2.59	0	0	0	0	0	0	0	NA	NA	NA	NA	NA	NA	NA	NA	NA	NA	NA	NA	NA	0	NA	0	NA	0	0	0	0	0	0	0
513	1	1	0	0	0	0	0	1	0	0	0	2	M.3	1	¡ÃØ§à·¾	4	2000	9.99	1	2	1	0	0	0	0	NA	NA	NA	NA	NA	NA	NA	NA	NA	NA	NA	NA	NA	1	2	0	NA	0	0	0	0	0	0	0
514	2	3	1	1	0	1	0	0	0	0	0	2	M.3	4	¡ÃØ§à·¾	1	1170	3.1	2	2	1	0	1	0	0	NA	NA	NA	NA	NA	NA	NA	NA	NA	NA	NA	NA	NA	1	2	2	3	1	1	0	1	0	1	0
515	2	2	1	0	0	0	0	0	0	0	0	2	M.3	1	¡ÃØ§à·¾	1	500	3.42	2	1	1	0	0	0	0	NA	NA	NA	NA	NA	NA	NA	NA	NA	NA	NA	NA	NA	0	NA	0	NA	0	0	0	0	0	0	0
516	2	3	0	0	0	0	0	1	0	0	0	2	M.3	1	¡ÃØ§à·¾	1	600	3.25	1	0	0	0	0	0	0	NA	NA	NA	NA	NA	NA	NA	NA	NA	NA	NA	NA	NA	1	1	0	NA	0	0	0	0	0	0	0
517	2	2	1	0	0	0	0	0	0	0	0	2	M.3	1	¡ÃØ§à·¾	1	500	3.4	1	1	0	1	1	1	1	1	1	0	0	1	0	1	0	0	0	0	0	0	1	1	0	NA	0	0	0	0	0	0	0
518	2	3	0	0	0	0	0	1	0	0	0	2	M.3	1	¡ÃØ§à·¾	1	1000	2.8	3	3	1	1	1	0	0	NA	NA	NA	NA	NA	NA	NA	NA	NA	NA	NA	NA	NA	1	2	0	NA	0	0	0	0	0	1	0
519	2	2	1	1	0	0	0	0	0	0	0	2	M.3	1	¡ÃØ§à·¾	1	500	2.85	1	1	1	0	0	0	0	NA	NA	NA	NA	NA	NA	NA	NA	NA	NA	NA	NA	NA	1	2	0	NA	0	0	0	0	0	0	0
520	2	2	1	0	0	0	0	0	0	0	0	2	M.3	1	¡ÃØ§à·¾	1	100	3.98	1	1	1	1	0	0	0	NA	NA	NA	NA	NA	NA	NA	NA	NA	NA	NA	NA	NA	0	NA	0	NA	0	0	0	0	0	0	0
521	2	2	1	1	1	1	0	1	0	0	0	2	M.3	1	¡ÃØ§à·¾	1	600	4	1	1	0	0	0	0	0	NA	NA	NA	NA	NA	NA	NA	NA	NA	NA	NA	NA	NA	1	2	0	NA	0	0	0	0	0	0	0
522	2	2	1	0	0	0	0	0	0	0	0	2	M.3	1	¡ÃØ§à·¾	1	1000	3.6	3	3	1	1	1	1	0	NA	NA	NA	NA	NA	NA	NA	NA	NA	NA	NA	NA	NA	1	2	0	NA	0	0	0	0	0	0	0
523	1	1	0	1	0	0	0	0	0	0	0	2	M.3	1	¡ÃØ§à·¾	1	1000	2.63	0	0	0	0	0	0	0	NA	NA	NA	NA	NA	NA	NA	NA	NA	NA	NA	NA	NA	1	1	0	NA	0	0	0	0	0	0	0
524	1	1	0	1	0	0	0	0	0	0	0	2	M.3	1	¡ÃØ§à·¾	1	700	2.43	0	0	0	0	0	0	0	NA	NA	NA	NA	NA	NA	NA	NA	NA	NA	NA	NA	NA	1	1	1	1	0	0	0	0	0	0	0
525	1	1	0	1	0	0	0	0	0	0	0	2	M.3	1	¡ÃØ§à·¾	1	1200	3.12	1	1	0	0	0	0	0	NA	NA	NA	NA	NA	NA	NA	NA	NA	NA	NA	NA	NA	1	1	0	NA	9	9	9	9	9	9	9
526	1	1	0	0	0	0	0	0	0	0	1	2	M.3	1	¡ÃØ§à·¾	3	500	2.7	2	1	0	0	0	0	0	NA	NA	NA	NA	NA	NA	NA	NA	NA	NA	NA	NA	NA	0	NA	1	2	0	0	0	0	0	0	0
527	2	9	1	0	0	0	0	0	0	0	0	2	M.3	1	¡ÃØ§à·¾	1	500	3.34	1	1	0	0	0	0	0	NA	NA	NA	NA	NA	NA	NA	NA	NA	NA	NA	NA	NA	1	4	1	3	0	0	0	0	0	0	0
528	1	1	0	1	0	1	0	0	0	0	0	2	M.3	1	¡ÃØ§à·¾	1	1000	2.69	1	1	1	1	1	0	0	NA	NA	NA	NA	NA	NA	NA	NA	NA	NA	NA	NA	NA	0	NA	0	NA	0	0	0	0	0	0	0
529	1	1	0	1	0	0	0	0	0	0	0	2	M.3	1	¡ÃØ§à·¾	1	600	3.98	1	2	1	0	0	0	0	NA	NA	NA	NA	NA	NA	NA	NA	NA	NA	NA	NA	NA	0	NA	0	NA	0	0	0	0	0	0	0
530	1	1	0	1	0	0	0	0	0	0	0	2	M.3	1	¡ÃØ§à·¾	1	300	2.75	1	1	0	0	0	0	0	NA	NA	NA	NA	NA	NA	NA	NA	NA	NA	NA	NA	NA	0	NA	0	NA	0	0	0	0	0	0	0
531	2	9	0	0	0	0	0	1	0	0	0	2	M.3	1	¡ÃØ§à·¾	1	500	3.98	1	1	0	0	0	0	0	NA	NA	NA	NA	NA	NA	NA	NA	NA	NA	NA	NA	NA	0	NA	0	NA	0	0	0	0	0	0	0
532	2	2	1	0	0	1	0	1	0	0	0	2	M.3	1	¡ÃØ§à·¾	1	700	3.83	1	1	0	0	0	0	0	NA	NA	NA	NA	NA	NA	NA	NA	NA	NA	NA	NA	NA	1	3	0	NA	0	0	0	0	0	0	0
533	2	2	1	0	0	0	0	0	0	0	0	2	M.3	3	¡ÃØ§à·¾	1	600	3.54	1	1	0	0	0	0	0	NA	NA	NA	NA	NA	NA	NA	NA	NA	NA	NA	NA	NA	0	NA	0	NA	0	0	0	0	0	0	0
534	2	2	1	0	0	0	0	0	0	0	0	2	M.3	1	¡ÃØ§à·¾	1	500	3.67	1	1	0	0	0	0	0	NA	NA	NA	NA	NA	NA	NA	NA	NA	NA	NA	NA	NA	1	3	1	3	0	0	0	0	0	0	0
535	2	2	1	0	0	0	0	0	0	0	0	2	M.3	1	¡ÃØ§à·¾	3	600	3.45	1	1	1	1	1	1	0	NA	NA	NA	NA	NA	NA	NA	NA	NA	NA	NA	NA	NA	0	NA	0	NA	0	0	0	0	0	0	0
536	2	2	1	0	0	1	0	0	0	0	0	2	M.3	3	¡ÃØ§à·¾	1	700	3.2	1	1	0	0	0	0	1	1	1	0	0	1	0	0	0	0	0	0	0	0	1	2	1	3	0	0	0	0	0	0	0
537	1	1	0	1	0	0	0	0	0	0	0	2	M.3	1	¡ÃØ§à·¾	1	1250	2.38	0	0	0	0	0	0	0	NA	NA	NA	NA	NA	NA	NA	NA	NA	NA	NA	NA	NA	1	4	0	NA	9	9	9	9	9	9	9
538	1	1	0	1	0	0	0	0	0	0	0	2	M.3	1	¡ÃØ§à·¾	1	600	2.34	0	0	0	0	0	0	0	NA	NA	NA	NA	NA	NA	NA	NA	NA	NA	NA	NA	NA	1	1	0	NA	1	1	1	1	1	1	1
539	1	1	0	1	0	0	0	0	0	0	0	2	M.3	1	¡ÃØ§à·¾	1	1250	2.51	0	0	0	0	0	0	0	NA	NA	NA	NA	NA	NA	NA	NA	NA	NA	NA	NA	NA	0	NA	0	NA	0	0	0	0	0	0	0
540	1	1	0	1	0	0	0	0	0	0	0	2	M.3	1	¡ÃØ§à·¾	1	1500	2.51	1	1	0	0	0	1	0	NA	NA	NA	NA	NA	NA	NA	NA	NA	NA	NA	NA	NA	1	2	0	NA	0	0	0	0	0	0	0
541	1	1	0	1	0	0	0	0	0	0	0	2	M.3	3	¡ÃØ§à·¾	1	1000	2.54	1	0	0	0	0	0	0	NA	NA	NA	NA	NA	NA	NA	NA	NA	NA	NA	NA	NA	1	3	0	NA	0	0	0	0	0	0	0
542	2	2	0	1	0	0	0	0	0	0	0	2	M.3	1	¡ÃØ§à·¾	1	500	3.56	0	0	0	0	0	0	0	NA	NA	NA	NA	NA	NA	NA	NA	NA	NA	NA	NA	NA	0	NA	0	NA	0	0	0	0	0	0	0
543	2	2	1	0	0	0	0	0	0	0	0	2	M.3	1	¡ÃØ§à·¾	1	600	2.04	1	3	1	1	1	1	0	NA	NA	NA	NA	NA	NA	NA	NA	NA	NA	NA	NA	NA	0	NA	0	NA	9	9	9	9	9	9	9
544	1	1	0	1	0	0	0	0	0	0	0	2	M.3	1	¡ÃØ§à·¾	1	500	2.8	0	0	0	0	0	0	0	NA	NA	NA	NA	NA	NA	NA	NA	NA	NA	NA	NA	NA	1	4	2	4	0	0	0	0	0	0	0
545	1	1	0	0	0	0	0	0	0	0	9	2	M.3	1	¡ÃØ§à·¾	1	2500	3.75	1	1	0	0	0	0	0	NA	NA	NA	NA	NA	NA	NA	NA	NA	NA	NA	NA	NA	0	NA	0	NA	0	0	0	0	0	0	0
546	2	2	1	0	0	0	0	0	0	0	0	2	M.3	1	¡ÃØ§à·¾	1	500	3.91	1	1	1	0	0	0	0	NA	NA	NA	NA	NA	NA	NA	NA	NA	NA	NA	NA	NA	0	NA	0	NA	0	0	0	0	0	0	0
547	1	1	0	1	0	0	0	0	0	0	0	2	M.3	1	¡ÃØ§à·¾	1	800	3.02	1	1	0	0	0	0	0	NA	NA	NA	NA	NA	NA	NA	NA	NA	NA	NA	NA	NA	0	NA	0	NA	9	9	9	9	9	9	9
548	2	2	1	0	0	0	0	0	0	0	0	2	M.3	1	¡ÃØ§à·¾	1	500	3.25	1	0	1	1	1	1	0	NA	NA	NA	NA	NA	NA	NA	NA	NA	NA	NA	NA	NA	0	NA	0	NA	0	0	0	0	0	0	0
549	2	2	1	0	0	0	0	0	0	0	0	2	M.3	1	¡ÃØ§à·¾	1	750	3.91	0	0	0	0	0	0	0	NA	NA	NA	NA	NA	NA	NA	NA	NA	NA	NA	NA	NA	1	3	0	NA	0	0	0	0	0	0	0
550	2	2	1	0	0	0	0	0	0	0	0	2	M.3	1	¡ÃØ§à·¾	3	999999	3.48	2	3	1	1	1	1	0	NA	NA	NA	NA	NA	NA	NA	NA	NA	NA	NA	NA	NA	0	NA	0	NA	0	0	0	0	0	0	0
551	2	2	1	0	0	0	0	0	0	0	0	2	M.3	1	¡ÃØ§à·¾	1	1500	3.22	1	1	0	0	0	0	0	NA	NA	NA	NA	NA	NA	NA	NA	NA	NA	NA	NA	NA	1	2	0	NA	0	0	0	0	0	0	0
552	1	1	0	1	0	0	0	0	0	0	0	2	M.3	1	¡ÃØ§à·¾	1	500	3.69	3	3	1	0	0	0	0	NA	NA	NA	NA	NA	NA	NA	NA	NA	NA	NA	NA	NA	1	1	0	NA	0	0	0	0	0	0	0
553	2	2	1	0	0	0	0	0	0	0	0	2	M.3	1	¡ÃØ§à·¾	1	700	3.98	0	0	0	0	0	0	0	NA	NA	NA	NA	NA	NA	NA	NA	NA	NA	NA	NA	NA	0	NA	0	NA	0	0	0	0	0	0	0
554	2	2	1	0	0	0	0	0	0	0	0	2	M.3	1	¡ÃØ§à·¾	1	500	3.48	1	0	0	0	0	0	0	NA	NA	NA	NA	NA	NA	NA	NA	NA	NA	NA	NA	NA	1	1	0	NA	0	0	0	0	0	0	0
555	2	2	0	0	0	0	0	0	0	0	1	2	M.3	3	¡ÃØ§à·¾	9	500	3.98	3	3	1	1	1	1	0	NA	NA	NA	NA	NA	NA	NA	NA	NA	NA	NA	NA	NA	1	1	0	NA	0	0	0	0	0	0	0
556	2	4	0	0	0	0	0	1	0	0	0	2	M.3	3	¡ÃØ§à·¾	1	1000	3.28	3	3	1	1	1	1	1	9	1	0	0	1	0	0	0	0	0	0	0	0	1	2	1	3	0	0	0	0	0	0	0
557	1	1	0	1	0	0	0	0	0	0	0	2	M.3	3	¡ÃØ§à·¾	1	800	3.6	1	1	0	0	0	0	0	NA	NA	NA	NA	NA	NA	NA	NA	NA	NA	NA	NA	NA	0	NA	0	NA	0	0	0	0	0	0	0
558	2	2	1	0	0	0	0	0	0	0	0	2	M.3	1	¡ÃØ§à·¾	1	1000	3.16	1	1	1	0	0	0	0	NA	NA	NA	NA	NA	NA	NA	NA	NA	NA	NA	NA	NA	1	2	0	NA	0	0	0	0	0	0	0
559	1	1	0	1	0	0	0	0	0	0	0	2	M.3	3	¡ÃØ§à·¾	1	900	3.98	1	0	0	0	0	0	9	NA	NA	NA	NA	NA	NA	NA	NA	NA	NA	NA	NA	NA	1	4	0	NA	0	0	0	0	0	0	0
560	1	1	0	1	0	0	0	0	0	0	0	2	M.3	1	¡ÃØ§à·¾	1	600	3.34	1	1	0	0	0	0	0	NA	NA	NA	NA	NA	NA	NA	NA	NA	NA	NA	NA	NA	1	3	0	NA	0	0	0	0	0	0	0
561	1	1	0	1	0	0	0	0	0	0	0	2	M.3	3	¡ÃØ§à·¾	1	1000	9.99	3	1	0	0	0	0	0	NA	NA	NA	NA	NA	NA	NA	NA	NA	NA	NA	NA	NA	0	NA	0	NA	0	0	0	0	0	0	0
562	2	2	1	0	0	0	0	0	0	0	0	2	M.3	1	¡ÃØ§à·¾	1	600	3.28	1	2	1	1	0	0	0	NA	NA	NA	NA	NA	NA	NA	NA	NA	NA	NA	NA	NA	0	NA	0	NA	0	0	0	0	0	0	0
563	2	2	0	0	0	0	0	0	0	0	1	2	M.3	1	¡ÃØ§à·¾	1	700	3.97	1	1	0	0	0	0	0	NA	NA	NA	NA	NA	NA	NA	NA	NA	NA	NA	NA	NA	0	NA	0	NA	0	0	0	0	0	0	0
564	1	1	0	1	0	0	0	0	0	0	0	2	M.3	1	¡ÃØ§à·¾	1	500	3.23	1	0	0	0	0	0	0	NA	NA	NA	NA	NA	NA	NA	NA	NA	NA	NA	NA	NA	1	4	0	NA	0	0	0	0	0	0	0
565	1	1	0	1	0	0	0	0	0	0	0	2	M.3	1	¡ÃØ§à·¾	1	999999	9.99	1	0	0	0	0	0	0	NA	NA	NA	NA	NA	NA	NA	NA	NA	NA	NA	NA	NA	0	NA	0	NA	0	1	0	0	0	0	0
566	1	9	0	1	0	0	0	0	0	0	0	2	M.3	1	¡ÃØ§à·¾	1	700	2.68	0	0	0	0	0	0	0	NA	NA	NA	NA	NA	NA	NA	NA	NA	NA	NA	NA	NA	1	2	0	NA	0	0	0	0	0	0	0
567	1	4	0	0	0	0	0	1	0	0	0	2	M.3	1	¡ÃØ§à·¾	9	1000	3.93	1	0	0	0	0	0	0	NA	NA	NA	NA	NA	NA	NA	NA	NA	NA	NA	NA	NA	0	NA	0	NA	0	0	0	0	0	0	0
568	1	1	0	1	0	0	0	0	0	0	0	2	M.3	1	¡ÃØ§à·¾	1	700	2.74	0	0	0	0	0	0	0	NA	NA	NA	NA	NA	NA	NA	NA	NA	NA	NA	NA	NA	1	2	0	NA	0	0	0	0	0	0	0
569	1	4	1	1	0	0	0	1	0	0	0	2	M.3	1	¡ÃØ§à·¾	1	650	3.29	1	3	9	1	1	0	0	NA	NA	NA	NA	NA	NA	NA	NA	NA	NA	NA	NA	NA	1	2	1	1	0	0	0	0	0	0	0
570	2	2	1	0	0	0	0	0	0	0	0	2	M.3	1	¡ÃØ§à·¾	1	900	3.33	1	0	0	0	0	0	0	NA	NA	NA	NA	NA	NA	NA	NA	NA	NA	NA	NA	NA	0	NA	0	NA	0	0	0	0	0	0	0
571	1	1	0	1	0	0	0	0	0	0	0	2	M.5	1	¡ÃØ§à·¾	1	600	3.33	1	1	0	0	0	0	0	NA	NA	NA	NA	NA	NA	NA	NA	NA	NA	NA	NA	NA	0	NA	0	NA	0	0	0	0	0	0	0
572	2	2	1	0	0	0	0	0	0	0	0	2	M.5	1	¡ÃØ§à·¾	3	500	3.33	1	1	1	1	0	0	0	NA	NA	NA	NA	NA	NA	NA	NA	NA	NA	NA	NA	NA	1	1	0	NA	0	0	0	0	0	0	0
573	1	1	0	1	0	0	0	0	0	0	0	2	M.5	3	¡ÃØ§à·¾	2	300	2.47	1	0	0	0	0	0	0	NA	NA	NA	NA	NA	NA	NA	NA	NA	NA	NA	NA	NA	0	NA	0	NA	0	0	0	0	0	0	0
574	1	1	9	9	9	9	9	9	9	9	9	2	M.5	1	¡ÃØ§à·¾	1	300	2.18	9	9	9	9	9	9	9	NA	NA	NA	NA	NA	NA	NA	NA	NA	NA	NA	NA	NA	1	4	1	2	0	0	0	0	0	0	0
575	1	1	0	1	0	0	0	0	0	0	0	2	M.5	4	¡ÃØ§à·¾	1	100	2.98	0	0	0	0	0	0	0	NA	NA	NA	NA	NA	NA	NA	NA	NA	NA	NA	NA	NA	1	4	0	NA	0	0	0	0	0	0	0
576	1	1	0	1	0	0	0	0	0	0	0	2	M.5	4	¡ÃØ§à·¾	1	1000	2.63	3	2	0	0	0	0	1	1	1	0	0	1	0	0	0	0	0	0	0	0	1	3	1	9	0	0	0	0	0	1	0
577	2	2	1	0	0	0	0	0	0	0	0	2	M.5	3	¡ÃØ§à·¾	1	999999	9.99	2	1	0	0	0	0	0	NA	NA	NA	NA	NA	NA	NA	NA	NA	NA	NA	NA	NA	1	4	0	NA	0	0	0	0	0	0	0
578	2	2	0	1	0	0	0	0	0	0	0	2	M.5	3	¡ÃØ§à·¾	2	300	3.25	0	0	1	0	0	0	0	NA	NA	NA	NA	NA	NA	NA	NA	NA	NA	NA	NA	NA	0	NA	0	NA	0	0	0	0	0	0	0
579	1	1	0	1	0	0	0	0	0	0	0	2	M.5	1	¡ÃØ§à·¾	1	900	2.25	1	1	1	0	0	0	0	NA	NA	NA	NA	NA	NA	NA	NA	NA	NA	NA	NA	NA	1	4	1	4	0	1	0	0	0	1	0
580	2	2	1	0	0	0	0	0	0	0	0	2	M.5	3	¡ÃØ§à·¾	2	999999	3.2	1	1	1	0	0	0	0	NA	NA	NA	NA	NA	NA	NA	NA	NA	NA	NA	NA	NA	0	NA	0	NA	0	0	0	0	0	0	0
581	1	1	0	1	0	0	0	0	0	0	0	2	M.5	1	¡ÃØ§à·¾	1	2000	2.57	1	1	1	1	1	1	1	1	1	1	0	0	0	0	0	0	0	0	0	0	0	NA	1	4	9	9	9	9	9	9	9
582	2	2	1	0	0	0	0	0	0	0	0	2	M.5	1	¡ÃØ§à·¾	1	500	2.64	1	1	1	0	0	0	0	NA	NA	NA	NA	NA	NA	NA	NA	NA	NA	NA	NA	NA	1	2	0	NA	0	0	0	0	0	0	0
583	1	1	0	1	0	0	0	0	0	0	0	2	M.5	1	¡ÃØ§à·¾	1	100	2.5	1	0	0	0	0	0	0	NA	NA	NA	NA	NA	NA	NA	NA	NA	NA	NA	NA	NA	1	1	1	4	0	0	0	0	0	0	0
584	2	2	1	0	0	0	0	0	0	0	0	2	M.5	1	¡ÃØ§à·¾	1	1000	3.6	1	1	0	0	0	0	9	NA	NA	NA	NA	NA	NA	NA	NA	NA	NA	NA	NA	NA	1	4	1	1	0	0	0	0	0	0	0
585	2	2	1	0	0	0	0	0	0	0	0	2	M.5	3	¡ÃØ§à·¾	1	800	3.81	1	1	1	0	0	0	9	NA	NA	NA	NA	NA	NA	NA	NA	NA	NA	NA	NA	NA	1	4	0	NA	0	0	0	0	0	0	0
586	1	1	0	1	0	0	0	0	0	0	0	2	M.5	1	¡ÃØ§à·¾	1	700	2.5	0	0	0	0	0	0	0	NA	NA	NA	NA	NA	NA	NA	NA	NA	NA	NA	NA	NA	1	4	1	3	1	1	0	1	1	0	0
587	2	2	1	0	0	0	0	0	0	0	0	2	M.5	3	¡ÃØ§à·¾	2	250	3.5	2	2	1	0	0	0	0	NA	NA	NA	NA	NA	NA	NA	NA	NA	NA	NA	NA	NA	1	4	0	NA	0	0	0	0	0	0	0
588	2	2	1	0	0	0	0	0	0	0	0	2	M.5	1	¡ÃØ§à·¾	1	500	2.03	1	1	0	0	0	0	0	NA	NA	NA	NA	NA	NA	NA	NA	NA	NA	NA	NA	NA	0	NA	0	NA	0	0	0	0	0	0	0
589	1	3	1	0	0	0	0	0	0	0	0	2	M.5	3	¡ÃØ§à·¾	1	3500	3.28	1	1	0	0	0	0	1	2	2	0	1	1	0	0	0	0	0	0	0	0	1	4	1	2	0	0	1	0	0	0	0
590	2	2	0	1	0	0	0	0	0	0	0	2	M.5	1	¡ÃØ§à·¾	1	1000	2.45	2	1	1	1	1	1	0	NA	NA	NA	NA	NA	NA	NA	NA	NA	NA	NA	NA	NA	1	3	0	NA	0	0	0	0	0	0	0
591	2	2	0	0	0	0	0	0	1	0	0	2	M.5	9	¡ÃØ§à·¾	1	2000	3.27	1	1	0	0	0	0	0	NA	NA	NA	NA	NA	NA	NA	NA	NA	NA	NA	NA	NA	1	3	0	NA	0	0	0	0	0	0	0
592	2	2	1	1	0	0	0	0	0	0	0	2	M.5	1	¡ÃØ§à·¾	1	1000	3.47	1	1	1	0	1	0	0	NA	NA	NA	NA	NA	NA	NA	NA	NA	NA	NA	NA	NA	1	3	1	3	0	0	0	0	0	0	0
593	1	1	0	1	0	0	0	0	0	0	0	2	M.5	1	¡ÃØ§à·¾	1	999999	2.79	3	1	1	0	0	0	0	NA	NA	NA	NA	NA	NA	NA	NA	NA	NA	NA	NA	NA	0	NA	0	NA	0	0	0	0	0	0	0
594	1	1	0	1	0	0	0	0	0	0	0	2	M.5	1	¡ÃØ§à·¾	1	700	3.33	1	0	0	0	0	0	0	NA	NA	NA	NA	NA	NA	NA	NA	NA	NA	NA	NA	NA	0	NA	0	NA	0	0	0	0	0	0	0
595	2	2	1	0	0	0	0	0	0	0	0	2	M.5	1	¡ÃØ§à·¾	1	500	2.4	9	9	9	9	9	9	9	NA	NA	NA	NA	NA	NA	NA	NA	NA	NA	NA	NA	NA	1	2	0	NA	0	0	0	0	0	0	0
596	2	2	1	0	0	0	0	0	0	0	0	2	M.5	1	¡ÃØ§à·¾	1	1000	3	0	0	0	0	0	0	0	NA	NA	NA	NA	NA	NA	NA	NA	NA	NA	NA	NA	NA	0	NA	0	NA	0	0	0	0	0	0	0
597	1	1	0	1	0	0	0	0	0	0	0	2	M.5	1	¡ÃØ§à·¾	1	800	2.45	1	0	0	0	0	0	0	NA	NA	NA	NA	NA	NA	NA	NA	NA	NA	NA	NA	NA	1	4	1	4	1	1	0	1	1	1	0
598	1	1	0	0	1	0	0	0	0	0	0	2	M.5	1	¡ÃØ§à·¾	1	1300	2.88	1	0	0	0	0	0	1	1	1	0	0	1	0	0	0	0	0	0	0	0	1	3	0	NA	0	0	0	0	0	1	0
599	1	1	0	1	0	0	0	0	0	0	0	2	M.5	1	¡ÃØ§à·¾	1	2250	2.75	1	1	1	0	0	0	0	NA	NA	NA	NA	NA	NA	NA	NA	NA	NA	NA	NA	NA	1	3	0	NA	0	0	0	0	0	0	0
600	1	1	0	1	0	0	0	0	0	0	0	2	M.5	1	¡ÃØ§à·¾	1	750	2.49	1	1	1	0	0	1	9	NA	NA	NA	NA	NA	NA	NA	NA	NA	NA	NA	NA	NA	1	2	1	2	0	0	0	0	0	0	0
601	2	2	1	1	0	0	0	0	0	0	0	2	M.5	1	¡ÃØ§à·¾	1	500	4	1	1	0	0	0	0	0	NA	NA	NA	NA	NA	NA	NA	NA	NA	NA	NA	NA	NA	0	NA	0	NA	0	0	0	0	0	0	0
602	2	2	1	0	0	0	0	0	0	0	0	2	M.5	1	¡ÃØ§à·¾	4	500	3.55	1	0	0	0	0	0	0	NA	NA	NA	NA	NA	NA	NA	NA	NA	NA	NA	NA	NA	0	NA	0	NA	0	0	0	0	0	0	0
603	1	1	0	1	0	0	0	0	0	0	0	2	M.5	1	¡ÃØ§à·¾	1	1400	3.23	1	1	0	0	0	0	9	NA	NA	NA	NA	NA	NA	NA	NA	NA	NA	NA	NA	NA	1	2	1	2	0	0	0	0	0	1	0
604	2	2	9	9	9	9	9	9	9	9	9	2	M.5	1	¡ÃØ§à·¾	1	300	9.99	9	9	9	9	9	9	9	NA	NA	NA	NA	NA	NA	NA	NA	NA	NA	NA	NA	NA	0	NA	0	NA	0	0	0	0	0	0	0
605	1	1	0	1	0	0	0	0	0	0	0	2	M.5	1	¡ÃØ§à·¾	3	700	9.99	1	0	0	0	0	0	0	NA	NA	NA	NA	NA	NA	NA	NA	NA	NA	NA	NA	NA	0	NA	0	NA	0	0	0	0	0	0	0
606	2	2	1	1	0	0	0	0	0	0	0	2	M.5	1	¡ÃØ§à·¾	3	500	3.33	3	3	0	1	1	1	0	NA	NA	NA	NA	NA	NA	NA	NA	NA	NA	NA	NA	NA	0	NA	0	NA	0	0	0	0	0	0	0
607	2	2	1	0	0	0	0	0	0	0	0	2	M.5	1	¡ÃØ§à·¾	3	100	3.95	1	1	0	0	0	0	0	NA	NA	NA	NA	NA	NA	NA	NA	NA	NA	NA	NA	NA	1	3	0	NA	0	0	0	0	0	0	0
608	2	2	1	0	0	0	0	0	0	0	0	2	M.5	1	¡ÃØ§à·¾	1	500	9.99	3	1	0	0	0	0	0	NA	NA	NA	NA	NA	NA	NA	NA	NA	NA	NA	NA	NA	0	NA	0	NA	0	0	0	0	0	0	0
609	2	2	0	0	0	0	0	0	0	0	1	2	M.5	1	¡ÃØ§à·¾	1	600	9.99	3	3	1	0	0	0	0	NA	NA	NA	NA	NA	NA	NA	NA	NA	NA	NA	NA	NA	0	NA	0	NA	0	0	0	0	0	0	0
610	2	2	1	0	0	0	0	0	0	0	0	2	M.5	1	¡ÃØ§à·¾	1	500	3.94	1	1	0	0	0	0	0	NA	NA	NA	NA	NA	NA	NA	NA	NA	NA	NA	NA	NA	1	1	0	NA	0	0	0	0	0	0	0
611	2	2	1	1	0	0	0	0	0	0	0	2	M.5	1	¡ÃØ§à·¾	1	800	3.41	1	0	1	0	1	0	0	NA	NA	NA	NA	NA	NA	NA	NA	NA	NA	NA	NA	NA	0	NA	0	NA	0	0	0	0	0	0	0
612	2	2	0	1	0	0	0	0	0	0	0	2	M.5	1	¡ÃØ§à·¾	2	300	3.66	1	1	1	0	0	0	0	NA	NA	NA	NA	NA	NA	NA	NA	NA	NA	NA	NA	NA	1	4	0	NA	0	0	0	0	0	0	0
613	2	2	1	0	0	0	0	0	0	0	0	2	M.5	1	¡ÃØ§à·¾	1	500	3.01	1	1	1	0	0	0	0	NA	NA	NA	NA	NA	NA	NA	NA	NA	NA	NA	NA	NA	0	NA	0	NA	0	0	0	0	0	0	0
614	2	2	1	0	0	0	0	0	0	0	0	2	M.5	1	¡ÃØ§à·¾	2	1000	3.66	1	1	0	0	1	0	0	NA	NA	NA	NA	NA	NA	NA	NA	NA	NA	NA	NA	NA	0	NA	0	NA	0	0	0	0	0	0	0
615	1	1	1	0	0	0	0	0	0	0	0	2	M.5	1	¡ÃØ§à·¾	1	800	3.54	1	0	0	0	0	0	0	NA	NA	NA	NA	NA	NA	NA	NA	NA	NA	NA	NA	NA	1	2	0	NA	0	0	0	0	0	0	0
616	2	2	0	0	0	0	0	1	0	0	0	2	M.5	3	¡ÃØ§à·¾	2	250	3.75	1	1	0	0	0	0	0	NA	NA	NA	NA	NA	NA	NA	NA	NA	NA	NA	NA	NA	1	3	0	NA	0	0	0	0	0	0	0
617	2	2	1	0	0	0	0	0	0	0	0	2	M.5	1	¡ÃØ§à·¾	1	400	3.76	1	1	0	0	0	0	0	NA	NA	NA	NA	NA	NA	NA	NA	NA	NA	NA	NA	NA	1	2	0	NA	0	0	0	0	0	0	0
618	2	2	1	0	0	0	0	0	0	0	0	2	M.5	1	¡ÃØ§à·¾	1	1000	9.99	2	1	1	0	0	0	0	NA	NA	NA	NA	NA	NA	NA	NA	NA	NA	NA	NA	NA	0	NA	0	NA	0	0	0	0	0	0	0
619	2	2	1	0	0	0	0	0	0	0	0	2	M.5	1	¡ÃØ§à·¾	1	1000	3.71	1	1	1	0	0	0	0	NA	NA	NA	NA	NA	NA	NA	NA	NA	NA	NA	NA	NA	1	4	1	3	0	0	0	0	0	0	0
620	2	2	0	0	0	0	0	1	0	0	0	2	M.5	1	¡ÃØ§à·¾	1	700	9.99	2	3	1	0	1	0	0	NA	NA	NA	NA	NA	NA	NA	NA	NA	NA	NA	NA	NA	0	NA	0	NA	0	0	0	0	0	0	0
621	2	2	1	0	0	0	0	0	0	0	0	2	M.5	1	¡ÃØ§à·¾	1	600	3.93	1	1	0	0	0	0	0	NA	NA	NA	NA	NA	NA	NA	NA	NA	NA	NA	NA	NA	0	NA	0	NA	0	0	0	0	0	0	0
622	2	3	1	0	0	0	0	0	0	0	0	2	M.5	1	¡ÃØ§à·¾	1	500	3.6	1	0	0	0	0	0	0	NA	NA	NA	NA	NA	NA	NA	NA	NA	NA	NA	NA	NA	0	NA	0	NA	0	0	0	0	0	0	0
623	1	1	0	1	1	0	0	0	0	0	0	2	M.5	1	¡ÃØ§à·¾	1	100	2.43	0	0	0	0	0	0	0	NA	NA	NA	NA	NA	NA	NA	NA	NA	NA	NA	NA	NA	0	NA	0	NA	0	0	0	0	0	0	0
624	2	2	1	0	0	0	0	0	0	0	0	2	M.5	1	¡ÃØ§à·¾	1	700	3.48	1	1	0	0	0	0	9	NA	NA	NA	NA	NA	NA	NA	NA	NA	NA	NA	NA	NA	1	2	0	NA	0	0	0	0	0	0	0
625	2	2	1	0	0	0	0	0	0	0	0	2	M.5	1	¡ÃØ§à·¾	1	1500	3.31	1	0	0	0	0	0	0	NA	NA	NA	NA	NA	NA	NA	NA	NA	NA	NA	NA	NA	1	2	0	NA	0	0	0	0	0	0	0
626	2	3	0	0	0	0	0	1	0	0	0	2	M.5	1	¡ÃØ§à·¾	1	625	3.25	3	1	1	1	1	1	0	NA	NA	NA	NA	NA	NA	NA	NA	NA	NA	NA	NA	NA	1	1	0	NA	0	0	0	0	0	0	0
627	2	2	1	0	0	0	0	0	0	0	0	2	M.5	1	¡ÃØ§à·¾	1	2000	3.43	3	1	1	0	0	0	0	NA	NA	NA	NA	NA	NA	NA	NA	NA	NA	NA	NA	NA	1	1	0	NA	0	0	0	0	0	0	0
628	2	2	0	1	0	0	0	0	0	0	0	2	M.5	1	¡ÃØ§à·¾	1	500	2.05	1	0	0	0	0	0	0	NA	NA	NA	NA	NA	NA	NA	NA	NA	NA	NA	NA	NA	0	NA	0	NA	0	0	0	0	0	0	0
629	2	2	1	0	0	0	0	0	0	0	0	2	M.5	1	¡ÃØ§à·¾	1	999999	3.03	0	0	0	0	0	0	0	NA	NA	NA	NA	NA	NA	NA	NA	NA	NA	NA	NA	NA	0	NA	0	NA	0	0	0	0	0	0	0
630	1	1	0	1	0	0	0	0	0	0	0	2	M.5	1	¡ÃØ§à·¾	1	1000	2.73	0	0	0	0	0	0	0	NA	NA	NA	NA	NA	NA	NA	NA	NA	NA	NA	NA	NA	1	2	0	NA	0	0	0	0	0	1	0
631	1	1	0	1	0	0	0	0	0	0	0	2	M.5	1	¡ÃØ§à·¾	1	1000	1.89	0	0	0	0	0	0	0	NA	NA	NA	NA	NA	NA	NA	NA	NA	NA	NA	NA	NA	1	3	1	4	1	1	0	1	1	1	1
632	2	2	1	0	0	0	0	0	0	0	0	2	M.5	1	¡ÃØ§à·¾	1	150	3.95	0	0	0	0	0	0	0	NA	NA	NA	NA	NA	NA	NA	NA	NA	NA	NA	NA	NA	0	NA	0	NA	0	0	0	0	0	0	0
633	1	1	0	1	0	0	0	0	0	0	0	2	M.5	1	¡ÃØ§à·¾	1	1000	3	2	2	1	0	0	0	0	NA	NA	NA	NA	NA	NA	NA	NA	NA	NA	NA	NA	NA	1	4	1	1	0	0	0	0	0	0	0
634	1	1	0	1	0	0	0	0	0	0	0	2	M.5	1	¡ÃØ§à·¾	1	800	2.98	1	0	0	0	0	0	0	NA	NA	NA	NA	NA	NA	NA	NA	NA	NA	NA	NA	NA	0	NA	0	NA	0	0	0	0	0	0	0
635	2	2	9	9	9	9	9	9	9	9	9	2	M.5	1	¡ÃØ§à·¾	1	750	2.98	0	0	0	0	0	0	9	NA	NA	NA	NA	NA	NA	NA	NA	NA	NA	NA	NA	NA	1	4	0	NA	0	0	0	0	0	0	0
636	1	1	1	1	0	0	0	0	0	0	0	2	M.5	1	¡ÃØ§à·¾	1	800	3.74	1	1	1	0	0	0	0	NA	NA	NA	NA	NA	NA	NA	NA	NA	NA	NA	NA	NA	0	NA	0	NA	0	0	0	0	0	0	0
637	2	2	1	0	0	0	0	0	0	0	0	2	M.5	1	¡ÃØ§à·¾	1	700	3.71	1	1	1	0	1	0	0	NA	NA	NA	NA	NA	NA	NA	NA	NA	NA	NA	NA	NA	0	NA	0	NA	0	0	0	0	0	0	0
638	9	2	1	0	0	0	0	0	0	0	0	1	V7	1	¡ÃØ§à·¾	1	500	2.66	0	1	0	0	0	0	0	NA	NA	NA	NA	NA	NA	NA	NA	NA	NA	NA	NA	NA	1	2	0	NA	0	0	0	1	1	0	0
639	2	2	1	0	0	1	0	0	0	0	0	1	V7	1	¡ÃØ§à·¾	1	500	2.96	1	1	0	0	0	0	9	NA	NA	NA	NA	NA	NA	NA	NA	NA	NA	NA	NA	NA	1	4	1	3	0	0	1	1	0	0	0
640	2	2	1	0	0	0	0	0	0	0	0	1	V7	2	¡ÃØ§à·¾	1	500	2.59	1	2	0	0	0	0	9	NA	NA	NA	NA	NA	NA	NA	NA	NA	NA	NA	NA	NA	1	3	1	3	1	0	0	1	1	1	0
641	1	1	1	0	0	0	0	0	0	0	0	1	V7	2	¡ÃØ§à·¾	1	500	2.2	1	1	0	0	0	0	0	NA	NA	NA	NA	NA	NA	NA	NA	NA	NA	NA	NA	NA	0	NA	0	NA	0	0	0	1	0	0	0
642	2	2	1	0	0	0	0	0	0	0	0	1	V7	1	¡ÃØ§à·¾	3	500	2.66	1	1	0	0	0	0	9	NA	NA	NA	NA	NA	NA	NA	NA	NA	NA	NA	NA	NA	1	3	1	3	0	0	0	1	1	1	0
643	2	2	9	9	9	9	9	9	9	9	9	1	V7	2	¡ÃØ§à·¾	3	500	3.63	0	0	0	0	0	0	9	NA	NA	NA	NA	NA	NA	NA	NA	NA	NA	NA	NA	NA	0	NA	0	NA	0	0	0	0	0	0	0
644	2	2	1	0	0	0	0	0	0	0	0	1	V7	2	¡ÃØ§à·¾	1	500	3.21	1	0	0	0	0	0	0	NA	NA	NA	NA	NA	NA	NA	NA	NA	NA	NA	NA	NA	0	NA	0	NA	1	1	1	1	1	1	1
645	2	2	0	0	0	0	0	0	0	0	1	1	V7	1	¡ÃØ§à·¾	3	500	3.57	1	1	0	0	0	0	0	NA	NA	NA	NA	NA	NA	NA	NA	NA	NA	NA	NA	NA	1	2	0	NA	0	0	0	0	0	0	0
646	2	2	1	1	0	1	0	0	0	0	0	1	V7	1	¡ÃØ§à·¾	1	500	2.92	3	3	1	0	1	0	1	1	1	0	0	1	0	0	0	0	1	1	0	0	1	2	1	1	0	0	0	0	0	0	0
647	2	2	1	1	0	0	0	0	0	0	0	1	V7	1	¡ÃØ§à·¾	3	500	3.95	1	1	0	0	0	0	1	1	1	0	1	1	0	0	0	0	0	0	1	0	0	NA	0	NA	0	0	0	0	0	0	0
648	2	2	1	0	0	0	0	0	0	0	0	1	V7	1	¡ÃØ§à·¾	1	500	9.99	0	0	0	0	0	0	1	1	1	0	0	0	1	0	0	0	0	0	0	0	1	3	0	NA	0	0	0	0	0	0	0
649	2	2	1	0	0	0	0	0	0	0	0	1	V7	1	¡ÃØ§à·¾	1	500	9.99	0	0	0	0	0	0	0	NA	NA	NA	NA	NA	NA	NA	NA	NA	NA	NA	NA	NA	1	2	0	NA	0	0	0	0	0	0	0
650	2	2	1	0	0	0	0	0	0	0	0	1	V7	1	¡ÃØ§à·¾	1	700	3.47	3	1	0	1	0	0	1	1	1	0	1	1	0	1	0	0	0	0	0	0	1	3	2	4	0	0	0	0	0	1	0
651	2	2	0	0	0	0	0	1	0	0	0	1	V7	1	¡ÃØ§à·¾	3	250	3.5	3	1	0	0	0	0	0	NA	NA	NA	NA	NA	NA	NA	NA	NA	NA	NA	NA	NA	0	NA	0	NA	0	0	0	0	0	0	0
652	2	2	1	0	0	0	0	0	0	0	0	1	V7	1	¡ÃØ§à·¾	3	300	3.57	1	3	0	0	0	0	1	1	1	0	0	1	0	0	0	0	0	0	0	0	0	NA	0	NA	0	0	0	0	0	0	0
653	2	2	0	0	0	0	0	1	0	0	0	1	V7	2	¡ÃØ§à·¾	1	500	3.86	3	1	0	0	0	0	0	NA	NA	NA	NA	NA	NA	NA	NA	NA	NA	NA	NA	NA	0	NA	0	NA	0	0	0	0	0	0	0
654	2	2	1	0	0	0	0	0	0	0	0	1	V7	1	¡ÃØ§à·¾	1	500	3.65	1	1	0	0	0	0	0	NA	NA	NA	NA	NA	NA	NA	NA	NA	NA	NA	NA	NA	0	NA	0	NA	0	0	0	0	0	0	0
655	2	2	1	0	0	0	0	0	0	0	0	1	V7	1	¡ÃØ§à·¾	1	350	3.89	1	1	0	0	0	0	1	2	1	0	0	1	0	0	0	0	0	0	0	0	1	4	0	NA	0	0	0	0	0	0	0
656	2	2	1	0	0	0	0	0	0	0	0	1	V7	2	¡ÃØ§à·¾	1	400	3.73	1	0	0	0	0	0	0	NA	NA	NA	NA	NA	NA	NA	NA	NA	NA	NA	NA	NA	0	NA	0	NA	0	0	0	0	0	0	0
657	2	2	1	0	0	0	0	0	0	0	0	1	V7	2	¡ÃØ§à·¾	1	250	3.33	1	1	1	0	1	0	0	NA	NA	NA	NA	NA	NA	NA	NA	NA	NA	NA	NA	NA	0	NA	0	NA	0	0	0	0	0	0	0
658	2	2	1	0	0	0	0	0	0	0	0	1	V7	1	¡ÃØ§à·¾	1	500	3.33	2	2	1	0	0	0	0	NA	NA	NA	NA	NA	NA	NA	NA	NA	NA	NA	NA	NA	0	NA	0	NA	0	0	0	0	0	0	0
659	2	2	1	0	0	0	0	0	0	0	0	1	V7	1	¡ÃØ§à·¾	1	800	3.54	1	1	1	1	1	1	1	1	1	0	1	0	0	0	0	0	0	0	0	0	1	1	1	1	0	0	0	0	0	0	0
660	2	2	1	0	0	0	0	0	0	0	0	1	V7	2	¡ÃØ§à·¾	1	500	4	0	1	0	0	0	0	1	1	1	0	0	1	0	0	0	0	0	0	0	0	1	1	1	2	1	1	9	1	1	9	9
661	2	2	1	0	0	0	0	0	0	0	0	1	V7	1	¡ÃØ§à·¾	1	1050	3.1	0	0	0	0	0	0	0	NA	NA	NA	NA	NA	NA	NA	NA	NA	NA	NA	NA	NA	0	NA	0	NA	0	0	0	0	0	0	0
662	2	2	1	0	0	0	0	0	0	0	0	1	V7	1	¡ÃØ§à·¾	1	500	2.36	1	0	0	0	0	0	1	2	1	0	1	1	0	0	1	0	0	0	0	0	1	4	0	NA	0	0	0	1	0	0	0
663	2	2	1	0	0	0	0	0	0	0	0	1	V7	2	¡ÃØ§à·¾	1	300	3.43	1	1	1	0	0	0	1	2	1	1	0	0	0	0	0	0	0	0	0	0	1	4	0	NA	0	0	0	0	0	0	0
664	2	2	1	0	0	0	0	0	0	0	0	1	V7	1	¡ÃØ§à·¾	1	1000	2.83	1	1	0	0	0	0	1	1	1	0	1	0	0	0	0	0	0	1	1	0	0	NA	1	4	0	0	0	0	0	0	0
665	2	2	1	0	0	0	0	0	0	0	0	1	V7	2	¡ÃØ§à·¾	1	500	2.52	2	2	0	0	0	0	1	1	1	0	1	1	0	0	1	0	0	0	0	0	1	4	1	4	1	0	0	1	0	1	0
666	2	2	1	0	0	0	0	0	0	0	0	1	V7	9	¡ÃØ§à·¾	1	700	3.22	1	1	0	0	0	0	0	NA	NA	NA	NA	NA	NA	NA	NA	NA	NA	NA	NA	NA	1	3	0	NA	1	0	0	1	1	1	0
667	2	2	1	0	0	0	0	0	0	0	0	1	V7	1	¡ÃØ§à·¾	9	100	2.05	1	0	0	0	0	0	0	NA	NA	NA	NA	NA	NA	NA	NA	NA	NA	NA	NA	NA	1	3	0	NA	0	0	0	1	1	0	0
668	2	2	1	0	0	0	0	0	0	0	0	1	V7	1	¡ÃØ§à·¾	1	150	2.86	3	0	0	0	0	0	9	NA	NA	NA	NA	NA	NA	NA	NA	NA	NA	NA	NA	NA	1	1	1	4	1	0	0	1	1	0	0
669	2	2	1	0	0	0	0	0	0	0	0	1	V7	1	¡ÃØ§à·¾	1	580	3.4	3	2	1	1	1	0	9	NA	NA	NA	NA	NA	NA	NA	NA	NA	NA	NA	NA	NA	1	2	0	NA	0	0	0	0	0	0	0
670	2	2	1	0	0	0	0	0	0	0	0	1	V7	2	¡ÃØ§à·¾	1	650	3.42	1	1	0	1	0	0	9	NA	NA	NA	NA	NA	NA	NA	NA	NA	NA	NA	NA	NA	1	2	1	1	0	0	0	0	0	0	0
671	2	2	0	1	0	0	0	0	0	0	0	1	V7	1	¡ÃØ§à·¾	1	100	2.78	0	1	0	0	0	0	1	2	1	0	0	1	0	0	0	0	0	0	0	0	1	2	2	4	0	0	0	1	0	0	0
672	2	2	0	0	0	0	0	0	0	0	1	1	V7	1	¡ÃØ§à·¾	1	500	2.3	1	1	0	0	0	0	9	NA	NA	NA	NA	NA	NA	NA	NA	NA	NA	NA	NA	NA	1	2	1	3	0	0	0	0	0	0	0
673	2	9	0	0	0	0	0	0	0	0	1	1	V7	1	¡ÃØ§à·¾	1	600	3.17	0	0	0	0	0	0	9	NA	NA	NA	NA	NA	NA	NA	NA	NA	NA	NA	NA	NA	1	2	1	3	0	0	0	0	0	0	0
674	2	2	1	0	0	0	0	0	0	0	0	1	V7	2	¡ÃØ§à·¾	1	400	3.57	0	0	0	0	0	0	9	NA	NA	NA	NA	NA	NA	NA	NA	NA	NA	NA	NA	NA	1	2	0	NA	0	0	0	0	0	0	0
675	2	2	1	0	0	0	0	0	0	0	0	1	V7	2	¡ÃØ§à·¾	1	750	2.9	1	1	0	0	0	0	0	NA	NA	NA	NA	NA	NA	NA	NA	NA	NA	NA	NA	NA	0	NA	0	NA	0	0	0	0	0	0	0
676	9	2	1	0	0	0	0	0	0	0	0	1	V7	1	¡ÃØ§à·¾	1	500	2.5	1	1	1	1	0	0	0	NA	NA	NA	NA	NA	NA	NA	NA	NA	NA	NA	NA	NA	1	2	0	NA	1	0	0	0	0	0	0
677	2	2	1	0	0	0	0	0	0	0	0	1	V7	1	¡ÃØ§à·¾	1	500	4	0	0	0	0	0	0	0	NA	NA	NA	NA	NA	NA	NA	NA	NA	NA	NA	NA	NA	1	1	0	NA	0	0	0	0	0	0	0
678	2	9	1	1	0	0	0	0	0	0	0	1	V7	2	¡ÃØ§à·¾	3	300	3.92	0	0	0	0	0	0	0	NA	NA	NA	NA	NA	NA	NA	NA	NA	NA	NA	NA	NA	1	1	0	NA	0	0	0	0	0	0	0
679	2	2	1	0	1	0	0	0	0	0	0	1	V7	2	¡ÃØ§à·¾	1	600	3.5	3	3	1	0	0	0	0	NA	NA	NA	NA	NA	NA	NA	NA	NA	NA	NA	NA	NA	1	1	0	NA	0	0	0	0	0	0	0
680	2	2	0	0	0	0	0	0	0	0	1	1	V7	2	¡ÃØ§à·¾	1	500	3.65	1	1	1	0	0	0	0	NA	NA	NA	NA	NA	NA	NA	NA	NA	NA	NA	NA	NA	0	NA	0	NA	0	0	0	0	0	0	0
681	2	2	1	0	0	0	0	0	0	0	0	1	V7	2	¡ÃØ§à·¾	1	500	3.57	1	1	0	0	0	0	0	NA	NA	NA	NA	NA	NA	NA	NA	NA	NA	NA	NA	NA	0	NA	0	NA	0	0	0	0	0	0	0
682	1	1	0	1	0	0	0	0	0	0	0	1	V7	1	¡ÃØ§à·¾	1	500	3.01	0	0	0	0	0	0	0	NA	NA	NA	NA	NA	NA	NA	NA	NA	NA	NA	NA	NA	0	NA	0	NA	0	0	0	0	0	0	0
683	2	2	1	0	0	0	0	0	0	0	0	1	V7	2	¡ÃØ§à·¾	1	500	3.26	1	1	0	0	0	0	0	NA	NA	NA	NA	NA	NA	NA	NA	NA	NA	NA	NA	NA	0	NA	0	NA	0	0	0	0	0	0	0
684	2	2	1	0	0	0	0	0	0	0	0	1	V7	1	¡ÃØ§à·¾	1	500	3.42	1	0	9	0	0	0	0	NA	NA	NA	NA	NA	NA	NA	NA	NA	NA	NA	NA	NA	1	4	0	NA	0	0	0	0	0	0	0
685	2	2	0	1	0	0	0	0	0	0	0	1	V7	2	¡ÃØ§à·¾	1	500	3.22	1	1	1	1	0	1	0	NA	NA	NA	NA	NA	NA	NA	NA	NA	NA	NA	NA	NA	0	NA	0	NA	0	0	0	0	0	0	0
686	1	1	0	1	0	0	0	0	0	0	0	1	V7	1	¡ÃØ§à·¾	1	700	2.69	0	0	0	0	0	0	1	1	1	0	1	1	0	0	1	0	0	0	0	0	1	3	2	4	1	1	1	1	1	1	1
687	2	2	1	0	0	0	0	0	0	0	0	1	V7	1	¡ÃØ§à·¾	1	400	3.27	1	0	0	0	0	0	0	NA	NA	NA	NA	NA	NA	NA	NA	NA	NA	NA	NA	NA	0	NA	0	NA	0	0	0	0	0	0	0
688	1	1	0	0	0	0	0	0	1	0	0	1	V7	1	¡ÃØ§à·¾	1	300	3.12	1	1	1	0	0	0	0	NA	NA	NA	NA	NA	NA	NA	NA	NA	NA	NA	NA	NA	0	NA	1	1	0	0	0	0	0	0	0
689	2	2	1	0	0	0	0	0	0	0	0	1	V7	9	¡ÃØ§à·¾	9	999999	9.99	1	1	0	0	0	0	1	2	1	0	1	0	0	0	0	0	0	0	0	0	1	3	0	NA	0	0	0	1	1	0	0
690	1	1	0	1	0	0	0	0	0	0	0	1	V7	1	¡ÃØ§à·¾	1	100	2.56	0	0	0	0	0	0	0	NA	NA	NA	NA	NA	NA	NA	NA	NA	NA	NA	NA	NA	0	NA	0	NA	0	0	0	0	0	0	0
691	1	1	0	1	0	0	0	0	0	0	0	1	V7	2	¡ÃØ§à·¾	1	100	1.86	0	1	0	0	0	0	0	NA	NA	NA	NA	NA	NA	NA	NA	NA	NA	NA	NA	NA	0	NA	0	NA	0	0	0	0	0	0	0
692	1	1	0	1	0	0	0	0	0	0	0	1	V7	2	¡ÃØ§à·¾	1	250	3.42	1	0	0	0	0	0	1	1	1	0	1	1	0	1	0	0	0	0	0	0	0	NA	0	NA	0	0	0	0	0	0	0
693	2	2	0	0	0	0	0	0	0	0	1	1	V7	1	¡ÃØ§à·¾	1	500	3.52	1	1	1	0	0	0	0	NA	NA	NA	NA	NA	NA	NA	NA	NA	NA	NA	NA	NA	1	1	0	NA	0	0	0	0	0	0	0
694	2	2	1	0	0	0	0	0	0	0	0	1	V7	1	¡ÃØ§à·¾	1	700	2.62	1	1	0	0	0	0	0	NA	NA	NA	NA	NA	NA	NA	NA	NA	NA	NA	NA	NA	1	1	1	1	0	0	0	1	1	0	0
695	2	2	1	0	0	0	0	0	0	0	0	1	V7	1	¡ÃØ§à·¾	1	1000	2.55	0	1	0	0	0	0	0	NA	NA	NA	NA	NA	NA	NA	NA	NA	NA	NA	NA	NA	0	NA	0	NA	0	0	0	0	0	0	0
696	2	2	1	0	0	0	0	0	0	0	0	1	V7	2	¡ÃØ§à·¾	1	700	2.67	0	1	0	0	0	0	1	1	1	0	1	1	0	1	1	0	0	0	0	0	1	1	1	1	0	0	0	0	0	0	0
697	2	2	1	0	0	0	0	0	0	0	0	1	V7	2	¡ÃØ§à·¾	1	1000	2.62	0	1	0	0	0	0	0	NA	NA	NA	NA	NA	NA	NA	NA	NA	NA	NA	NA	NA	0	NA	0	NA	0	0	0	0	0	0	0
698	2	2	1	0	0	1	0	0	0	0	0	1	V7	1	¡ÃØ§à·¾	3	800	3.97	2	1	1	1	1	1	1	1	1	0	0	0	0	1	0	0	0	0	0	0	1	2	1	1	0	0	0	0	0	0	0
699	2	2	1	0	0	0	0	0	0	0	0	1	V7	1	¡ÃØ§à·¾	1	600	3.46	1	0	0	0	0	0	0	NA	NA	NA	NA	NA	NA	NA	NA	NA	NA	NA	NA	NA	1	2	1	2	0	0	0	0	0	0	0
700	2	2	0	0	0	0	0	0	0	0	1	1	V7	1	¡ÃØ§à·¾	1	500	3.37	1	1	1	0	0	0	0	NA	NA	NA	NA	NA	NA	NA	NA	NA	NA	NA	NA	NA	1	1	0	NA	0	0	0	0	0	0	0
701	2	3	0	1	0	0	0	0	0	0	0	1	V7	1	¡ÃØ§à·¾	1	400	9.99	1	1	0	0	0	0	0	NA	NA	NA	NA	NA	NA	NA	NA	NA	NA	NA	NA	NA	0	NA	0	NA	0	0	0	0	0	0	0
702	2	2	1	0	0	0	0	0	0	0	0	1	V7	2	¡ÃØ§à·¾	1	500	3.54	1	0	0	0	0	0	0	NA	NA	NA	NA	NA	NA	NA	NA	NA	NA	NA	NA	NA	1	3	0	NA	0	0	0	0	1	0	0
703	2	2	1	1	1	1	0	0	0	0	0	1	V7	1	¡ÃØ§à·¾	1	500	3.9	3	3	1	0	0	0	1	1	1	0	0	1	0	0	0	0	0	0	0	0	1	4	1	1	0	0	0	0	0	0	0
704	1	1	0	1	0	0	0	0	0	0	0	1	V7	2	¡ÃØ§à·¾	1	999999	3.55	1	0	0	0	0	0	1	1	1	0	1	1	0	1	1	0	0	0	0	0	0	NA	1	1	0	0	0	1	1	0	0
705	1	1	0	0	0	0	0	1	0	0	0	1	V7	1	¡ÃØ§à·¾	1	500	3.48	0	0	0	0	0	0	0	NA	NA	NA	NA	NA	NA	NA	NA	NA	NA	NA	NA	NA	0	NA	0	NA	0	0	0	0	0	0	0
706	1	1	0	1	0	0	0	0	0	0	0	1	V7	1	¡ÃØ§à·¾	1	500	3.23	1	0	0	0	0	0	1	1	1	0	0	1	0	0	0	0	0	0	0	0	1	1	0	NA	0	0	0	1	0	0	0
707	1	1	0	1	0	0	0	0	0	0	0	1	V7	2	¡ÃØ§à·¾	1	500	2.94	0	0	0	0	0	0	1	1	1	1	0	0	0	0	0	0	0	0	0	0	1	4	2	4	0	0	0	1	1	1	0
708	1	1	0	1	0	0	0	0	0	0	0	1	V7	2	¡ÃØ§à·¾	1	600	3.02	1	0	0	0	0	0	1	1	1	0	1	0	0	0	1	0	0	0	0	0	0	NA	2	4	0	0	0	0	1	1	0
709	1	1	0	1	0	0	0	0	0	0	0	1	V7	1	¡ÃØ§à·¾	1	700	3.5	0	0	0	0	9	0	0	NA	NA	NA	NA	NA	NA	NA	NA	NA	NA	NA	NA	NA	1	4	0	NA	0	0	0	0	0	0	0
710	1	1	0	1	0	0	0	0	0	0	0	1	V7	1	¡ÃØ§à·¾	1	700	9.99	1	2	1	0	0	0	1	1	1	0	1	1	0	0	0	0	0	0	0	0	1	3	1	4	1	0	0	1	1	1	0
711	1	1	0	1	0	0	0	0	0	0	0	1	V7	1	¡ÃØ§à·¾	1	1000	3.16	3	1	0	0	0	0	0	NA	NA	NA	NA	NA	NA	NA	NA	NA	NA	NA	NA	NA	1	4	1	4	1	0	0	1	1	0	0
712	1	1	0	1	0	0	0	0	0	0	0	1	V7	1	¡ÃØ§à·¾	3	500	3.08	1	0	0	0	0	0	1	1	1	0	0	1	0	0	0	0	0	0	0	0	1	2	1	1	0	0	0	0	1	1	0
713	1	1	0	1	0	0	0	0	0	0	0	1	V7	1	¡ÃØ§à·¾	1	500	3.3	1	0	0	0	0	0	1	2	1	0	0	1	0	0	0	0	0	0	0	0	1	3	2	1	1	1	0	1	1	1	0
714	9	1	0	1	0	0	0	0	0	0	0	1	V7	1	¡ÃØ§à·¾	1	500	3.05	0	0	0	0	0	0	1	1	1	0	1	0	0	0	0	0	0	0	0	0	1	3	1	4	0	0	0	1	1	0	0
715	1	1	0	1	0	0	0	0	0	0	0	1	V7	1	¡ÃØ§à·¾	1	400	9.99	1	1	1	0	0	0	0	NA	NA	NA	NA	NA	NA	NA	NA	NA	NA	NA	NA	NA	0	NA	0	NA	0	0	0	0	0	0	0
716	1	1	0	1	0	0	0	0	0	0	0	1	V7	1	¡ÃØ§à·¾	1	600	9.99	2	0	0	0	0	0	1	1	1	1	0	0	0	0	0	0	0	0	0	0	1	1	1	1	0	0	0	0	1	1	0
717	1	1	0	1	0	0	0	0	0	0	0	1	V7	2	¡ÃØ§à·¾	1	700	3.41	0	0	0	0	0	0	0	NA	NA	NA	NA	NA	NA	NA	NA	NA	NA	NA	NA	NA	1	2	0	NA	0	0	1	1	0	0	0
718	9	9	0	1	0	0	0	0	0	0	0	1	V7	1	¡ÃØ§à·¾	1	350	2.94	0	0	0	0	0	0	0	NA	NA	NA	NA	NA	NA	NA	NA	NA	NA	NA	NA	NA	1	9	0	NA	0	0	0	0	0	0	0
719	2	2	1	0	0	0	0	0	0	0	0	1	V7	1	¡ÃØ§à·¾	1	1000	2.75	1	1	0	0	0	0	0	NA	NA	NA	NA	NA	NA	NA	NA	NA	NA	NA	NA	NA	1	3	1	4	1	0	0	1	1	1	0
720	1	3	0	1	0	0	0	0	0	0	0	1	V7	1	¡ÃØ§à·¾	1	700	2.61	3	3	1	0	0	0	0	NA	NA	NA	NA	NA	NA	NA	NA	NA	NA	NA	NA	NA	1	3	2	4	1	1	0	1	1	1	0
721	1	1	0	1	0	0	0	0	0	0	0	1	V7	1	¡ÃØ§à·¾	1	700	3.22	1	0	0	0	0	0	1	1	1	0	1	1	0	0	0	0	0	0	0	0	1	1	2	4	0	0	0	0	0	0	1
722	1	1	0	1	0	0	0	0	0	0	0	1	V7	1	¡ÃØ§à·¾	1	700	2.78	0	0	0	0	0	0	1	1	1	0	1	0	0	0	0	0	0	0	0	0	0	NA	2	1	0	0	0	0	0	0	0
723	1	1	0	1	0	0	0	0	0	0	0	1	V7	2	¡ÃØ§à·¾	1	500	2.76	1	0	0	0	0	0	0	NA	NA	NA	NA	NA	NA	NA	NA	NA	NA	NA	NA	NA	0	NA	0	NA	0	0	0	0	0	0	0
724	2	2	1	0	0	0	0	0	0	0	0	1	V7	2	¡ÃØ§à·¾	1	1000	2.3	3	3	1	0	0	0	1	1	1	0	0	0	0	0	0	1	0	0	0	0	1	2	2	4	1	1	0	1	1	1	0
725	2	2	1	0	0	0	0	0	0	0	0	1	V7	1	¡ÃØ§à·¾	1	500	3.05	2	2	1	0	1	0	1	1	1	0	1	1	0	1	1	1	0	0	0	0	1	1	2	4	1	0	0	1	1	1	0
726	1	1	1	0	0	0	0	0	0	0	0	1	V7	2	¡ÃØ§à·¾	1	600	2.94	2	2	0	0	0	0	1	1	1	0	1	1	0	1	1	1	0	0	0	0	0	NA	2	4	1	0	0	1	1	1	0
727	1	1	0	1	0	0	0	0	0	0	0	1	V7	1	¡ÃØ§à·¾	1	600	2.98	3	1	1	0	0	0	0	NA	NA	NA	NA	NA	NA	NA	NA	NA	NA	NA	NA	NA	1	1	2	1	0	0	0	0	0	0	0
728	1	1	0	1	0	0	0	0	0	0	0	1	V7	1	¡ÃØ§à·¾	3	600	3.08	0	0	0	0	0	0	0	NA	NA	NA	NA	NA	NA	NA	NA	NA	NA	NA	NA	NA	0	NA	0	NA	0	0	0	0	0	0	0
729	1	1	0	1	0	0	0	0	0	0	0	1	V7	2	¡ÃØ§à·¾	4	500	3.01	1	1	1	0	0	0	1	1	1	0	0	1	0	0	0	0	0	0	0	0	1	2	2	1	9	9	9	9	9	9	9
730	1	1	0	1	0	0	0	0	0	0	0	1	V7	1	¡ÃØ§à·¾	1	700	3.61	1	0	0	0	0	0	1	1	1	0	0	1	0	0	0	0	0	0	0	0	0	NA	0	NA	0	0	0	0	0	0	0
731	1	1	0	1	0	0	0	0	0	0	0	1	V7	2	¡ÃØ§à·¾	1	400	3.84	0	0	0	0	0	0	0	NA	NA	NA	NA	NA	NA	NA	NA	NA	NA	NA	NA	NA	0	NA	0	NA	0	0	0	0	0	0	0
732	1	1	0	1	0	0	0	0	0	0	0	1	V7	1	¡ÃØ§à·¾	1	500	3.13	0	0	0	0	0	0	1	1	1	1	0	0	0	0	0	0	0	0	0	0	1	1	0	NA	0	0	0	0	0	0	0
733	1	1	0	1	0	0	0	0	0	0	0	1	V7	1	¡ÃØ§à·¾	1	300	3.87	0	0	0	0	0	0	1	2	1	0	0	1	0	0	0	0	0	0	0	0	1	3	0	NA	0	0	0	0	0	0	0
734	1	1	0	1	0	0	0	0	0	0	0	1	V7	1	¡ÃØ§à·¾	1	500	3.08	1	1	0	0	0	0	0	NA	NA	NA	NA	NA	NA	NA	NA	NA	NA	NA	NA	NA	1	3	0	NA	1	0	0	1	1	1	0
735	1	1	0	1	0	0	0	0	0	0	0	1	V7	1	¡ÃØ§à·¾	1	500	3.4	1	1	0	0	0	0	0	NA	NA	NA	NA	NA	NA	NA	NA	NA	NA	NA	NA	NA	0	NA	0	NA	0	0	0	0	0	0	0
736	9	9	0	0	0	0	0	1	0	0	0	1	V7	1	¡ÃØ§à·¾	1	500	3.03	0	0	0	0	0	0	0	NA	NA	NA	NA	NA	NA	NA	NA	NA	NA	NA	NA	NA	1	1	2	1	0	0	0	0	0	0	0
737	1	1	0	1	0	0	0	0	0	0	0	1	V7	1	¡ÃØ§à·¾	1	500	3.06	1	1	0	0	0	0	1	1	1	1	0	0	0	0	0	0	0	0	0	0	1	3	2	4	0	0	0	1	1	0	0
738	1	1	0	1	0	0	0	0	0	0	0	1	V7	1	¡ÃØ§à·¾	1	500	3.3	1	0	1	1	0	0	0	NA	NA	NA	NA	NA	NA	NA	NA	NA	NA	NA	NA	NA	1	1	2	1	0	0	0	0	0	0	0
739	1	1	0	1	0	0	0	0	0	0	0	1	V7	2	¡ÃØ§à·¾	1	500	3.25	9	9	9	9	9	9	0	NA	NA	NA	NA	NA	NA	NA	NA	NA	NA	NA	NA	NA	1	1	1	1	1	1	1	1	1	1	1
740	1	1	0	1	0	0	0	0	0	0	0	1	V7	2	¡ÃØ§à·¾	1	500	1.93	0	0	0	0	0	0	0	NA	NA	NA	NA	NA	NA	NA	NA	NA	NA	NA	NA	NA	1	2	2	4	1	0	0	1	1	1	0
741	2	2	1	0	0	0	0	0	0	0	0	1	V7	2	¡ÃØ§à·¾	1	100	2.46	2	1	1	0	0	0	1	1	2	1	0	0	0	0	0	0	0	0	0	0	1	4	1	4	1	1	0	1	1	1	0
742	2	2	1	0	0	0	0	0	0	0	0	1	V7	1	¡ÃØ§à·¾	1	999999	9.99	1	2	0	0	0	0	1	1	1	1	0	0	0	0	0	0	0	0	0	0	1	2	1	4	0	0	0	0	0	0	0
743	1	1	0	1	0	0	0	0	0	0	0	1	V7	1	¡ÃØ§à·¾	1	100	3	1	1	1	1	0	0	1	9	2	0	1	0	0	0	1	0	0	0	0	0	1	2	1	4	1	0	1	0	1	0	1
744	1	1	0	1	0	0	0	0	0	0	0	1	V7	1	¡ÃØ§à·¾	1	400	2.67	0	0	0	0	0	0	0	NA	NA	NA	NA	NA	NA	NA	NA	NA	NA	NA	NA	NA	1	1	1	4	0	0	0	1	1	1	0
745	1	1	0	1	0	0	0	0	0	0	0	1	V7	1	¡ÃØ§à·¾	1	350	2.96	0	0	0	0	0	0	1	9	9	0	0	1	0	0	0	0	0	0	0	0	1	1	2	4	1	1	0	1	1	1	1
746	1	1	9	9	9	9	9	9	9	9	9	1	V7	2	¡ÃØ§à·¾	1	700	3.22	0	0	0	0	0	0	1	1	1	0	0	0	0	0	0	0	0	0	0	1	0	NA	0	NA	0	0	0	0	0	0	1
747	1	1	0	1	0	0	0	0	0	0	0	1	V7	2	¡ÃØ§à·¾	1	500	3.02	0	0	0	0	0	0	1	1	1	0	0	1	0	0	0	0	0	0	0	0	1	4	2	4	0	0	0	1	0	0	0
748	1	1	0	1	0	0	0	0	0	0	0	1	V7	1	¡ÃØ§à·¾	1	500	3.2	0	0	0	0	0	0	0	NA	NA	NA	NA	NA	NA	NA	NA	NA	NA	NA	NA	NA	1	3	0	NA	0	0	0	0	0	0	0
749	1	1	0	0	0	0	0	0	0	0	1	1	V7	2	¡ÃØ§à·¾	1	500	3.08	0	0	0	0	0	0	9	NA	NA	NA	NA	NA	NA	NA	NA	NA	NA	NA	NA	NA	1	4	2	4	0	0	0	0	0	0	0
750	1	1	0	0	0	0	0	0	0	0	1	1	V7	2	¡ÃØ§à·¾	1	700	2.89	0	0	0	0	0	0	9	NA	NA	NA	NA	NA	NA	NA	NA	NA	NA	NA	NA	NA	0	NA	1	4	0	0	0	1	0	0	0
751	1	1	0	1	0	0	0	0	0	0	0	1	V7	2	¡ÃØ§à·¾	1	999999	9.99	1	1	0	0	0	0	1	1	1	1	0	0	0	0	0	0	0	0	0	0	1	1	1	4	0	1	0	1	1	1	0
752	1	1	0	1	0	0	0	0	0	0	0	1	V7	2	¡ÃØ§à·¾	1	500	1.92	1	1	0	0	0	0	1	1	1	0	0	1	0	0	0	0	0	0	0	0	1	1	1	4	0	0	0	1	1	0	0
753	1	1	0	1	0	0	0	0	0	0	0	1	V7	1	¡ÃØ§à·¾	1	500	3.11	0	0	0	0	0	0	1	2	2	0	1	1	1	1	1	1	1	1	1	0	1	4	1	4	1	1	1	1	1	1	1
754	1	1	0	1	0	0	0	0	0	0	0	1	V7	1	¡ÃØ§à·¾	1	500	2.75	1	1	0	0	0	0	1	1	1	0	1	1	0	0	0	0	0	0	0	0	1	1	2	4	1	0	0	1	1	1	0
755	1	1	0	1	0	0	0	0	0	0	0	1	V7	1	¡ÃØ§à·¾	1	350	2.56	0	0	0	0	0	0	0	NA	NA	NA	NA	NA	NA	NA	NA	NA	NA	NA	NA	NA	1	4	1	4	1	1	1	1	1	1	1
756	1	1	0	1	0	0	0	0	0	0	0	1	V7	1	¡ÃØ§à·¾	3	75	2.92	9	9	9	9	9	9	0	NA	NA	NA	NA	NA	NA	NA	NA	NA	NA	NA	NA	NA	1	9	1	9	0	0	0	0	1	0	0
757	1	1	0	0	0	0	0	0	0	0	1	1	V7	2	¡ÃØ§à·¾	4	150	2.26	0	0	0	0	0	0	9	NA	NA	NA	NA	NA	NA	NA	NA	NA	NA	NA	NA	NA	0	NA	0	NA	0	0	0	0	0	0	0
758	1	1	0	1	0	0	0	0	0	0	0	1	V7	2	¡ÃØ§à·¾	1	500	2.5	3	3	1	1	0	1	0	NA	NA	NA	NA	NA	NA	NA	NA	NA	NA	NA	NA	NA	0	NA	2	1	0	0	0	1	1	0	0
759	1	1	0	1	0	0	0	0	0	0	0	1	V7	2	¡ÃØ§à·¾	1	300	2	0	0	9	9	9	9	0	NA	NA	NA	NA	NA	NA	NA	NA	NA	NA	NA	NA	NA	0	NA	2	4	0	0	0	0	0	0	0
760	1	1	0	1	0	0	0	0	0	0	0	1	V7	1	¡ÃØ§à·¾	1	500	3.37	0	0	0	0	0	0	0	NA	NA	NA	NA	NA	NA	NA	NA	NA	NA	NA	NA	NA	0	NA	0	NA	0	0	0	0	0	0	0
761	1	1	0	1	0	0	0	0	0	0	0	1	V7	1	¡ÃØ§à·¾	1	700	3.07	0	0	0	0	0	0	1	1	1	0	0	1	0	0	0	0	0	0	0	0	1	1	2	4	0	0	0	0	0	0	0
762	1	1	0	1	0	0	0	0	0	0	0	1	V7	2	¡ÃØ§à·¾	1	700	9.99	9	9	9	9	9	9	0	NA	NA	NA	NA	NA	NA	NA	NA	NA	NA	NA	NA	NA	0	NA	0	NA	0	0	0	0	0	0	0
763	1	1	0	1	0	0	0	0	0	0	0	1	V7	2	¡ÃØ§à·¾	1	700	3.33	1	1	1	0	0	0	0	NA	NA	NA	NA	NA	NA	NA	NA	NA	NA	NA	NA	NA	1	1	1	1	0	0	0	0	0	0	0
764	1	1	0	0	0	0	0	0	0	0	1	1	V7	1	¡ÃØ§à·¾	3	999999	3.33	0	0	0	0	0	0	9	NA	NA	NA	NA	NA	NA	NA	NA	NA	NA	NA	NA	NA	1	1	2	1	0	0	0	0	0	0	0
765	1	1	0	0	0	0	0	0	0	0	1	1	V7	2	¡ÃØ§à·¾	1	500	2.37	1	0	0	0	0	0	9	NA	NA	NA	NA	NA	NA	NA	NA	NA	NA	NA	NA	NA	0	NA	1	1	0	0	0	0	0	0	0
766	1	1	0	1	0	0	0	0	0	0	0	1	V7	1	¡ÃØ§à·¾	1	100	2	0	0	0	0	0	0	9	NA	NA	NA	NA	NA	NA	NA	NA	NA	NA	NA	NA	NA	1	1	0	NA	0	0	0	0	0	0	0
767	1	1	0	1	0	0	0	0	0	0	0	1	V7	2	¡ÃØ§à·¾	1	500	3.15	1	1	0	1	0	0	1	1	1	0	0	1	0	0	0	0	0	0	0	0	0	NA	1	4	0	0	0	1	0	0	0
768	1	1	0	1	0	0	0	0	0	0	0	1	V7	2	¡ÃØ§à·¾	1	600	3.33	1	0	0	0	0	0	0	NA	NA	NA	NA	NA	NA	NA	NA	NA	NA	NA	NA	NA	0	NA	0	NA	0	0	0	0	0	0	0
769	1	1	0	1	0	0	0	0	0	0	0	1	V7	1	¡ÃØ§à·¾	1	300	2.98	1	0	1	0	0	0	0	NA	NA	NA	NA	NA	NA	NA	NA	NA	NA	NA	NA	NA	0	NA	0	NA	0	0	0	0	0	0	0
770	1	1	0	1	0	0	0	0	0	0	0	1	V7	1	¡ÃØ§à·¾	1	700	2.88	0	0	0	0	0	0	1	1	1	0	0	1	0	0	0	0	0	0	0	0	0	NA	0	NA	0	0	0	0	0	0	0
771	2	2	1	0	0	0	0	0	0	0	0	1	M.1	1	¡ÃØ§à·¾	1	560	4	1	1	0	0	0	0	0	NA	NA	NA	NA	NA	NA	NA	NA	NA	NA	NA	NA	NA	0	NA	0	NA	0	0	0	0	0	0	0
772	2	2	1	0	0	0	0	0	0	0	0	1	M.1	1	¡ÃØ§à·¾	1	700	3.42	1	1	0	0	0	0	0	NA	NA	NA	NA	NA	NA	NA	NA	NA	NA	NA	NA	NA	1	2	0	NA	0	0	0	0	0	0	0
773	2	2	1	0	0	0	0	0	0	0	0	1	M.1	1	¡ÃØ§à·¾	3	700	2.38	1	1	0	0	0	0	0	NA	NA	NA	NA	NA	NA	NA	NA	NA	NA	NA	NA	NA	0	NA	0	NA	9	9	9	9	9	9	9
774	2	3	1	1	1	0	0	0	0	0	0	1	M.1	3	¡ÃØ§à·¾	3	20	3.28	1	1	0	0	0	0	0	NA	NA	NA	NA	NA	NA	NA	NA	NA	NA	NA	NA	NA	0	NA	0	NA	9	9	9	9	9	9	9
775	1	1	0	1	0	0	0	0	0	0	0	1	M.1	1	¡ÃØ§à·¾	1	660	3.7	0	0	0	0	0	0	0	NA	NA	NA	NA	NA	NA	NA	NA	NA	NA	NA	NA	NA	0	NA	0	NA	0	0	0	0	0	0	0
776	2	2	0	0	0	0	0	1	0	0	0	1	M.1	3	¡ÃØ§à·¾	1	200	3.92	3	1	0	0	0	0	0	NA	NA	NA	NA	NA	NA	NA	NA	NA	NA	NA	NA	NA	0	NA	0	NA	0	0	0	0	0	0	0
777	2	2	1	0	0	0	0	0	0	0	0	1	M.1	1	¡ÃØ§à·¾	1	300	3.57	1	0	0	0	0	0	0	NA	NA	NA	NA	NA	NA	NA	NA	NA	NA	NA	NA	NA	0	NA	0	NA	0	0	0	0	0	0	0
778	2	9	0	0	0	0	0	0	0	0	1	1	M.1	1	¡ÃØ§à·¾	1	500	3.81	1	0	0	0	0	0	0	NA	NA	NA	NA	NA	NA	NA	NA	NA	NA	NA	NA	NA	0	NA	0	NA	0	0	0	0	0	0	0
779	1	1	0	0	0	0	0	0	0	0	1	1	M.1	1	¡ÃØ§à·¾	3	300	3.7	1	0	0	0	0	0	0	NA	NA	NA	NA	NA	NA	NA	NA	NA	NA	NA	NA	NA	0	NA	0	NA	0	0	0	0	0	0	0
780	1	1	0	1	0	0	0	0	0	0	0	1	M.1	1	¡ÃØ§à·¾	1	700	3.87	0	0	9	0	0	0	0	NA	NA	NA	NA	NA	NA	NA	NA	NA	NA	NA	NA	NA	0	NA	0	NA	0	0	0	0	0	0	0
781	2	2	1	0	0	0	0	0	0	0	0	1	M.1	1	¡ÃØ§à·¾	3	500	4	2	1	0	0	0	0	0	NA	NA	NA	NA	NA	NA	NA	NA	NA	NA	NA	NA	NA	0	NA	0	NA	0	0	0	0	0	0	0
782	2	2	1	0	0	0	0	0	0	0	0	1	M.1	1	¡ÃØ§à·¾	1	300	4	1	1	0	0	0	0	0	NA	NA	NA	NA	NA	NA	NA	NA	NA	NA	NA	NA	NA	0	NA	0	NA	0	0	0	0	0	0	0
783	2	2	1	0	0	0	0	0	0	0	0	1	M.1	1	¡ÃØ§à·¾	1	20	4	0	0	0	0	0	0	0	NA	NA	NA	NA	NA	NA	NA	NA	NA	NA	NA	NA	NA	0	NA	0	NA	0	0	0	0	0	0	0
784	2	3	0	0	0	0	0	0	0	0	1	1	M.1	4	¡ÃØ§à·¾	1	1000	3.11	1	1	1	1	1	1	0	NA	NA	NA	NA	NA	NA	NA	NA	NA	NA	NA	NA	NA	0	NA	0	NA	0	1	0	0	0	0	0
785	1	1	9	9	9	9	9	9	9	9	9	1	M.1	1	¡ÃØ§à·¾	1	600	3.24	1	0	0	0	0	0	9	NA	NA	NA	NA	NA	NA	NA	NA	NA	NA	NA	NA	NA	0	NA	0	NA	0	0	0	0	0	0	0
786	1	1	0	1	0	0	0	0	0	0	0	1	M.1	1	¡ÃØ§à·¾	1	700	3.4	1	0	1	0	0	0	9	NA	NA	NA	NA	NA	NA	NA	NA	NA	NA	NA	NA	NA	0	NA	0	NA	0	0	0	0	0	0	0
787	2	2	1	0	0	0	0	0	0	0	0	1	M.1	1	¡ÃØ§à·¾	1	700	3.9	3	2	1	1	0	0	0	NA	NA	NA	NA	NA	NA	NA	NA	NA	NA	NA	NA	NA	1	3	0	NA	0	0	0	0	0	0	0
788	2	2	1	0	0	0	0	0	0	0	0	1	M.1	1	¡ÃØ§à·¾	3	250	3.96	1	0	0	0	0	0	0	NA	NA	NA	NA	NA	NA	NA	NA	NA	NA	NA	NA	NA	0	NA	0	NA	0	0	0	0	0	0	0
789	2	2	1	0	0	0	0	0	0	0	0	1	M.1	1	¡ÃØ§à·¾	3	700	3.64	0	0	0	0	0	0	0	NA	NA	NA	NA	NA	NA	NA	NA	NA	NA	NA	NA	NA	1	2	0	NA	0	0	0	0	0	0	0
790	1	1	0	1	0	0	0	0	0	0	0	1	M.1	1	¡ÃØ§à·¾	9	500	3.24	1	1	0	0	0	0	0	NA	NA	NA	NA	NA	NA	NA	NA	NA	NA	NA	NA	NA	0	NA	0	NA	0	0	0	0	0	0	0
791	2	2	1	1	0	0	0	0	0	0	0	1	M.1	1	¡ÃØ§à·¾	4	500	2.96	9	9	9	9	9	9	0	NA	NA	NA	NA	NA	NA	NA	NA	NA	NA	NA	NA	NA	0	NA	0	NA	0	0	0	0	0	0	0
792	1	1	0	1	0	0	0	0	0	0	0	1	M.1	1	¡ÃØ§à·¾	3	500	3.33	1	9	0	0	0	0	0	NA	NA	NA	NA	NA	NA	NA	NA	NA	NA	NA	NA	NA	0	NA	0	NA	0	0	0	0	0	0	0
793	2	9	1	1	1	1	0	1	0	0	0	1	M.1	1	¡ÃØ§à·¾	3	400	3.85	2	3	1	1	1	1	9	NA	NA	NA	NA	NA	NA	NA	NA	NA	NA	NA	NA	NA	1	1	0	NA	0	0	0	0	0	0	0
794	1	1	0	1	0	0	0	0	0	0	0	1	M.1	1	¡ÃØ§à·¾	1	300	3.98	1	1	0	0	0	0	0	NA	NA	NA	NA	NA	NA	NA	NA	NA	NA	NA	NA	NA	0	NA	0	NA	0	0	0	0	0	0	0
795	2	2	1	1	0	0	0	1	0	0	0	1	M.1	1	¡ÃØ§à·¾	1	500	3.07	1	1	0	0	0	0	0	NA	NA	NA	NA	NA	NA	NA	NA	NA	NA	NA	NA	NA	0	NA	0	NA	0	0	0	0	0	0	0
796	2	3	1	1	1	1	0	0	0	0	0	1	M.1	1	¡ÃØ§à·¾	1	250	3.38	2	1	0	0	0	0	0	NA	NA	NA	NA	NA	NA	NA	NA	NA	NA	NA	NA	NA	0	NA	0	NA	0	0	0	0	0	0	0
797	2	3	1	1	1	1	0	0	0	0	0	1	M.1	1	¡ÃØ§à·¾	1	150	3.14	1	1	1	1	1	1	0	NA	NA	NA	NA	NA	NA	NA	NA	NA	NA	NA	NA	NA	0	NA	0	NA	0	0	0	0	0	0	0
798	1	3	1	0	0	0	0	0	0	0	0	1	M.1	1	¡ÃØ§à·¾	1	300	4	1	1	0	0	0	0	0	NA	NA	NA	NA	NA	NA	NA	NA	NA	NA	NA	NA	NA	0	NA	0	NA	0	0	0	0	0	0	0
799	1	3	1	0	0	0	0	0	0	0	0	1	M.1	1	¡ÃØ§à·¾	1	500	3.58	9	9	9	9	9	9	1	1	1	1	0	0	0	0	0	0	0	0	0	0	1	3	0	NA	0	0	0	0	0	0	0
800	2	2	0	0	0	0	0	1	0	0	0	1	M.1	1	¡ÃØ§à·¾	3	500	3.46	1	1	1	0	0	0	0	NA	NA	NA	NA	NA	NA	NA	NA	NA	NA	NA	NA	NA	1	1	0	NA	0	0	0	0	0	0	0
801	2	2	1	1	1	1	0	1	0	0	0	1	M.1	3	¡ÃØ§à·¾	4	700	4	3	2	0	0	0	0	0	NA	NA	NA	NA	NA	NA	NA	NA	NA	NA	NA	NA	NA	0	NA	0	NA	0	0	0	0	0	0	0
802	1	1	0	0	0	0	0	0	0	0	1	1	M.1	1	¡ÃØ§à·¾	1	100	3.72	0	1	0	0	0	0	0	NA	NA	NA	NA	NA	NA	NA	NA	NA	NA	NA	NA	NA	0	NA	0	NA	0	0	0	0	0	0	0
803	2	2	1	0	0	0	0	0	0	0	0	1	M.1	1	¡ÃØ§à·¾	1	600	3.29	2	1	0	0	1	0	0	NA	NA	NA	NA	NA	NA	NA	NA	NA	NA	NA	NA	NA	0	NA	0	NA	0	0	0	0	0	0	0
804	2	2	1	1	1	1	0	0	0	0	0	1	M.1	1	¡ÃØ§à·¾	3	300	3.94	1	1	0	0	0	0	0	NA	NA	NA	NA	NA	NA	NA	NA	NA	NA	NA	NA	NA	0	NA	0	NA	0	0	0	0	0	0	0
805	1	1	0	1	0	0	0	0	0	0	0	1	M.1	1	¡ÃØ§à·¾	1	850	2.32	0	0	0	0	0	0	0	NA	NA	NA	NA	NA	NA	NA	NA	NA	NA	NA	NA	NA	0	NA	0	NA	0	0	0	0	0	0	0
806	2	2	1	0	0	0	0	0	0	0	0	1	M.1	1	¡ÃØ§à·¾	1	600	3.74	0	0	0	0	0	0	0	NA	NA	NA	NA	NA	NA	NA	NA	NA	NA	NA	NA	NA	0	NA	0	NA	0	0	0	0	0	0	0
807	1	1	0	1	0	0	0	0	0	0	0	1	M.1	1	¡ÃØ§à·¾	1	300	3.96	0	0	0	0	0	0	0	NA	NA	NA	NA	NA	NA	NA	NA	NA	NA	NA	NA	NA	0	NA	0	NA	0	0	0	0	0	0	0
808	2	2	1	0	0	0	0	0	0	0	0	1	M.1	1	¡ÃØ§à·¾	1	100	3.5	3	3	0	1	1	1	0	NA	NA	NA	NA	NA	NA	NA	NA	NA	NA	NA	NA	NA	1	9	0	NA	0	0	0	0	0	0	0
809	2	2	1	0	0	0	0	0	0	0	0	1	M.1	1	¡ÃØ§à·¾	1	700	3.68	9	9	9	9	9	9	0	NA	NA	NA	NA	NA	NA	NA	NA	NA	NA	NA	NA	NA	0	NA	0	NA	0	0	0	0	0	0	0
810	2	2	1	0	0	0	0	0	0	0	0	1	M.1	1	¡ÃØ§à·¾	1	500	3.84	2	1	1	1	1	1	0	NA	NA	NA	NA	NA	NA	NA	NA	NA	NA	NA	NA	NA	1	1	0	NA	0	0	0	0	0	0	0
811	2	2	1	1	0	0	0	1	0	0	0	1	M.1	1	¡ÃØ§à·¾	3	300	3.83	1	0	0	0	0	0	0	NA	NA	NA	NA	NA	NA	NA	NA	NA	NA	NA	NA	NA	0	NA	0	NA	0	0	0	0	0	0	0
812	1	1	0	1	0	0	0	0	0	0	0	1	M.1	1	¡ÃØ§à·¾	1	840	3.31	0	0	0	0	0	0	0	NA	NA	NA	NA	NA	NA	NA	NA	NA	NA	NA	NA	NA	0	NA	0	NA	0	0	0	0	0	0	0
813	1	1	0	1	0	0	0	0	0	0	0	1	M.1	1	¡ÃØ§à·¾	1	100	3.33	1	1	0	0	0	0	0	NA	NA	NA	NA	NA	NA	NA	NA	NA	NA	NA	NA	NA	0	NA	0	NA	0	0	0	0	0	0	0
814	1	1	1	0	0	0	0	0	0	0	0	1	M.1	1	¡ÃØ§à·¾	3	100	3	0	0	0	0	0	0	0	NA	NA	NA	NA	NA	NA	NA	NA	NA	NA	NA	NA	NA	0	NA	0	NA	0	0	0	0	0	0	0
815	1	9	0	1	0	0	0	0	0	0	0	1	M.1	1	¡ÃØ§à·¾	3	275	3.25	0	0	0	0	0	0	0	NA	NA	NA	NA	NA	NA	NA	NA	NA	NA	NA	NA	NA	0	NA	0	NA	0	0	0	0	0	0	0
816	1	1	0	0	1	0	0	0	0	0	0	1	M.1	1	¡ÃØ§à·¾	3	700	3.16	0	0	0	0	0	0	1	9	9	0	0	0	1	0	0	0	0	0	0	0	9	9	1	2	9	9	9	9	9	9	9
817	1	1	0	1	0	0	0	0	0	0	0	1	M.1	1	¡ÃØ§à·¾	1	500	4	1	1	0	0	0	0	0	NA	NA	NA	NA	NA	NA	NA	NA	NA	NA	NA	NA	NA	0	NA	0	NA	0	0	0	0	0	0	0
818	1	1	0	0	0	0	1	0	0	0	0	1	M.1	1	¡ÃØ§à·¾	1	100	9.99	1	1	1	1	0	0	9	NA	NA	NA	NA	NA	NA	NA	NA	NA	NA	NA	NA	NA	0	NA	9	9	9	9	9	9	9	9	9
819	1	1	0	0	0	0	0	0	1	0	0	1	M.1	1	¡ÃØ§à·¾	1	100	3.35	1	0	0	0	0	0	0	NA	NA	NA	NA	NA	NA	NA	NA	NA	NA	NA	NA	NA	0	NA	0	NA	0	0	0	0	0	0	0
820	2	2	0	0	0	1	0	0	0	0	0	1	M.1	1	¡ÃØ§à·¾	3	140	9.99	9	9	9	9	9	9	0	NA	NA	NA	NA	NA	NA	NA	NA	NA	NA	NA	NA	NA	0	NA	0	NA	0	0	0	0	0	0	0
821	1	1	0	1	0	0	0	0	0	0	0	1	M.1	1	¡ÃØ§à·¾	1	500	3.62	0	0	0	0	0	0	0	NA	NA	NA	NA	NA	NA	NA	NA	NA	NA	NA	NA	NA	0	NA	0	NA	0	0	0	0	0	0	0
822	1	1	0	1	0	0	0	0	0	0	0	1	M.1	1	¡ÃØ§à·¾	3	250	3.5	1	0	0	0	0	0	0	NA	NA	NA	NA	NA	NA	NA	NA	NA	NA	NA	NA	NA	0	NA	0	NA	0	0	0	0	0	0	0
823	2	2	1	0	0	0	0	0	0	0	0	1	M.1	1	¡ÃØ§à·¾	1	70	3	0	0	0	0	0	0	0	NA	NA	NA	NA	NA	NA	NA	NA	NA	NA	NA	NA	NA	0	NA	0	NA	0	0	0	0	0	0	0
824	1	1	9	9	9	9	9	9	9	9	9	1	M.1	1	¡ÃØ§à·¾	1	450	2.85	9	9	9	9	9	9	9	NA	NA	NA	NA	NA	NA	NA	NA	NA	NA	NA	NA	NA	1	3	1	1	0	0	1	1	1	0	0
825	1	1	0	1	0	0	0	0	0	0	0	1	M.1	1	¡ÃØ§à·¾	3	100	2.9	0	0	0	0	0	0	9	NA	NA	NA	NA	NA	NA	NA	NA	NA	NA	NA	NA	NA	1	3	1	1	0	0	0	0	0	0	0
826	1	1	0	1	0	0	0	0	0	0	0	1	M.1	1	¡ÃØ§à·¾	3	999999	2.66	0	0	0	0	0	0	0	NA	NA	NA	NA	NA	NA	NA	NA	NA	NA	NA	NA	NA	0	NA	0	NA	0	0	0	0	0	0	0
827	1	1	0	1	0	0	0	0	0	0	0	1	M.1	1	¡ÃØ§à·¾	3	500	3.46	0	0	1	0	0	0	0	NA	NA	NA	NA	NA	NA	NA	NA	NA	NA	NA	NA	NA	1	9	0	NA	0	0	0	0	0	0	0
828	1	1	0	1	0	0	0	0	0	0	0	1	M.1	1	¡ÃØ§à·¾	1	500	3.11	0	0	0	0	0	0	0	NA	NA	NA	NA	NA	NA	NA	NA	NA	NA	NA	NA	NA	0	NA	0	NA	0	0	0	0	0	0	0
829	2	2	0	0	0	0	0	1	0	0	0	1	M.1	1	¡ÃØ§à·¾	3	950	2.38	1	1	0	1	1	1	0	NA	NA	NA	NA	NA	NA	NA	NA	NA	NA	NA	NA	NA	0	NA	0	NA	0	0	0	0	0	0	0
830	1	1	0	1	0	0	0	0	0	0	0	1	M.1	1	¡ÃØ§à·¾	3	40	2.26	1	1	0	0	0	0	0	NA	NA	NA	NA	NA	NA	NA	NA	NA	NA	NA	NA	NA	1	1	0	NA	0	0	0	0	0	0	0
831	2	2	1	0	0	0	0	0	0	0	0	1	M.1	1	¡ÃØ§à·¾	1	700	3.05	1	1	1	0	0	0	0	NA	NA	NA	NA	NA	NA	NA	NA	NA	NA	NA	NA	NA	0	NA	0	NA	0	0	0	0	0	0	0
832	1	1	0	0	0	0	0	0	0	0	1	1	M.1	1	¡ÃØ§à·¾	1	200	1.75	0	0	0	0	0	0	0	NA	NA	NA	NA	NA	NA	NA	NA	NA	NA	NA	NA	NA	0	NA	0	NA	0	0	0	0	0	0	0
833	2	2	1	0	0	0	0	0	0	0	0	1	M.1	1	¡ÃØ§à·¾	3	240	3.64	0	0	0	0	0	0	0	NA	NA	NA	NA	NA	NA	NA	NA	NA	NA	NA	NA	NA	0	NA	0	NA	0	0	0	0	0	0	0
834	2	2	0	0	0	0	0	1	0	0	0	1	M.1	1	¡ÃØ§à·¾	3	240	3.19	1	1	1	0	0	1	0	NA	NA	NA	NA	NA	NA	NA	NA	NA	NA	NA	NA	NA	0	NA	0	NA	0	0	0	0	0	0	0
835	2	2	0	0	0	0	0	1	0	0	0	1	M.1	1	¡ÃØ§à·¾	1	750	2.48	1	1	1	1	1	1	0	NA	NA	NA	NA	NA	NA	NA	NA	NA	NA	NA	NA	NA	0	NA	0	NA	0	0	0	0	0	0	0
836	2	2	1	0	0	0	0	0	0	0	0	1	M.1	1	¡ÃØ§à·¾	3	1400	9.99	0	0	0	0	0	0	0	NA	NA	NA	NA	NA	NA	NA	NA	NA	NA	NA	NA	NA	0	NA	0	NA	0	0	0	0	0	0	0
837	2	2	1	0	0	0	0	0	0	0	0	1	M.1	1	¡ÃØ§à·¾	1	250	3.42	0	1	0	0	0	0	0	NA	NA	NA	NA	NA	NA	NA	NA	NA	NA	NA	NA	NA	0	NA	0	NA	0	0	0	0	0	0	0
838	1	4	0	0	0	0	0	1	0	0	0	1	M.1	1	¡ÃØ§à·¾	3	500	3	0	0	0	0	0	0	0	NA	NA	NA	NA	NA	NA	NA	NA	NA	NA	NA	NA	NA	0	NA	0	NA	0	0	0	0	0	0	0
839	2	2	1	0	0	0	0	0	0	0	0	1	M.1	1	¡ÃØ§à·¾	1	700	3.46	0	0	0	0	0	0	0	NA	NA	NA	NA	NA	NA	NA	NA	NA	NA	NA	NA	NA	0	NA	0	NA	0	0	0	0	0	0	0
840	2	9	1	0	0	0	0	0	0	0	0	1	M.1	1	¡ÃØ§à·¾	3	100	3.66	3	3	1	1	1	1	0	NA	NA	NA	NA	NA	NA	NA	NA	NA	NA	NA	NA	NA	0	NA	0	NA	0	0	0	0	0	0	0
841	2	9	0	1	0	0	0	0	0	0	0	1	M.1	1	¡ÃØ§à·¾	3	700	2.4	1	1	1	0	0	0	0	NA	NA	NA	NA	NA	NA	NA	NA	NA	NA	NA	NA	NA	1	4	0	NA	0	0	0	0	0	0	0
842	2	2	1	0	0	0	0	0	0	0	0	1	M.1	1	¡ÃØ§à·¾	1	400	2.61	0	0	0	0	0	0	0	NA	NA	NA	NA	NA	NA	NA	NA	NA	NA	NA	NA	NA	1	2	0	NA	0	0	0	0	0	0	0
843	2	2	1	0	0	0	0	0	0	0	0	1	M.1	1	¡ÃØ§à·¾	3	700	9.99	0	0	0	0	0	0	0	NA	NA	NA	NA	NA	NA	NA	NA	NA	NA	NA	NA	NA	0	NA	0	NA	0	0	0	0	0	0	0
844	2	2	1	0	0	0	0	0	0	0	0	1	M.1	1	¡ÃØ§à·¾	1	750	4	1	1	0	0	0	0	0	NA	NA	NA	NA	NA	NA	NA	NA	NA	NA	NA	NA	NA	0	NA	0	NA	0	0	0	0	0	0	0
845	2	2	0	0	0	0	0	1	0	0	0	1	M.1	1	¡ÃØ§à·¾	1	70	4	1	0	0	0	1	0	0	NA	NA	NA	NA	NA	NA	NA	NA	NA	NA	NA	NA	NA	0	NA	0	NA	0	0	0	0	0	0	0
846	1	1	0	1	0	0	0	0	0	0	0	1	M.1	1	¡ÃØ§à·¾	9	500	3.75	1	3	1	0	1	0	0	NA	NA	NA	NA	NA	NA	NA	NA	NA	NA	NA	NA	NA	0	NA	0	NA	9	9	9	9	9	9	9
847	1	1	0	1	0	0	0	0	0	0	0	1	M.1	1	¡ÃØ§à·¾	3	500	1.89	0	0	0	0	0	0	0	NA	NA	NA	NA	NA	NA	NA	NA	NA	NA	NA	NA	NA	0	NA	0	NA	0	0	0	0	0	0	0
848	2	2	1	0	0	0	0	1	0	0	0	1	M.1	1	¡ÃØ§à·¾	3	80	2.94	2	1	0	1	1	0	9	NA	NA	NA	NA	NA	NA	NA	NA	NA	NA	NA	NA	NA	1	4	0	NA	0	0	0	1	1	0	0
849	2	2	0	0	0	0	0	1	0	0	0	1	M.1	1	¡ÃØ§à·¾	3	500	3.72	1	1	0	0	0	0	0	NA	NA	NA	NA	NA	NA	NA	NA	NA	NA	NA	NA	NA	0	NA	0	NA	0	0	0	0	0	0	0
850	2	2	0	0	0	0	0	1	0	0	0	1	M.1	1	¡ÃØ§à·¾	1	500	3.55	0	0	0	0	0	0	0	NA	NA	NA	NA	NA	NA	NA	NA	NA	NA	NA	NA	NA	0	NA	0	NA	0	0	0	0	0	0	0
851	2	2	1	1	0	0	0	0	0	0	0	1	M.1	1	¡ÃØ§à·¾	3	520	3.44	2	2	1	1	0	0	0	NA	NA	NA	NA	NA	NA	NA	NA	NA	NA	NA	NA	NA	0	NA	0	NA	0	0	0	0	0	0	0
852	2	2	1	0	0	0	0	0	0	0	0	1	M.1	1	¡ÃØ§à·¾	1	620	3.8	0	0	0	0	0	0	0	NA	NA	NA	NA	NA	NA	NA	NA	NA	NA	NA	NA	NA	0	NA	0	NA	0	0	0	0	0	0	0
853	2	3	1	1	0	1	0	0	0	0	0	1	M.1	1	¡ÃØ§à·¾	1	600	4	2	1	0	0	1	0	0	NA	NA	NA	NA	NA	NA	NA	NA	NA	NA	NA	NA	NA	0	NA	0	NA	0	0	0	0	0	0	0
854	1	1	0	1	0	0	0	0	0	0	0	1	M.1	1	¡ÃØ§à·¾	1	500	2.91	1	1	0	0	0	0	0	NA	NA	NA	NA	NA	NA	NA	NA	NA	NA	NA	NA	NA	0	NA	0	NA	0	0	0	0	0	0	0
855	2	2	1	0	0	0	0	0	0	0	0	1	M.1	1	¡ÃØ§à·¾	3	500	3.87	0	0	0	0	0	0	0	NA	NA	NA	NA	NA	NA	NA	NA	NA	NA	NA	NA	NA	0	NA	0	NA	0	0	0	0	0	0	0
856	2	2	1	0	0	0	0	0	0	0	0	1	M.1	1	¡ÃØ§à·¾	1	500	3.61	0	0	0	0	0	0	0	NA	NA	NA	NA	NA	NA	NA	NA	NA	NA	NA	NA	NA	0	NA	0	NA	0	0	0	0	0	0	0
857	1	1	0	0	0	0	0	1	0	0	0	1	M.1	1	¡ÃØ§à·¾	1	1000	3.5	1	0	0	0	0	0	0	NA	NA	NA	NA	NA	NA	NA	NA	NA	NA	NA	NA	NA	0	NA	0	NA	0	0	0	0	0	0	0
858	2	2	0	0	0	0	0	1	0	0	0	1	M.1	1	¡ÃØ§à·¾	1	500	3.37	1	1	0	0	0	0	0	NA	NA	NA	NA	NA	NA	NA	NA	NA	NA	NA	NA	NA	1	3	0	NA	0	0	0	0	0	0	0
859	2	2	0	0	0	0	0	0	0	0	9	1	M.1	1	¡ÃØ§à·¾	1	500	3.42	3	1	1	0	0	0	9	NA	NA	NA	NA	NA	NA	NA	NA	NA	NA	NA	NA	NA	1	3	0	NA	9	9	9	9	9	9	9
860	2	2	0	0	0	0	0	0	0	0	1	1	M.1	1	¡ÃØ§à·¾	1	1000	3.22	0	0	1	1	1	1	9	NA	NA	NA	NA	NA	NA	NA	NA	NA	NA	NA	NA	NA	1	3	0	NA	9	9	9	9	9	9	9
861	1	1	0	1	0	0	0	0	0	0	0	1	M.1	1	¡ÃØ§à·¾	4	750	9.99	0	0	0	0	0	0	0	NA	NA	NA	NA	NA	NA	NA	NA	NA	NA	NA	NA	NA	0	NA	0	NA	0	0	0	0	0	0	0
862	1	1	0	1	0	0	0	0	0	0	0	1	M.1	1	¡ÃØ§à·¾	3	700	2.79	0	0	0	0	0	0	0	NA	NA	NA	NA	NA	NA	NA	NA	NA	NA	NA	NA	NA	0	NA	0	NA	0	0	0	0	0	0	0
863	1	1	0	1	0	0	0	0	0	0	0	1	M.1	1	¡ÃØ§à·¾	2	500	1.72	1	2	1	1	1	1	0	NA	NA	NA	NA	NA	NA	NA	NA	NA	NA	NA	NA	NA	0	NA	0	NA	0	0	0	0	0	0	0
864	1	1	0	1	0	0	0	0	0	0	0	1	M.1	1	¡ÃØ§à·¾	3	1650	1.45	2	0	0	0	0	0	0	NA	NA	NA	NA	NA	NA	NA	NA	NA	NA	NA	NA	NA	0	NA	0	NA	0	0	0	0	0	0	0
865	1	1	0	1	0	0	0	0	0	0	0	1	M.1	1	¡ÃØ§à·¾	1	750	2.72	1	1	0	0	0	0	0	NA	NA	NA	NA	NA	NA	NA	NA	NA	NA	NA	NA	NA	0	NA	0	NA	0	0	0	0	0	0	0
866	2	2	1	0	0	0	0	0	0	0	0	1	M.1	1	¡ÃØ§à·¾	3	350	1.82	3	1	0	1	0	0	9	NA	NA	NA	NA	NA	NA	NA	NA	NA	NA	NA	NA	NA	1	3	0	NA	0	0	0	0	0	0	0
867	2	2	1	1	0	1	0	0	0	0	0	1	M.1	1	¡ÃØ§à·¾	3	500	2.88	2	1	1	1	1	1	0	NA	NA	NA	NA	NA	NA	NA	NA	NA	NA	NA	NA	NA	0	NA	0	NA	0	0	0	0	0	0	0
868	1	1	0	1	0	0	0	0	0	0	0	1	M.1	1	¡ÃØ§à·¾	1	300	2.75	1	1	0	0	0	0	0	NA	NA	NA	NA	NA	NA	NA	NA	NA	NA	NA	NA	NA	1	2	1	4	0	0	0	1	1	0	0
869	1	1	0	1	0	0	0	0	0	0	0	1	M.1	1	¡ÃØ§à·¾	4	160	3.98	1	2	1	1	1	1	0	NA	NA	NA	NA	NA	NA	NA	NA	NA	NA	NA	NA	NA	0	NA	0	NA	0	0	0	0	0	0	0
870	1	1	0	1	0	0	0	0	0	0	0	1	M.1	1	¡ÃØ§à·¾	3	600	9.99	1	1	0	0	0	0	0	NA	NA	NA	NA	NA	NA	NA	NA	NA	NA	NA	NA	NA	0	NA	0	NA	0	0	0	0	0	0	0
871	1	1	0	1	0	0	0	0	0	0	0	1	M.1	1	¡ÃØ§à·¾	1	500	1.82	1	1	1	1	1	0	0	NA	NA	NA	NA	NA	NA	NA	NA	NA	NA	NA	NA	NA	0	NA	0	NA	0	0	0	0	0	0	0
872	2	2	1	1	0	0	0	0	0	0	0	1	M.1	1	¡ÃØ§à·¾	1	300	3.51	3	3	1	1	1	1	0	NA	NA	NA	NA	NA	NA	NA	NA	NA	NA	NA	NA	NA	0	NA	0	NA	0	0	0	0	0	0	0
873	2	2	1	1	0	1	0	0	0	0	0	1	M.1	1	¡ÃØ§à·¾	1	100	2.24	3	3	1	0	0	0	0	NA	NA	NA	NA	NA	NA	NA	NA	NA	NA	NA	NA	NA	0	NA	0	NA	0	0	0	0	0	0	0
874	2	2	1	0	0	0	0	0	0	0	0	1	M.1	1	¡ÃØ§à·¾	1	500	4	1	0	0	0	0	0	0	NA	NA	NA	NA	NA	NA	NA	NA	NA	NA	NA	NA	NA	0	NA	0	NA	0	0	0	0	0	0	0
875	2	2	0	0	0	0	0	1	0	0	0	1	M.1	1	¡ÃØ§à·¾	1	1000	3.96	1	1	0	1	0	0	0	NA	NA	NA	NA	NA	NA	NA	NA	NA	NA	NA	NA	NA	0	NA	0	NA	0	0	0	0	0	0	0
876	1	1	0	1	0	0	0	0	0	0	0	1	M.1	1	¡ÃØ§à·¾	1	500	3.24	1	1	0	0	0	0	0	NA	NA	NA	NA	NA	NA	NA	NA	NA	NA	NA	NA	NA	0	NA	0	NA	0	0	0	0	0	0	0
877	2	2	1	1	0	1	0	0	0	0	0	1	M.3	1	¡ÃØ§à·¾	3	350	3.28	2	1	1	0	0	0	0	NA	NA	NA	NA	NA	NA	NA	NA	NA	NA	NA	NA	NA	0	NA	0	NA	0	0	0	0	0	0	0
878	2	2	1	0	0	0	0	0	0	0	0	1	M.3	1	¡ÃØ§à·¾	1	550	2.44	1	1	1	1	1	1	0	NA	NA	NA	NA	NA	NA	NA	NA	NA	NA	NA	NA	NA	1	4	1	4	1	0	0	0	0	0	0
879	1	1	0	1	0	0	0	0	0	0	0	1	M.3	1	¡ÃØ§à·¾	1	600	1.98	0	0	0	0	0	0	0	NA	NA	NA	NA	NA	NA	NA	NA	NA	NA	NA	NA	NA	1	1	1	2	1	0	0	1	1	1	0
880	1	1	0	1	0	0	0	0	0	0	0	1	M.3	1	¡ÃØ§à·¾	3	100	2.09	0	0	0	0	0	0	0	NA	NA	NA	NA	NA	NA	NA	NA	NA	NA	NA	NA	NA	0	NA	0	NA	0	0	0	0	0	0	0
881	1	1	0	1	0	0	0	0	0	0	0	1	M.3	1	¡ÃØ§à·¾	1	300	3	1	1	1	0	0	0	0	NA	NA	NA	NA	NA	NA	NA	NA	NA	NA	NA	NA	NA	1	2	2	1	0	0	0	0	0	0	0
882	1	1	0	0	0	0	0	1	0	0	0	1	M.3	1	¡ÃØ§à·¾	1	600	3.1	1	0	0	0	0	0	0	NA	NA	NA	NA	NA	NA	NA	NA	NA	NA	NA	NA	NA	0	NA	1	1	0	0	0	0	0	0	0
883	1	1	0	1	0	0	0	0	0	0	0	1	M.3	1	¡ÃØ§à·¾	4	600	3.69	9	9	9	9	9	9	0	NA	NA	NA	NA	NA	NA	NA	NA	NA	NA	NA	NA	NA	0	NA	0	NA	0	0	0	0	0	0	0
884	1	1	0	1	0	0	0	0	0	0	0	1	M.3	1	¡ÃØ§à·¾	1	1190	2.5	0	0	1	0	0	0	0	NA	NA	NA	NA	NA	NA	NA	NA	NA	NA	NA	NA	NA	0	NA	0	NA	0	0	0	0	0	0	0
885	2	2	1	1	0	0	0	0	0	0	0	1	M.3	1	¡ÃØ§à·¾	1	300	2.49	3	1	1	0	0	0	0	NA	NA	NA	NA	NA	NA	NA	NA	NA	NA	NA	NA	NA	0	NA	0	NA	0	0	0	0	0	0	0
886	2	4	1	1	0	1	0	0	0	0	0	1	M.3	1	¡ÃØ§à·¾	3	600	3.43	1	0	9	0	0	0	0	NA	NA	NA	NA	NA	NA	NA	NA	NA	NA	NA	NA	NA	0	NA	0	NA	0	0	0	0	0	0	0
887	2	2	1	0	0	0	0	0	0	0	0	1	M.3	1	¡ÃØ§à·¾	1	500	3.84	1	2	1	0	0	0	0	NA	NA	NA	NA	NA	NA	NA	NA	NA	NA	NA	NA	NA	0	NA	0	NA	0	0	0	0	0	0	0
888	1	1	0	0	0	0	0	1	0	0	0	1	M.3	1	¡ÃØ§à·¾	3	800	4	1	0	0	0	0	0	0	NA	NA	NA	NA	NA	NA	NA	NA	NA	NA	NA	NA	NA	0	NA	0	NA	0	0	0	0	0	0	0
889	1	3	1	0	0	0	0	0	0	0	0	1	M.3	2	¡ÃØ§à·¾	3	2000	3.65	0	0	0	0	0	0	0	NA	NA	NA	NA	NA	NA	NA	NA	NA	NA	NA	NA	NA	0	NA	0	NA	0	0	0	0	0	0	0
890	2	4	1	1	0	1	0	1	0	0	0	1	M.3	1	¡ÃØ§à·¾	1	500	3.84	1	0	0	0	0	0	0	NA	NA	NA	NA	NA	NA	NA	NA	NA	NA	NA	NA	NA	0	NA	0	NA	0	0	0	0	0	0	0
891	2	2	1	0	0	0	0	0	0	0	0	1	M.3	1	¡ÃØ§à·¾	1	750	3.55	1	0	0	0	0	0	0	NA	NA	NA	NA	NA	NA	NA	NA	NA	NA	NA	NA	NA	0	NA	0	NA	0	0	0	0	0	0	0
892	2	2	1	0	0	0	0	0	0	0	0	1	M.3	1	¡ÃØ§à·¾	3	1000	9.99	2	1	1	1	0	0	0	NA	NA	NA	NA	NA	NA	NA	NA	NA	NA	NA	NA	NA	1	1	0	NA	0	0	0	0	0	0	0
893	1	1	0	1	0	0	0	0	0	0	0	1	M.3	1	¡ÃØ§à·¾	1	700	3.42	1	1	1	0	0	0	0	NA	NA	NA	NA	NA	NA	NA	NA	NA	NA	NA	NA	NA	0	NA	0	NA	0	0	0	0	0	0	0
894	1	1	0	1	0	0	0	0	0	0	0	1	M.3	1	¡ÃØ§à·¾	1	100	2.07	1	1	0	0	0	0	0	NA	NA	NA	NA	NA	NA	NA	NA	NA	NA	NA	NA	NA	0	NA	0	NA	0	0	0	0	0	0	0
895	2	2	1	1	0	0	0	0	0	0	0	1	M.3	1	¡ÃØ§à·¾	3	500	3.14	1	1	0	1	0	0	0	NA	NA	NA	NA	NA	NA	NA	NA	NA	NA	NA	NA	NA	0	NA	0	NA	0	0	0	0	0	0	0
896	2	2	1	0	0	0	0	0	0	0	0	1	M.3	1	¡ÃØ§à·¾	3	3200	3.49	1	1	0	0	0	0	9	NA	NA	NA	NA	NA	NA	NA	NA	NA	NA	NA	NA	NA	0	NA	0	NA	0	0	0	0	0	0	0
897	2	2	1	0	0	1	0	0	0	0	0	1	M.3	1	¡ÃØ§à·¾	1	500	3.87	0	0	0	0	0	0	0	NA	NA	NA	NA	NA	NA	NA	NA	NA	NA	NA	NA	NA	0	NA	0	NA	0	0	0	0	0	0	0
898	1	3	1	0	0	0	0	0	0	0	0	1	M.3	1	¡ÃØ§à·¾	3	450	3.93	0	0	0	0	0	0	0	NA	NA	NA	NA	NA	NA	NA	NA	NA	NA	NA	NA	NA	0	NA	0	NA	0	0	0	0	0	0	0
899	2	2	1	0	0	0	0	0	0	0	0	1	M.3	1	¡ÃØ§à·¾	1	500	3.78	1	1	0	0	0	0	0	NA	NA	NA	NA	NA	NA	NA	NA	NA	NA	NA	NA	NA	0	NA	0	NA	0	0	0	0	0	0	0
900	2	9	1	1	0	1	0	0	0	0	0	1	M.3	1	¡ÃØ§à·¾	1	900	3.8	1	0	0	0	0	0	0	NA	NA	NA	NA	NA	NA	NA	NA	NA	NA	NA	NA	NA	1	2	0	NA	0	0	0	0	0	0	0
901	2	2	1	0	0	0	1	1	0	0	0	1	M.3	1	¡ÃØ§à·¾	1	480	3.56	2	1	0	0	1	0	0	NA	NA	NA	NA	NA	NA	NA	NA	NA	NA	NA	NA	NA	0	NA	0	NA	0	0	0	0	0	0	0
902	2	9	1	0	1	0	0	1	0	0	0	1	M.3	1	¡ÃØ§à·¾	1	700	3.87	2	3	0	0	0	0	0	NA	NA	NA	NA	NA	NA	NA	NA	NA	NA	NA	NA	NA	0	NA	0	NA	0	0	0	0	0	0	0
903	2	2	1	0	0	0	0	0	0	0	0	1	M.3	1	¡ÃØ§à·¾	3	400	3.85	3	3	1	0	0	0	0	NA	NA	NA	NA	NA	NA	NA	NA	NA	NA	NA	NA	NA	0	NA	0	NA	0	0	0	0	0	0	0
904	2	2	1	0	0	0	0	0	0	0	0	1	M.3	1	¡ÃØ§à·¾	3	600	3.78	1	1	0	0	0	0	0	NA	NA	NA	NA	NA	NA	NA	NA	NA	NA	NA	NA	NA	0	NA	0	NA	0	0	0	0	0	0	0
905	2	2	0	0	0	0	0	1	0	0	0	1	M.3	1	¡ÃØ§à·¾	3	200	3.8	1	1	0	0	0	0	0	NA	NA	NA	NA	NA	NA	NA	NA	NA	NA	NA	NA	NA	0	NA	0	NA	0	0	0	0	0	0	0
906	2	2	1	0	0	0	0	0	0	0	0	1	M.3	1	¡ÃØ§à·¾	3	500	4	0	1	0	0	0	0	0	NA	NA	NA	NA	NA	NA	NA	NA	NA	NA	NA	NA	NA	0	NA	0	NA	0	0	0	0	0	0	0
907	1	9	0	0	0	0	0	1	0	0	0	1	M.3	1	¡ÃØ§à·¾	1	800	3.6	2	2	1	0	0	0	0	NA	NA	NA	NA	NA	NA	NA	NA	NA	NA	NA	NA	NA	1	2	0	NA	9	9	9	9	9	9	9
908	2	2	0	0	0	1	0	0	0	0	0	1	M.3	1	¡ÃØ§à·¾	3	900	3.85	1	1	1	0	0	0	9	NA	NA	NA	NA	NA	NA	NA	NA	NA	NA	NA	NA	NA	1	2	0	NA	0	0	0	0	0	0	0
909	2	9	0	0	0	0	0	0	0	0	1	1	M.3	3	¡ÃØ§à·¾	1	500	3.7	3	1	1	0	0	0	0	NA	NA	NA	NA	NA	NA	NA	NA	NA	NA	NA	NA	NA	0	NA	0	NA	0	0	0	0	0	0	0
910	2	2	0	0	0	0	0	0	0	0	1	1	M.3	1	¡ÃØ§à·¾	3	600	3.92	0	0	0	0	0	0	0	NA	NA	NA	NA	NA	NA	NA	NA	NA	NA	NA	NA	NA	0	NA	0	NA	0	0	0	0	0	0	0
911	2	2	1	0	0	0	0	0	0	0	0	1	M.3	1	¡ÃØ§à·¾	3	500	3.79	0	0	0	0	0	0	0	NA	NA	NA	NA	NA	NA	NA	NA	NA	NA	NA	NA	NA	0	NA	0	NA	0	0	0	0	0	0	0
912	1	1	0	1	0	0	0	0	0	0	0	1	M.3	1	¡ÃØ§à·¾	1	500	3.8	0	0	0	0	0	0	0	NA	NA	NA	NA	NA	NA	NA	NA	NA	NA	NA	NA	NA	0	NA	0	NA	0	0	0	0	0	0	0
913	1	1	0	1	0	0	0	0	0	0	0	1	M.3	1	¡ÃØ§à·¾	1	600	3.92	2	1	0	0	0	0	0	NA	NA	NA	NA	NA	NA	NA	NA	NA	NA	NA	NA	NA	0	NA	0	NA	0	0	0	0	0	0	0
914	2	2	1	0	0	0	0	0	0	0	0	1	M.3	1	¡ÃØ§à·¾	1	750	3.92	1	1	1	1	1	1	0	NA	NA	NA	NA	NA	NA	NA	NA	NA	NA	NA	NA	NA	0	NA	0	NA	0	0	0	0	0	0	0
915	2	2	0	0	0	0	0	1	0	0	0	1	M.3	1	¡ÃØ§à·¾	1	500	2.4	1	1	0	0	0	0	0	NA	NA	NA	NA	NA	NA	NA	NA	NA	NA	NA	NA	NA	0	NA	0	NA	0	0	0	0	0	0	0
916	1	1	0	1	0	0	0	0	0	0	0	1	M.3	1	¡ÃØ§à·¾	3	500	2	0	0	0	0	0	0	0	NA	NA	NA	NA	NA	NA	NA	NA	NA	NA	NA	NA	NA	0	NA	0	NA	0	0	0	0	0	0	0
917	2	2	1	0	0	0	0	1	1	0	0	1	M.3	1	¡ÃØ§à·¾	1	500	2.96	1	1	1	1	1	1	9	NA	NA	NA	NA	NA	NA	NA	NA	NA	NA	NA	NA	NA	1	4	0	NA	0	0	0	0	0	0	0
918	1	1	0	1	0	0	0	0	0	0	0	1	M.3	1	¡ÃØ§à·¾	1	100	2.98	1	0	0	0	0	0	0	NA	NA	NA	NA	NA	NA	NA	NA	NA	NA	NA	NA	NA	0	NA	0	NA	1	1	1	1	1	1	1
919	2	3	0	1	0	0	0	0	0	0	0	1	M.3	1	¡ÃØ§à·¾	3	135	2.31	2	2	1	0	1	1	0	NA	NA	NA	NA	NA	NA	NA	NA	NA	NA	NA	NA	NA	0	NA	0	NA	0	0	0	0	0	0	0
920	1	1	0	1	0	0	0	0	0	0	0	1	M.3	1	¡ÃØ§à·¾	3	500	2.88	1	0	0	0	0	0	0	NA	NA	NA	NA	NA	NA	NA	NA	NA	NA	NA	NA	NA	0	NA	0	NA	0	0	0	0	0	0	0
921	1	9	0	1	0	0	0	0	0	0	0	1	M.3	1	¡ÃØ§à·¾	1	300	2.79	1	0	0	0	0	0	0	NA	NA	NA	NA	NA	NA	NA	NA	NA	NA	NA	NA	NA	0	NA	0	NA	0	0	0	0	0	0	0
922	2	2	0	0	0	0	0	1	0	0	0	1	M.3	1	¡ÃØ§à·¾	1	500	2.01	1	2	0	0	0	0	0	NA	NA	NA	NA	NA	NA	NA	NA	NA	NA	NA	NA	NA	1	4	0	NA	0	0	0	0	0	0	0
923	2	2	1	1	0	0	0	0	0	0	0	1	M.3	1	¡ÃØ§à·¾	3	500	3.38	3	2	1	0	1	0	0	NA	NA	NA	NA	NA	NA	NA	NA	NA	NA	NA	NA	NA	0	NA	0	NA	0	0	0	0	0	0	0
924	2	2	1	0	0	0	0	0	0	0	0	1	M.3	1	¡ÃØ§à·¾	3	600	3.2	1	1	1	0	0	0	1	1	1	0	0	1	0	0	0	0	0	0	0	0	1	3	0	NA	0	0	0	0	0	0	0
925	2	2	1	0	0	0	0	0	0	0	0	1	M.3	4	¡ÃØ§à·¾	1	500	3.32	1	0	0	0	0	0	0	NA	NA	NA	NA	NA	NA	NA	NA	NA	NA	NA	NA	NA	0	NA	0	NA	0	0	0	0	0	0	0
926	2	9	1	1	1	1	0	0	0	0	0	1	M.3	1	¡ÃØ§à·¾	4	500	3.57	2	2	0	0	0	0	0	NA	NA	NA	NA	NA	NA	NA	NA	NA	NA	NA	NA	NA	1	2	0	NA	0	0	0	0	0	0	0
927	2	2	1	0	0	0	0	0	0	0	0	1	M.3	1	¡ÃØ§à·¾	3	1000	3.29	1	1	1	0	0	0	0	NA	NA	NA	NA	NA	NA	NA	NA	NA	NA	NA	NA	NA	1	2	0	NA	0	0	0	0	0	0	0
928	1	1	0	1	0	0	0	0	0	0	0	1	M.3	1	¡ÃØ§à·¾	3	700	3.27	2	1	0	0	0	0	0	NA	NA	NA	NA	NA	NA	NA	NA	NA	NA	NA	NA	NA	1	2	0	NA	0	0	0	0	0	0	0
929	1	1	0	1	0	0	0	0	0	0	0	1	M.3	1	¡ÃØ§à·¾	1	700	3.02	1	0	0	0	0	0	0	NA	NA	NA	NA	NA	NA	NA	NA	NA	NA	NA	NA	NA	0	NA	0	NA	0	0	0	0	0	0	0
930	1	1	0	1	0	0	0	0	0	0	0	1	M.3	1	¡ÃØ§à·¾	3	600	3.42	1	1	0	0	0	0	0	NA	NA	NA	NA	NA	NA	NA	NA	NA	NA	NA	NA	NA	0	NA	0	NA	0	0	0	0	0	0	0
931	2	2	1	0	0	0	0	0	0	0	0	1	M.3	1	¡ÃØ§à·¾	1	750	3.44	1	1	0	0	0	0	0	NA	NA	NA	NA	NA	NA	NA	NA	NA	NA	NA	NA	NA	0	NA	0	NA	0	0	0	0	0	0	0
932	2	2	1	0	0	0	0	0	0	0	0	1	M.3	1	¡ÃØ§à·¾	3	350	3.51	0	1	1	1	1	1	0	NA	NA	NA	NA	NA	NA	NA	NA	NA	NA	NA	NA	NA	0	NA	0	NA	0	0	0	0	0	0	0
933	2	2	0	0	0	0	0	1	0	0	0	1	M.3	9	¡ÃØ§à·¾	3	700	3.25	1	0	0	0	0	0	0	NA	NA	NA	NA	NA	NA	NA	NA	NA	NA	NA	NA	NA	0	NA	0	NA	0	0	0	0	0	0	0
934	2	2	1	0	0	0	0	0	0	0	0	1	M.3	1	¡ÃØ§à·¾	1	490	3.33	1	1	1	0	0	0	0	NA	NA	NA	NA	NA	NA	NA	NA	NA	NA	NA	NA	NA	1	4	0	NA	0	0	0	0	0	0	0
935	2	2	1	0	0	0	0	0	0	0	0	1	M.3	1	¡ÃØ§à·¾	3	500	3.24	1	0	0	0	0	0	0	NA	NA	NA	NA	NA	NA	NA	NA	NA	NA	NA	NA	NA	1	2	0	NA	0	0	0	0	0	0	0
936	2	2	1	0	0	0	0	0	0	0	0	1	M.3	1	¡ÃØ§à·¾	3	500	3.14	3	3	0	0	0	0	0	NA	NA	NA	NA	NA	NA	NA	NA	NA	NA	NA	NA	NA	0	NA	0	NA	1	1	1	1	1	1	1
937	2	2	1	0	0	0	0	0	0	0	0	1	M.3	1	¡ÃØ§à·¾	3	100	3.03	1	0	1	0	0	0	0	NA	NA	NA	NA	NA	NA	NA	NA	NA	NA	NA	NA	NA	0	NA	0	NA	0	0	0	0	0	0	0
938	2	2	1	0	0	0	0	0	0	0	0	1	M.3	1	¡ÃØ§à·¾	3	999999	3.23	0	0	0	0	0	0	0	NA	NA	NA	NA	NA	NA	NA	NA	NA	NA	NA	NA	NA	0	NA	0	NA	0	0	0	0	0	0	0
939	2	2	1	1	0	0	0	1	0	0	0	1	M.3	1	¡ÃØ§à·¾	3	500	3.43	1	1	0	0	0	0	0	NA	NA	NA	NA	NA	NA	NA	NA	NA	NA	NA	NA	NA	1	1	0	NA	0	0	0	0	0	0	0
940	2	2	1	0	0	0	0	0	0	0	0	1	M.3	1	¡ÃØ§à·¾	1	500	3.44	1	1	0	0	0	0	0	NA	NA	NA	NA	NA	NA	NA	NA	NA	NA	NA	NA	NA	0	NA	0	NA	0	0	0	0	0	0	0
941	2	2	1	0	0	0	0	0	0	0	0	1	M.3	1	¡ÃØ§à·¾	3	500	2.72	1	0	0	0	0	0	1	1	1	0	0	1	0	0	0	0	0	0	0	0	0	NA	0	NA	0	0	0	0	0	0	0
942	1	1	0	1	0	0	0	0	0	0	0	1	M.3	1	¡ÃØ§à·¾	1	600	3.07	0	0	0	0	0	0	0	NA	NA	NA	NA	NA	NA	NA	NA	NA	NA	NA	NA	NA	0	NA	0	NA	9	9	9	9	9	9	9
943	1	1	1	1	0	0	0	0	0	0	0	1	M.3	1	¡ÃØ§à·¾	1	500	2.75	0	0	0	0	0	0	1	1	1	0	0	1	0	0	0	0	0	0	0	0	1	2	1	3	0	0	0	1	1	0	0
944	2	2	0	1	0	0	0	0	0	0	0	1	M.3	1	¡ÃØ§à·¾	1	1000	2.03	3	3	1	1	1	1	1	2	9	0	0	1	0	0	0	0	0	0	0	0	1	3	0	NA	0	0	0	0	0	0	0
945	2	2	1	1	0	1	0	1	0	0	0	1	M.3	1	¡ÃØ§à·¾	1	500	2.98	3	1	1	1	1	1	0	NA	NA	NA	NA	NA	NA	NA	NA	NA	NA	NA	NA	NA	0	NA	0	NA	0	0	0	0	0	0	0
946	1	1	0	1	0	0	0	0	0	0	0	1	M.3	1	¡ÃØ§à·¾	1	500	2.68	1	0	0	0	0	0	1	1	1	0	0	1	0	0	0	0	0	0	0	0	1	2	1	2	0	0	0	0	0	0	0
947	2	2	1	0	0	0	0	0	0	0	0	1	M.3	2	¡ÃØ§à·¾	1	720	3.08	1	1	0	0	0	0	0	NA	NA	NA	NA	NA	NA	NA	NA	NA	NA	NA	NA	NA	0	NA	0	NA	0	0	0	0	0	0	0
948	2	2	1	0	0	1	0	0	0	0	0	1	M.3	1	¡ÃØ§à·¾	1	700	3.04	0	0	0	0	0	0	0	NA	NA	NA	NA	NA	NA	NA	NA	NA	NA	NA	NA	NA	0	NA	0	NA	0	0	0	0	0	0	0
949	1	1	1	1	0	0	0	0	0	0	0	1	M.3	1	¡ÃØ§à·¾	1	400	2.99	1	0	0	0	0	0	0	NA	NA	NA	NA	NA	NA	NA	NA	NA	NA	NA	NA	NA	1	1	0	NA	0	0	0	0	0	0	0
950	1	1	9	9	9	9	9	9	9	9	9	1	M.3	1	¡ÃØ§à·¾	1	500	2.22	0	0	0	0	0	0	0	NA	NA	NA	NA	NA	NA	NA	NA	NA	NA	NA	NA	NA	0	NA	0	NA	0	0	0	0	0	0	0
951	2	2	1	1	0	0	0	0	0	0	0	1	M.3	1	¡ÃØ§à·¾	1	100	3.51	1	1	0	0	1	1	0	NA	NA	NA	NA	NA	NA	NA	NA	NA	NA	NA	NA	NA	0	NA	0	NA	0	0	0	0	0	0	0
952	1	1	0	1	0	0	0	0	0	0	0	1	M.3	1	¡ÃØ§à·¾	3	999999	9.99	3	0	0	0	1	1	0	NA	NA	NA	NA	NA	NA	NA	NA	NA	NA	NA	NA	NA	1	2	0	NA	0	0	0	0	0	0	0
953	2	2	0	0	0	0	0	0	0	0	1	1	M.3	1	¡ÃØ§à·¾	1	500	2.24	1	1	0	0	0	1	0	NA	NA	NA	NA	NA	NA	NA	NA	NA	NA	NA	NA	NA	1	9	0	NA	0	0	0	0	0	0	0
954	1	1	0	1	0	0	0	0	0	0	0	1	M.3	1	¡ÃØ§à·¾	3	200	9.99	1	1	0	0	0	0	0	NA	NA	NA	NA	NA	NA	NA	NA	NA	NA	NA	NA	NA	0	NA	0	NA	0	0	0	0	0	0	0
955	2	2	1	0	0	0	0	0	0	0	0	1	M.3	1	¡ÃØ§à·¾	1	450	2.13	3	3	1	1	1	1	0	NA	NA	NA	NA	NA	NA	NA	NA	NA	NA	NA	NA	NA	1	1	0	NA	0	0	0	0	0	0	0
956	1	3	1	0	0	0	0	0	0	0	0	1	M.3	1	¡ÃØ§à·¾	3	600	2.66	2	0	0	0	0	0	0	NA	NA	NA	NA	NA	NA	NA	NA	NA	NA	NA	NA	NA	1	2	0	NA	0	0	0	0	0	0	0
957	1	1	0	1	0	0	0	0	0	0	0	1	M.3	1	¡ÃØ§à·¾	1	750	3.47	2	1	1	1	1	1	0	NA	NA	NA	NA	NA	NA	NA	NA	NA	NA	NA	NA	NA	0	NA	0	NA	0	0	0	0	0	0	0
958	1	1	0	1	0	0	0	0	0	0	0	1	M.3	1	¡ÃØ§à·¾	3	840	3.19	0	0	0	0	0	0	0	NA	NA	NA	NA	NA	NA	NA	NA	NA	NA	NA	NA	NA	0	NA	0	NA	0	0	0	0	0	0	0
959	2	2	1	0	0	0	0	0	0	0	0	1	M.3	1	¡ÃØ§à·¾	1	1000	2.14	3	3	1	1	1	1	0	NA	NA	NA	NA	NA	NA	NA	NA	NA	NA	NA	NA	NA	1	3	0	NA	0	0	0	0	0	0	0
960	2	2	1	0	0	0	0	0	0	0	0	1	M.3	1	¡ÃØ§à·¾	1	500	2.96	3	1	1	0	0	0	0	NA	NA	NA	NA	NA	NA	NA	NA	NA	NA	NA	NA	NA	1	3	1	2	0	0	0	0	0	0	0
961	2	2	1	1	0	0	0	0	0	0	0	1	M.3	1	¡ÃØ§à·¾	1	750	3.01	1	1	0	0	0	0	0	NA	NA	NA	NA	NA	NA	NA	NA	NA	NA	NA	NA	NA	0	NA	0	NA	0	0	0	0	0	0	0
962	2	2	1	0	0	0	0	0	0	0	0	1	M.3	1	¡ÃØ§à·¾	1	750	3.01	0	0	0	0	0	0	0	NA	NA	NA	NA	NA	NA	NA	NA	NA	NA	NA	NA	NA	1	2	0	NA	0	0	0	0	0	0	0
963	2	2	1	0	0	0	0	0	0	0	0	1	M.3	1	¡ÃØ§à·¾	1	560	3.55	1	0	0	0	0	0	0	NA	NA	NA	NA	NA	NA	NA	NA	NA	NA	NA	NA	NA	0	NA	0	NA	0	0	0	0	0	0	0
964	1	1	0	1	0	0	0	0	0	0	0	1	M.3	1	¡ÃØ§à·¾	1	800	2.99	1	1	0	0	0	0	0	NA	NA	NA	NA	NA	NA	NA	NA	NA	NA	NA	NA	NA	1	2	1	1	0	0	0	0	0	0	0
965	2	2	1	0	0	0	0	0	0	0	0	1	M.3	1	¡ÃØ§à·¾	1	999999	9.99	1	1	0	0	0	0	0	NA	NA	NA	NA	NA	NA	NA	NA	NA	NA	NA	NA	NA	0	NA	0	NA	0	0	0	0	0	0	0
966	1	1	0	1	0	0	0	0	0	0	0	1	M.3	1	¡ÃØ§à·¾	1	850	1.75	0	1	0	0	0	0	0	NA	NA	NA	NA	NA	NA	NA	NA	NA	NA	NA	NA	NA	1	3	1	1	1	1	0	1	1	1	0
967	2	2	0	0	0	0	0	1	0	0	0	1	M.3	2	¡ÃØ§à·¾	1	1400	2.98	3	2	1	1	1	0	0	NA	NA	NA	NA	NA	NA	NA	NA	NA	NA	NA	NA	NA	0	NA	0	NA	0	0	0	0	0	0	0
968	2	2	0	0	0	0	0	1	0	0	0	1	M.3	1	¡ÃØ§à·¾	1	800	3.59	9	9	0	9	9	9	0	NA	NA	NA	NA	NA	NA	NA	NA	NA	NA	NA	NA	NA	1	2	0	NA	0	0	0	0	0	0	0
969	1	3	1	0	0	0	0	0	0	0	0	1	M.3	1	¡ÃØ§à·¾	1	600	3.64	1	1	0	0	1	1	0	NA	NA	NA	NA	NA	NA	NA	NA	NA	NA	NA	NA	NA	0	NA	0	NA	0	0	0	0	0	0	0
970	1	4	1	1	1	1	0	0	0	0	0	1	M.3	4	¡ÃØ§à·¾	1	1050	1.88	1	0	0	0	0	1	0	NA	NA	NA	NA	NA	NA	NA	NA	NA	NA	NA	NA	NA	1	4	1	2	9	9	9	9	9	1	9
971	1	4	1	1	0	0	0	1	0	0	0	1	M.3	1	¡ÃØ§à·¾	1	500	3.7	1	1	0	1	0	0	9	NA	NA	NA	NA	NA	NA	NA	NA	NA	NA	NA	NA	NA	0	NA	0	NA	1	0	0	0	0	0	0
972	2	2	1	0	0	0	0	0	0	0	0	1	M.3	1	¡ÃØ§à·¾	1	400	4	2	1	0	0	0	0	0	NA	NA	NA	NA	NA	NA	NA	NA	NA	NA	NA	NA	NA	0	NA	0	NA	9	9	9	9	9	9	9
973	2	2	0	0	0	0	0	0	0	0	1	1	M.3	1	¡ÃØ§à·¾	1	300	4	2	1	0	0	0	0	9	NA	NA	NA	NA	NA	NA	NA	NA	NA	NA	NA	NA	NA	0	NA	0	NA	0	0	0	0	0	0	0
974	2	2	1	0	0	0	0	0	0	0	0	1	M.3	3	¡ÃØ§à·¾	1	200	3.73	0	0	0	0	0	0	0	NA	NA	NA	NA	NA	NA	NA	NA	NA	NA	NA	NA	NA	0	NA	0	NA	0	0	0	0	0	0	0
975	1	1	1	1	0	0	0	0	0	0	0	1	M.3	1	¡ÃØ§à·¾	1	999999	3.14	2	1	1	0	0	0	1	1	1	0	0	1	0	0	0	0	0	0	1	0	1	3	0	NA	0	0	0	0	0	0	0
976	2	2	1	0	0	0	0	0	0	0	0	1	M.3	1	¡ÃØ§à·¾	1	1000	3.03	1	1	0	0	0	0	0	NA	NA	NA	NA	NA	NA	NA	NA	NA	NA	NA	NA	NA	0	NA	0	NA	0	0	0	0	0	0	0
977	2	2	0	0	0	0	0	1	0	0	0	1	M.3	1	¡ÃØ§à·¾	1	500	3.51	2	2	1	1	1	1	0	NA	NA	NA	NA	NA	NA	NA	NA	NA	NA	NA	NA	NA	0	NA	0	NA	0	0	0	0	0	0	0
978	2	2	1	0	0	0	0	0	0	0	0	1	M.3	1	¡ÃØ§à·¾	1	600	2.66	3	1	1	0	1	0	0	NA	NA	NA	NA	NA	NA	NA	NA	NA	NA	NA	NA	NA	0	NA	0	NA	0	0	0	0	0	0	0
979	1	1	1	0	0	0	0	1	0	0	0	1	M.3	1	¡ÃØ§à·¾	1	650	2.72	3	1	1	0	0	0	0	NA	NA	NA	NA	NA	NA	NA	NA	NA	NA	NA	NA	NA	1	2	0	NA	0	0	0	0	0	0	0
980	2	2	1	0	0	0	0	0	0	0	0	1	M.3	1	¡ÃØ§à·¾	1	1750	3.75	1	1	1	0	0	0	0	NA	NA	NA	NA	NA	NA	NA	NA	NA	NA	NA	NA	NA	1	2	0	NA	0	0	0	0	0	0	0
981	2	2	1	0	0	0	0	0	0	0	0	1	M.3	1	¡ÃØ§à·¾	1	600	9.99	1	3	1	1	1	1	0	NA	NA	NA	NA	NA	NA	NA	NA	NA	NA	NA	NA	NA	1	4	0	NA	0	0	0	0	0	0	0
982	2	2	1	1	0	0	0	0	0	0	0	1	M.5	1	¡ÃØ§à·¾	3	700	3.05	0	0	9	0	0	0	0	NA	NA	NA	NA	NA	NA	NA	NA	NA	NA	NA	NA	NA	0	NA	0	NA	0	0	0	0	0	0	0
983	1	1	1	1	0	0	0	0	0	0	0	1	M.5	1	¡ÃØ§à·¾	2	500	3.45	0	0	0	0	0	0	0	NA	NA	NA	NA	NA	NA	NA	NA	NA	NA	NA	NA	NA	0	NA	0	NA	0	0	0	0	0	0	0
984	2	2	1	0	0	0	0	0	0	0	0	1	M.5	1	¡ÃØ§à·¾	1	600	2.51	2	3	1	0	0	0	0	NA	NA	NA	NA	NA	NA	NA	NA	NA	NA	NA	NA	NA	0	NA	0	NA	0	0	0	0	0	0	0
985	2	2	1	0	0	0	0	0	0	0	0	1	M.5	1	¡ÃØ§à·¾	1	800	3.03	3	3	1	0	1	0	9	NA	NA	NA	NA	NA	NA	NA	NA	NA	NA	NA	NA	NA	1	4	1	1	1	0	1	0	0	0	0
986	1	1	0	1	0	0	0	0	0	0	0	1	M.5	1	¡ÃØ§à·¾	3	500	1.95	1	1	1	0	0	0	1	1	1	0	0	1	0	0	0	0	0	0	0	0	0	NA	0	NA	0	0	0	0	0	0	0
987	2	2	1	0	0	0	0	0	0	0	0	1	M.5	1	¡ÃØ§à·¾	1	400	3.68	1	1	0	0	1	0	0	NA	NA	NA	NA	NA	NA	NA	NA	NA	NA	NA	NA	NA	0	NA	0	NA	0	0	0	0	0	0	0
988	2	2	1	1	0	0	0	0	0	0	0	1	M.5	1	¡ÃØ§à·¾	3	500	3.78	0	0	0	0	0	0	0	NA	NA	NA	NA	NA	NA	NA	NA	NA	NA	NA	NA	NA	0	NA	0	NA	0	0	0	0	0	0	0
989	2	2	0	0	0	0	0	1	0	0	0	1	M.5	1	¡ÃØ§à·¾	1	700	3.6	1	1	0	0	0	0	0	NA	NA	NA	NA	NA	NA	NA	NA	NA	NA	NA	NA	NA	1	1	0	NA	0	0	0	0	0	0	0
990	1	1	0	1	0	0	0	0	0	0	0	1	M.5	1	¡ÃØ§à·¾	1	400	3.56	0	0	0	0	0	0	0	NA	NA	NA	NA	NA	NA	NA	NA	NA	NA	NA	NA	NA	0	NA	0	NA	0	0	0	0	0	0	0
991	1	1	0	1	0	0	0	0	0	0	0	1	M.5	1	¡ÃØ§à·¾	3	350	3.72	1	0	0	0	0	0	0	NA	NA	NA	NA	NA	NA	NA	NA	NA	NA	NA	NA	NA	0	NA	0	NA	0	0	0	0	0	0	0
992	1	1	0	1	0	0	0	0	0	0	0	1	M.5	1	¡ÃØ§à·¾	3	500	3.61	1	1	0	0	0	0	0	NA	NA	NA	NA	NA	NA	NA	NA	NA	NA	NA	NA	NA	1	3	0	NA	0	0	0	0	0	0	0
993	2	2	1	0	0	0	0	0	0	0	0	1	M.5	1	¡ÃØ§à·¾	1	800	3.45	0	0	0	0	0	0	0	NA	NA	NA	NA	NA	NA	NA	NA	NA	NA	NA	NA	NA	0	NA	0	NA	0	0	0	0	0	0	0
994	1	1	1	0	0	0	0	0	0	0	0	1	M.5	1	¡ÃØ§à·¾	4	750	3.48	1	1	1	0	0	0	0	NA	NA	NA	NA	NA	NA	NA	NA	NA	NA	NA	NA	NA	0	NA	0	NA	0	0	0	0	0	0	0
995	2	2	1	1	0	0	0	0	0	0	0	1	M.5	1	¡ÃØ§à·¾	1	500	3.74	0	1	1	0	0	0	0	NA	NA	NA	NA	NA	NA	NA	NA	NA	NA	NA	NA	NA	0	NA	0	NA	0	0	0	0	0	0	0
996	2	2	1	0	0	0	0	0	0	0	0	1	M.5	1	¡ÃØ§à·¾	1	500	3.49	3	1	0	0	0	0	0	NA	NA	NA	NA	NA	NA	NA	NA	NA	NA	NA	NA	NA	0	NA	0	NA	0	0	0	0	0	0	0
997	2	2	1	0	0	0	0	0	0	0	0	1	M.5	1	¡ÃØ§à·¾	3	500	3.83	0	0	0	0	0	0	0	NA	NA	NA	NA	NA	NA	NA	NA	NA	NA	NA	NA	NA	1	2	0	NA	0	0	0	0	0	0	0
998	2	2	1	0	0	0	0	1	0	0	0	1	M.5	1	¡ÃØ§à·¾	1	1000	3.25	3	3	1	0	0	0	0	NA	NA	NA	NA	NA	NA	NA	NA	NA	NA	NA	NA	NA	0	NA	0	NA	0	0	0	0	0	0	0
999	2	2	1	0	0	0	0	0	0	0	0	1	M.5	1	¡ÃØ§à·¾	1	600	3.93	1	1	0	0	0	0	0	NA	NA	NA	NA	NA	NA	NA	NA	NA	NA	NA	NA	NA	0	NA	0	NA	0	0	0	0	0	0	0
1000	2	2	1	0	0	0	0	0	0	0	0	1	M.5	1	¡ÃØ§à·¾	1	500	3.51	1	1	0	0	1	0	0	NA	NA	NA	NA	NA	NA	NA	NA	NA	NA	NA	NA	NA	0	NA	0	NA	0	0	0	0	0	0	0
1001	2	2	1	1	0	0	0	0	0	0	0	1	M.5	1	¡ÃØ§à·¾	1	800	4	2	1	0	0	0	0	0	NA	NA	NA	NA	NA	NA	NA	NA	NA	NA	NA	NA	NA	1	2	0	NA	0	0	0	0	0	0	0
1002	2	2	1	0	0	0	0	0	0	0	0	1	M.5	1	¡ÃØ§à·¾	1	800	3.78	1	1	0	0	0	0	0	NA	NA	NA	NA	NA	NA	NA	NA	NA	NA	NA	NA	NA	0	NA	0	NA	0	0	0	0	0	0	0
1003	2	2	1	0	0	0	0	0	0	0	0	1	M.5	1	¡ÃØ§à·¾	1	1680	3	1	1	0	0	0	0	0	NA	NA	NA	NA	NA	NA	NA	NA	NA	NA	NA	NA	NA	1	2	0	NA	1	1	0	1	0	0	0
1004	2	2	1	0	0	0	0	0	0	0	0	1	M.5	1	¡ÃØ§à·¾	1	1400	3.71	1	2	1	1	0	0	0	NA	NA	NA	NA	NA	NA	NA	NA	NA	NA	NA	NA	NA	0	NA	0	NA	0	0	0	0	0	0	0
1005	2	2	1	0	0	0	0	0	0	0	0	1	M.5	1	¡ÃØ§à·¾	1	1000	3.18	1	1	0	0	0	0	0	NA	NA	NA	NA	NA	NA	NA	NA	NA	NA	NA	NA	NA	0	NA	0	NA	0	0	0	0	0	0	0
1006	1	3	1	0	0	0	0	1	0	0	0	1	M.5	1	¡ÃØ§à·¾	1	1000	3.86	1	1	0	0	0	0	0	NA	NA	NA	NA	NA	NA	NA	NA	NA	NA	NA	NA	NA	0	NA	0	NA	0	0	0	0	0	0	0
1007	2	2	1	0	0	0	0	0	0	0	0	1	M.5	1	¡ÃØ§à·¾	1	1000	3.04	0	0	0	0	0	0	0	NA	NA	NA	NA	NA	NA	NA	NA	NA	NA	NA	NA	NA	1	1	0	NA	0	0	0	0	0	0	0
1008	1	1	0	1	0	0	0	0	0	0	0	1	M.5	1	¡ÃØ§à·¾	2	760	3.01	1	1	1	0	0	0	0	NA	NA	NA	NA	NA	NA	NA	NA	NA	NA	NA	NA	NA	0	NA	0	NA	0	0	0	0	0	0	0
1009	1	1	0	1	0	0	0	0	0	0	0	1	M.5	1	¡ÃØ§à·¾	1	200	3.82	1	1	0	1	1	0	0	NA	NA	NA	NA	NA	NA	NA	NA	NA	NA	NA	NA	NA	0	NA	0	NA	0	0	0	0	0	0	0
1010	1	1	0	1	0	0	0	0	0	0	0	1	M.5	2	¡ÃØ§à·¾	1	600	3.3	1	0	0	0	0	0	0	NA	NA	NA	NA	NA	NA	NA	NA	NA	NA	NA	NA	NA	0	NA	0	NA	0	0	0	0	0	0	0
1011	1	1	0	1	0	0	0	0	0	0	0	1	M.5	1	¡ÃØ§à·¾	1	600	3.22	0	0	0	1	0	0	9	NA	NA	NA	NA	NA	NA	NA	NA	NA	NA	NA	NA	NA	1	1	0	NA	0	0	0	0	0	0	0
1012	1	1	0	1	0	0	0	0	0	0	0	1	M.5	1	¡ÃØ§à·¾	1	1000	2.67	1	0	0	0	0	0	0	NA	NA	NA	NA	NA	NA	NA	NA	NA	NA	NA	NA	NA	0	NA	0	NA	0	0	0	0	0	0	0
1013	1	1	0	1	0	0	0	0	0	0	0	1	M.5	1	¡ÃØ§à·¾	1	600	2.97	1	1	0	0	0	0	1	1	1	0	0	1	0	0	1	0	0	0	0	0	1	2	1	1	0	0	0	0	0	0	0
1014	1	1	0	1	0	0	0	0	0	0	0	1	M.5	1	¡ÃØ§à·¾	1	700	9.99	2	1	0	0	0	0	0	NA	NA	NA	NA	NA	NA	NA	NA	NA	NA	NA	NA	NA	1	3	0	NA	0	0	0	0	0	0	0
1015	2	2	1	1	0	1	0	0	0	0	0	1	M.5	1	¡ÃØ§à·¾	3	500	3.66	2	1	1	0	0	0	0	NA	NA	NA	NA	NA	NA	NA	NA	NA	NA	NA	NA	NA	1	3	0	NA	0	0	0	0	0	0	0
1016	1	1	0	1	0	0	0	0	0	0	0	1	M.5	1	¡ÃØ§à·¾	1	650	3.6	1	1	0	0	0	0	0	NA	NA	NA	NA	NA	NA	NA	NA	NA	NA	NA	NA	NA	0	NA	0	NA	0	0	0	0	0	0	0
1017	1	1	0	1	0	0	0	0	0	0	0	1	M.5	3	¡ÃØ§à·¾	9	250	2.94	1	1	1	0	0	0	0	NA	NA	NA	NA	NA	NA	NA	NA	NA	NA	NA	NA	NA	0	NA	0	NA	9	9	9	9	9	9	9
1018	1	1	0	1	0	0	0	0	0	0	0	1	M.5	1	¡ÃØ§à·¾	1	1000	3.2	1	2	1	1	1	1	0	NA	NA	NA	NA	NA	NA	NA	NA	NA	NA	NA	NA	NA	0	NA	0	NA	0	0	0	0	0	0	0
1019	1	1	0	1	0	0	0	0	0	0	0	1	M.5	4	¡ÃØ§à·¾	3	180	3.63	0	1	1	0	0	0	0	NA	NA	NA	NA	NA	NA	NA	NA	NA	NA	NA	NA	NA	0	NA	0	NA	0	0	0	0	0	0	0
1020	2	2	1	1	0	0	0	0	0	0	0	1	M.5	1	¡ÃØ§à·¾	1	450	3.74	1	1	0	0	0	0	0	NA	NA	NA	NA	NA	NA	NA	NA	NA	NA	NA	NA	NA	0	NA	0	NA	0	0	0	0	0	0	0
1021	2	2	1	1	0	0	0	0	0	0	0	1	M.5	1	¡ÃØ§à·¾	3	420	3.83	1	1	0	0	1	0	0	NA	NA	NA	NA	NA	NA	NA	NA	NA	NA	NA	NA	NA	1	4	0	NA	0	0	0	0	0	0	0
1022	1	1	0	1	0	0	0	0	0	0	0	1	M.5	1	¡ÃØ§à·¾	1	500	3.2	3	3	1	1	0	0	0	NA	NA	NA	NA	NA	NA	NA	NA	NA	NA	NA	NA	NA	0	NA	2	4	0	0	0	0	0	0	0
1023	1	1	0	1	0	0	0	0	0	0	0	1	M.5	1	¡ÃØ§à·¾	1	260	3	0	0	0	0	0	0	0	NA	NA	NA	NA	NA	NA	NA	NA	NA	NA	NA	NA	NA	0	NA	0	NA	0	0	0	0	0	0	0
1024	2	2	1	0	0	0	0	0	0	0	0	1	M.5	1	¡ÃØ§à·¾	1	500	3.26	1	1	1	0	0	0	0	NA	NA	NA	NA	NA	NA	NA	NA	NA	NA	NA	NA	NA	1	2	0	NA	0	0	0	0	0	0	0
1025	2	2	1	0	0	0	0	0	0	0	0	1	M.5	1	¡ÃØ§à·¾	1	500	3.15	1	1	1	0	0	0	0	NA	NA	NA	NA	NA	NA	NA	NA	NA	NA	NA	NA	NA	1	4	0	NA	0	0	0	0	0	0	0
1026	2	2	0	0	0	0	0	1	0	0	0	1	M.5	1	¡ÃØ§à·¾	1	1000	3.21	1	1	0	0	0	0	0	NA	NA	NA	NA	NA	NA	NA	NA	NA	NA	NA	NA	NA	0	NA	0	NA	0	0	0	0	0	0	0
1027	2	2	1	0	0	0	0	0	0	0	0	1	M.5	1	¡ÃØ§à·¾	3	100	9.99	1	0	0	0	0	0	0	NA	NA	NA	NA	NA	NA	NA	NA	NA	NA	NA	NA	NA	0	NA	0	NA	0	0	0	0	0	0	0
1028	1	1	0	1	0	0	0	0	0	0	0	1	M.5	1	¡ÃØ§à·¾	1	2000	2.14	1	1	1	0	0	0	0	NA	NA	NA	NA	NA	NA	NA	NA	NA	NA	NA	NA	NA	0	NA	0	NA	0	0	0	0	0	0	0
1029	1	1	0	1	0	0	0	0	0	0	0	1	M.5	1	¡ÃØ§à·¾	3	500	9.99	0	0	0	0	0	0	0	NA	NA	NA	NA	NA	NA	NA	NA	NA	NA	NA	NA	NA	0	NA	0	NA	0	0	0	0	0	0	0
1030	1	1	0	1	0	0	0	0	0	0	0	1	M.5	1	¡ÃØ§à·¾	1	500	2.75	1	0	0	0	0	0	0	NA	NA	NA	NA	NA	NA	NA	NA	NA	NA	NA	NA	NA	0	NA	0	NA	0	0	0	0	0	0	0
1031	2	2	1	0	0	0	0	0	0	0	0	1	M.5	1	¡ÃØ§à·¾	3	1000	3.16	1	1	0	0	0	0	0	NA	NA	NA	NA	NA	NA	NA	NA	NA	NA	NA	NA	NA	0	NA	0	NA	0	0	0	0	0	0	0
1032	2	2	1	0	0	0	0	0	0	0	0	1	M.5	1	¡ÃØ§à·¾	1	1000	3.31	3	3	1	1	0	0	0	NA	NA	NA	NA	NA	NA	NA	NA	NA	NA	NA	NA	NA	0	NA	0	NA	0	0	0	0	0	0	0
1033	1	1	0	1	0	0	0	0	0	0	0	1	M.5	1	¡ÃØ§à·¾	3	500	3.55	1	1	0	0	0	0	0	NA	NA	NA	NA	NA	NA	NA	NA	NA	NA	NA	NA	NA	0	NA	0	NA	0	0	0	0	0	0	0
1034	2	2	1	0	0	0	0	0	0	0	0	1	M.5	1	¡ÃØ§à·¾	1	500	3.53	1	1	0	0	0	0	0	NA	NA	NA	NA	NA	NA	NA	NA	NA	NA	NA	NA	NA	0	NA	0	NA	0	0	0	0	0	0	0
1035	2	2	1	0	0	0	0	0	0	0	0	1	M.5	1	¡ÃØ§à·¾	3	700	3	1	0	0	0	0	0	0	NA	NA	NA	NA	NA	NA	NA	NA	NA	NA	NA	NA	NA	0	NA	0	NA	0	0	0	0	0	0	0
1036	2	2	0	1	0	0	0	0	0	0	0	1	M.5	4	¡ÃØ§à·¾	1	500	3.17	1	0	0	0	0	0	0	NA	NA	NA	NA	NA	NA	NA	NA	NA	NA	NA	NA	NA	0	NA	0	NA	0	0	0	0	0	0	0
1037	2	2	1	0	0	0	0	0	0	0	0	1	M.5	1	¡ÃØ§à·¾	1	1000	3	0	0	0	0	0	0	0	NA	NA	NA	NA	NA	NA	NA	NA	NA	NA	NA	NA	NA	0	NA	0	NA	0	0	0	0	0	0	0
1038	2	2	9	9	9	9	9	9	9	9	9	1	M.5	1	¡ÃØ§à·¾	3	1000	3.68	1	1	0	0	0	0	0	NA	NA	NA	NA	NA	NA	NA	NA	NA	NA	NA	NA	NA	1	4	0	NA	0	0	0	0	0	0	0
1039	2	2	1	1	0	0	0	0	0	0	0	1	M.5	1	¡ÃØ§à·¾	1	500	3.94	1	1	0	0	0	0	0	NA	NA	NA	NA	NA	NA	NA	NA	NA	NA	NA	NA	NA	1	3	0	NA	0	0	0	0	0	0	0
1040	2	2	1	0	0	0	0	0	0	0	0	1	M.5	2	¡ÃØ§à·¾	1	1000	3.33	1	1	0	0	0	0	0	NA	NA	NA	NA	NA	NA	NA	NA	NA	NA	NA	NA	NA	0	NA	0	NA	0	0	0	0	0	0	0
1041	2	2	1	0	0	0	0	0	0	0	0	1	M.5	1	¡ÃØ§à·¾	1	1000	3.24	1	1	0	0	0	0	0	NA	NA	NA	NA	NA	NA	NA	NA	NA	NA	NA	NA	NA	0	NA	0	NA	0	0	0	0	0	0	0
1042	2	2	0	0	0	0	0	1	0	0	0	1	M.5	2	¡ÃØ§à·¾	2	300	3.4	1	1	0	0	0	0	0	NA	NA	NA	NA	NA	NA	NA	NA	NA	NA	NA	NA	NA	0	NA	0	NA	0	0	0	0	0	0	0
1043	2	2	0	0	0	0	0	0	0	0	1	1	M.5	1	¡ÃØ§à·¾	1	500	3.59	1	3	1	1	1	1	0	NA	NA	NA	NA	NA	NA	NA	NA	NA	NA	NA	NA	NA	0	NA	0	NA	0	0	0	0	0	0	0
1044	2	2	1	0	0	0	0	0	0	0	0	1	M.5	1	¡ÃØ§à·¾	1	400	3.02	0	0	0	0	0	0	0	NA	NA	NA	NA	NA	NA	NA	NA	NA	NA	NA	NA	NA	0	NA	0	NA	0	0	0	0	0	0	0
1045	2	2	1	0	0	0	0	0	0	0	0	1	M.5	1	¡ÃØ§à·¾	1	600	3.48	0	0	0	0	0	0	0	NA	NA	NA	NA	NA	NA	NA	NA	NA	NA	NA	NA	NA	0	NA	0	NA	0	0	0	0	0	0	0
1046	1	1	0	0	0	0	0	1	0	0	0	1	M.5	4	¡ÃØ§à·¾	1	220	3.1	3	3	1	0	1	0	1	1	1	0	0	1	0	0	0	0	0	0	0	0	0	NA	0	NA	0	0	0	0	0	0	0
1047	2	2	1	0	0	0	0	0	0	0	0	1	M.5	2	¡ÃØ§à·¾	1	500	3.35	0	0	0	0	0	0	0	NA	NA	NA	NA	NA	NA	NA	NA	NA	NA	NA	NA	NA	0	NA	0	NA	9	9	9	9	9	9	9
1048	2	2	1	0	0	0	0	0	0	0	0	1	M.5	1	¡ÃØ§à·¾	1	600	2.81	3	2	0	1	1	1	0	NA	NA	NA	NA	NA	NA	NA	NA	NA	NA	NA	NA	NA	1	4	0	NA	0	0	0	0	0	0	0
1049	1	1	0	1	0	0	0	0	0	0	0	1	M.5	1	¡ÃØ§à·¾	1	1000	3.58	0	0	0	0	0	0	0	NA	NA	NA	NA	NA	NA	NA	NA	NA	NA	NA	NA	NA	0	NA	0	NA	0	0	0	0	0	0	0
1050	1	1	0	1	0	0	0	0	0	0	0	1	M.5	1	¡ÃØ§à·¾	3	1000	9.99	1	1	1	0	0	0	0	NA	NA	NA	NA	NA	NA	NA	NA	NA	NA	NA	NA	NA	1	2	1	1	1	0	0	0	0	0	0
1051	1	1	1	0	0	0	0	0	0	0	0	1	M.5	1	¡ÃØ§à·¾	1	500	3	0	0	0	0	0	0	0	NA	NA	NA	NA	NA	NA	NA	NA	NA	NA	NA	NA	NA	0	NA	0	NA	0	0	0	0	0	0	0
1052	2	2	9	9	9	9	9	9	9	9	9	1	M.5	1	¡ÃØ§à·¾	1	1000	3.08	9	9	9	9	9	9	9	NA	NA	NA	NA	NA	NA	NA	NA	NA	NA	NA	NA	NA	1	2	0	NA	0	0	0	0	0	0	0
1053	2	2	1	0	0	0	0	0	0	0	0	1	M.5	1	¡ÃØ§à·¾	3	1000	3.03	9	9	9	9	9	9	0	NA	NA	NA	NA	NA	NA	NA	NA	NA	NA	NA	NA	NA	1	2	0	NA	0	0	0	0	0	0	0
1054	2	2	1	0	0	0	0	0	0	0	0	1	M.5	1	¡ÃØ§à·¾	1	1000	2.89	2	3	1	0	0	0	0	NA	NA	NA	NA	NA	NA	NA	NA	NA	NA	NA	NA	NA	1	4	2	9	9	1	0	0	0	1	0
1055	1	1	1	0	0	0	0	0	0	0	0	1	M.5	1	¡ÃØ§à·¾	1	999999	3.2	0	0	0	1	1	0	1	2	2	1	0	0	0	0	0	0	0	0	0	0	0	NA	0	NA	1	1	1	1	1	0	0
1056	2	2	1	0	0	0	0	0	0	0	0	1	M.5	1	¡ÃØ§à·¾	3	450	3.74	0	0	0	0	0	0	0	NA	NA	NA	NA	NA	NA	NA	NA	NA	NA	NA	NA	NA	0	NA	0	NA	0	0	0	0	0	0	0
1057	2	2	0	0	1	0	0	0	0	0	0	1	M.5	1	¡ÃØ§à·¾	1	360	3.77	0	0	0	0	0	0	0	NA	NA	NA	NA	NA	NA	NA	NA	NA	NA	NA	NA	NA	0	NA	0	NA	0	0	0	0	0	0	0
1058	2	4	0	0	0	0	0	0	0	0	1	1	M.5	1	¡ÃØ§à·¾	3	700	3.09	3	2	0	0	0	0	0	NA	NA	NA	NA	NA	NA	NA	NA	NA	NA	NA	NA	NA	1	2	2	2	0	0	0	0	0	0	0
1059	1	1	0	1	0	0	0	0	0	0	0	1	M.5	1	¡ÃØ§à·¾	3	100	3.5	2	2	1	0	0	0	0	NA	NA	NA	NA	NA	NA	NA	NA	NA	NA	NA	NA	NA	0	NA	0	NA	0	0	0	0	0	0	0
1060	2	2	1	0	0	0	0	0	0	0	0	1	M.5	1	¡ÃØ§à·¾	3	800	2.88	1	0	0	0	0	0	0	NA	NA	NA	NA	NA	NA	NA	NA	NA	NA	NA	NA	NA	0	NA	0	NA	0	0	0	0	0	0	0
1061	2	2	1	0	0	0	0	0	0	0	0	1	M.5	1	¡ÃØ§à·¾	1	500	3.7	3	1	0	0	0	0	0	NA	NA	NA	NA	NA	NA	NA	NA	NA	NA	NA	NA	NA	0	NA	0	NA	0	0	0	0	0	0	0
1062	2	2	1	0	0	0	0	0	0	0	0	1	M.5	1	¡ÃØ§à·¾	1	120	3.48	1	1	0	0	0	0	0	NA	NA	NA	NA	NA	NA	NA	NA	NA	NA	NA	NA	NA	0	NA	0	NA	0	0	0	0	0	0	0
1063	1	1	1	0	0	0	0	0	0	0	0	1	M.5	1	¡ÃØ§à·¾	1	400	3.11	0	0	0	0	0	0	1	1	1	1	0	0	0	0	0	0	0	0	0	0	1	3	0	NA	0	0	0	0	0	0	0
1064	2	2	1	0	0	0	0	0	0	0	0	1	M.5	1	¡ÃØ§à·¾	3	100	3.38	0	0	0	0	0	0	0	NA	NA	NA	NA	NA	NA	NA	NA	NA	NA	NA	NA	NA	1	2	2	2	0	0	0	0	0	0	0
1065	1	1	0	1	0	0	0	0	0	0	0	1	M.5	1	¡ÃØ§à·¾	1	200	3.46	0	0	0	0	0	0	0	NA	NA	NA	NA	NA	NA	NA	NA	NA	NA	NA	NA	NA	0	NA	0	NA	0	0	0	0	0	0	0
1066	9	9	0	1	0	0	0	0	0	0	0	1	M.5	1	¡ÃØ§à·¾	1	500	3.09	0	0	0	0	0	0	0	NA	NA	NA	NA	NA	NA	NA	NA	NA	NA	NA	NA	NA	0	NA	2	1	0	0	0	0	0	0	0
1067	1	1	0	1	0	0	0	0	0	0	0	1	M.5	1	¡ÃØ§à·¾	1	120	3.03	0	0	0	0	0	0	0	NA	NA	NA	NA	NA	NA	NA	NA	NA	NA	NA	NA	NA	1	1	0	NA	0	0	0	0	0	0	0
1068	2	2	1	0	0	0	0	0	0	0	0	1	M.5	1	¡ÃØ§à·¾	1	500	3.64	1	1	0	0	0	0	0	NA	NA	NA	NA	NA	NA	NA	NA	NA	NA	NA	NA	NA	0	NA	0	NA	0	0	0	0	0	0	0
1069	2	9	1	1	0	0	0	0	0	0	0	1	M.5	1	¡ÃØ§à·¾	1	700	3.68	1	1	1	1	1	0	0	NA	NA	NA	NA	NA	NA	NA	NA	NA	NA	NA	NA	NA	0	NA	0	NA	0	0	0	0	0	0	0
1070	2	2	1	0	0	0	0	0	0	0	0	1	M.5	1	¡ÃØ§à·¾	1	640	3.33	0	0	0	0	0	0	0	NA	NA	NA	NA	NA	NA	NA	NA	NA	NA	NA	NA	NA	1	1	1	1	0	0	0	0	0	0	0
1071	2	2	0	0	0	0	0	1	0	0	0	1	M.5	1	¡ÃØ§à·¾	1	220	3.18	1	1	0	0	0	0	0	NA	NA	NA	NA	NA	NA	NA	NA	NA	NA	NA	NA	NA	0	NA	0	NA	0	0	0	0	0	0	0
1072	9	1	1	0	0	0	0	0	0	0	0	1	M.5	1	¡ÃØ§à·¾	1	999999	2.58	0	1	0	0	0	0	0	NA	NA	NA	NA	NA	NA	NA	NA	NA	NA	NA	NA	NA	0	NA	0	NA	0	0	0	0	0	0	0
1073	2	2	1	1	0	1	0	0	0	0	0	1	M.5	1	¡ÃØ§à·¾	1	900	3.46	1	1	0	0	1	0	0	NA	NA	NA	NA	NA	NA	NA	NA	NA	NA	NA	NA	NA	0	NA	0	NA	0	0	0	0	0	0	0
1074	1	1	1	0	0	0	0	0	0	0	0	1	M.5	1	¡ÃØ§à·¾	1	999999	2.83	0	0	0	0	0	0	1	1	1	0	0	1	0	0	0	0	0	0	0	0	1	4	1	4	1	1	0	1	0	1	0
1075	1	1	0	1	0	0	0	0	0	0	0	1	M.5	2	¡ÃØ§à·¾	1	750	2.98	0	1	0	0	1	0	1	2	1	0	0	0	0	1	0	0	0	0	0	0	1	4	0	NA	0	0	0	0	0	0	0
1076	2	2	1	1	0	0	0	0	0	0	0	1	M.5	1	¡ÃØ§à·¾	1	150	3.39	1	2	1	1	0	0	0	NA	NA	NA	NA	NA	NA	NA	NA	NA	NA	NA	NA	NA	1	2	0	NA	0	0	0	0	0	0	0
1077	2	2	1	0	0	0	0	0	0	0	0	1	M.5	1	¡ÃØ§à·¾	3	130	9.99	1	1	0	1	1	0	0	NA	NA	NA	NA	NA	NA	NA	NA	NA	NA	NA	NA	NA	1	2	0	NA	0	0	0	0	0	0	0
1078	2	2	1	1	0	0	0	0	0	0	0	1	M.5	1	¡ÃØ§à·¾	3	999999	3.96	0	1	0	0	0	0	0	NA	NA	NA	NA	NA	NA	NA	NA	NA	NA	NA	NA	NA	1	4	0	NA	0	0	0	0	0	0	0
1079	2	2	1	0	0	0	0	0	0	0	0	1	M.1	1	ÀÒ¤¡ÅÒ§áÅÐµÐÇÑ¹ÍÍ¡	1	500	3.56	3	3	1	1	1	9	0	NA	NA	NA	NA	NA	NA	NA	NA	NA	NA	NA	NA	NA	1	1	0	NA	0	0	0	0	0	0	0
1080	2	2	0	0	0	0	0	1	0	0	0	1	M.1	1	ÀÒ¤¡ÅÒ§áÅÐµÐÇÑ¹ÍÍ¡	1	350	2.97	1	1	0	0	0	0	0	NA	NA	NA	NA	NA	NA	NA	NA	NA	NA	NA	NA	NA	0	NA	0	NA	0	0	0	0	0	0	0
1081	9	3	1	0	0	0	0	0	0	0	0	1	M.1	1	ÀÒ¤¡ÅÒ§áÅÐµÐÇÑ¹ÍÍ¡	1	500	3.58	0	0	9	0	0	0	0	NA	NA	NA	NA	NA	NA	NA	NA	NA	NA	NA	NA	NA	1	1	0	NA	0	0	0	0	0	0	0
1082	2	2	1	0	0	0	0	0	0	0	0	1	M.1	2	ÀÒ¤¡ÅÒ§áÅÐµÐÇÑ¹ÍÍ¡	1	120	1.96	0	0	0	0	0	0	0	NA	NA	NA	NA	NA	NA	NA	NA	NA	NA	NA	NA	NA	0	NA	0	NA	0	0	0	0	0	0	0
1083	2	2	1	1	0	0	0	0	0	0	0	1	M.1	1	ÀÒ¤¡ÅÒ§áÅÐµÐÇÑ¹ÍÍ¡	1	500	3.6	1	1	0	0	0	0	0	NA	NA	NA	NA	NA	NA	NA	NA	NA	NA	NA	NA	NA	0	NA	0	NA	0	0	0	0	0	0	0
1084	2	2	1	0	0	0	0	0	0	0	0	1	M.1	1	ÀÒ¤¡ÅÒ§áÅÐµÐÇÑ¹ÍÍ¡	1	300	9.99	1	2	1	1	1	1	0	NA	NA	NA	NA	NA	NA	NA	NA	NA	NA	NA	NA	NA	1	2	0	NA	0	0	0	0	0	0	0
1085	1	1	0	1	0	0	0	0	0	0	0	1	M.1	1	ÀÒ¤¡ÅÒ§áÅÐµÐÇÑ¹ÍÍ¡	1	500	2.51	1	0	0	0	0	0	0	NA	NA	NA	NA	NA	NA	NA	NA	NA	NA	NA	NA	NA	0	NA	0	NA	0	0	0	0	0	0	0
1086	1	1	0	1	0	0	0	0	0	0	0	1	M.1	1	ÀÒ¤¡ÅÒ§áÅÐµÐÇÑ¹ÍÍ¡	1	500	1.58	0	0	0	0	0	0	0	NA	NA	NA	NA	NA	NA	NA	NA	NA	NA	NA	NA	NA	0	NA	0	NA	0	0	0	0	0	0	0
1087	1	1	0	1	0	0	0	0	0	0	0	1	M.1	1	ÀÒ¤¡ÅÒ§áÅÐµÐÇÑ¹ÍÍ¡	3	500	2.16	1	0	0	0	0	0	0	NA	NA	NA	NA	NA	NA	NA	NA	NA	NA	NA	NA	NA	1	1	1	2	0	0	0	0	1	0	0
1088	1	1	0	1	0	0	0	0	0	0	0	1	M.1	1	ÀÒ¤¡ÅÒ§áÅÐµÐÇÑ¹ÍÍ¡	3	400	2.95	0	0	0	0	0	0	0	NA	NA	NA	NA	NA	NA	NA	NA	NA	NA	NA	NA	NA	0	NA	0	NA	0	0	0	0	0	0	0
1089	2	2	1	1	0	0	0	0	0	0	0	1	M.1	1	ÀÒ¤¡ÅÒ§áÅÐµÐÇÑ¹ÍÍ¡	3	620	3.02	3	3	0	0	1	0	0	NA	NA	NA	NA	NA	NA	NA	NA	NA	NA	NA	NA	NA	0	NA	0	NA	0	0	0	0	0	0	0
1090	1	1	0	1	0	0	0	0	0	0	0	1	M.1	1	ÀÒ¤¡ÅÒ§áÅÐµÐÇÑ¹ÍÍ¡	1	999999	9.99	1	0	0	0	0	0	0	NA	NA	NA	NA	NA	NA	NA	NA	NA	NA	NA	NA	NA	0	NA	0	NA	0	0	0	0	0	0	0
1091	1	1	0	1	0	0	0	0	0	0	0	1	M.1	1	ÀÒ¤¡ÅÒ§áÅÐµÐÇÑ¹ÍÍ¡	1	400	1.54	0	0	0	0	0	0	0	NA	NA	NA	NA	NA	NA	NA	NA	NA	NA	NA	NA	NA	0	NA	0	NA	0	0	0	0	0	0	0
1092	1	1	0	1	0	0	0	0	0	0	0	1	M.1	1	ÀÒ¤¡ÅÒ§áÅÐµÐÇÑ¹ÍÍ¡	1	400	3.96	1	0	0	0	0	0	0	NA	NA	NA	NA	NA	NA	NA	NA	NA	NA	NA	NA	NA	0	NA	0	NA	0	0	0	0	0	0	0
1093	2	2	1	1	0	0	0	0	0	0	0	1	M.1	1	ÀÒ¤¡ÅÒ§áÅÐµÐÇÑ¹ÍÍ¡	1	500	3.57	1	1	1	1	1	1	0	NA	NA	NA	NA	NA	NA	NA	NA	NA	NA	NA	NA	NA	0	NA	1	1	0	0	0	0	0	0	0
1094	2	2	1	1	0	0	0	0	0	0	0	1	M.1	1	ÀÒ¤¡ÅÒ§áÅÐµÐÇÑ¹ÍÍ¡	1	500	3.05	1	1	1	1	1	0	0	NA	NA	NA	NA	NA	NA	NA	NA	NA	NA	NA	NA	NA	1	2	0	NA	0	0	0	0	0	0	0
1095	2	2	1	0	0	0	0	0	0	0	0	1	M.1	1	ÀÒ¤¡ÅÒ§áÅÐµÐÇÑ¹ÍÍ¡	1	500	3.39	1	0	0	0	0	0	0	NA	NA	NA	NA	NA	NA	NA	NA	NA	NA	NA	NA	NA	0	NA	0	NA	0	0	0	0	0	0	0
1096	2	2	1	0	0	0	0	0	0	0	0	1	M.1	1	ÀÒ¤¡ÅÒ§áÅÐµÐÇÑ¹ÍÍ¡	1	874	3.91	0	0	0	0	0	0	0	NA	NA	NA	NA	NA	NA	NA	NA	NA	NA	NA	NA	NA	0	NA	0	NA	0	0	0	0	0	0	0
1097	2	2	1	0	0	0	0	0	0	0	0	1	M.1	1	ÀÒ¤¡ÅÒ§áÅÐµÐÇÑ¹ÍÍ¡	1	500	9.99	0	1	0	0	0	0	9	NA	NA	NA	NA	NA	NA	NA	NA	NA	NA	NA	NA	NA	0	NA	0	NA	0	0	0	0	0	0	0
1098	2	2	0	1	0	0	0	0	0	0	0	1	M.1	1	ÀÒ¤¡ÅÒ§áÅÐµÐÇÑ¹ÍÍ¡	1	400	3.6	1	1	0	1	1	9	0	NA	NA	NA	NA	NA	NA	NA	NA	NA	NA	NA	NA	NA	0	NA	0	NA	0	0	0	0	0	0	0
1099	2	2	1	0	0	0	0	0	0	0	0	1	M.1	1	ÀÒ¤¡ÅÒ§áÅÐµÐÇÑ¹ÍÍ¡	1	250	3.6	0	0	0	0	0	0	0	NA	NA	NA	NA	NA	NA	NA	NA	NA	NA	NA	NA	NA	0	NA	0	NA	0	0	0	0	0	0	0
1100	2	9	0	0	0	0	0	0	0	0	1	1	M.1	1	ÀÒ¤¡ÅÒ§áÅÐµÐÇÑ¹ÍÍ¡	1	500	3.33	1	1	1	0	0	0	0	NA	NA	NA	NA	NA	NA	NA	NA	NA	NA	NA	NA	NA	0	NA	0	NA	0	0	0	0	0	0	0
1101	2	2	0	1	0	0	0	0	0	0	0	1	M.1	1	ÀÒ¤¡ÅÒ§áÅÐµÐÇÑ¹ÍÍ¡	1	500	3.34	1	0	1	1	1	1	0	NA	NA	NA	NA	NA	NA	NA	NA	NA	NA	NA	NA	NA	0	NA	0	NA	0	0	0	0	0	0	0
1102	2	2	1	0	0	0	0	0	0	0	0	1	M.1	1	ÀÒ¤¡ÅÒ§áÅÐµÐÇÑ¹ÍÍ¡	1	100	2.87	3	2	0	0	1	0	0	NA	NA	NA	NA	NA	NA	NA	NA	NA	NA	NA	NA	NA	0	NA	0	NA	0	0	0	0	0	0	0
1103	2	2	1	0	0	0	0	0	0	0	0	1	M.1	1	ÀÒ¤¡ÅÒ§áÅÐµÐÇÑ¹ÍÍ¡	1	400	3.25	1	1	0	0	0	0	0	NA	NA	NA	NA	NA	NA	NA	NA	NA	NA	NA	NA	NA	0	NA	0	NA	0	0	0	0	0	0	0
1104	1	1	0	1	0	0	0	0	0	0	0	1	M.1	1	ÀÒ¤¡ÅÒ§áÅÐµÐÇÑ¹ÍÍ¡	1	999999	9.99	0	0	0	0	9	0	1	1	1	1	0	0	0	0	0	0	0	0	0	0	1	9	0	NA	0	0	0	0	0	0	0
1105	1	1	0	1	0	0	1	0	0	0	0	1	M.1	1	ÀÒ¤¡ÅÒ§áÅÐµÐÇÑ¹ÍÍ¡	1	999999	9.99	0	0	0	0	0	0	9	NA	NA	NA	NA	NA	NA	NA	NA	NA	NA	NA	NA	NA	1	2	0	NA	0	0	0	0	0	0	0
1106	1	1	0	1	0	0	0	0	0	0	0	1	M.1	1	ÀÒ¤¡ÅÒ§áÅÐµÐÇÑ¹ÍÍ¡	1	420	3.05	0	0	0	0	0	0	0	NA	NA	NA	NA	NA	NA	NA	NA	NA	NA	NA	NA	NA	0	NA	0	NA	0	0	0	0	0	0	0
1107	1	1	0	1	0	0	0	0	0	0	0	1	M.1	1	ÀÒ¤¡ÅÒ§áÅÐµÐÇÑ¹ÍÍ¡	1	500	3.82	0	0	0	0	0	0	0	NA	NA	NA	NA	NA	NA	NA	NA	NA	NA	NA	NA	NA	0	NA	0	NA	0	0	0	0	0	0	0
1108	2	2	1	0	0	0	0	0	0	0	0	1	M.1	1	ÀÒ¤¡ÅÒ§áÅÐµÐÇÑ¹ÍÍ¡	1	500	3.26	1	1	0	0	0	0	0	NA	NA	NA	NA	NA	NA	NA	NA	NA	NA	NA	NA	NA	0	NA	0	NA	0	0	0	0	0	0	0
1109	2	2	1	0	0	0	0	0	0	0	0	1	M.1	1	ÀÒ¤¡ÅÒ§áÅÐµÐÇÑ¹ÍÍ¡	1	811	3.69	1	3	0	0	0	0	0	NA	NA	NA	NA	NA	NA	NA	NA	NA	NA	NA	NA	NA	0	NA	0	NA	0	0	0	0	0	0	0
1110	2	2	1	0	0	0	0	0	0	0	0	1	M.1	1	ÀÒ¤¡ÅÒ§áÅÐµÐÇÑ¹ÍÍ¡	1	500	3.05	0	0	0	0	0	0	0	NA	NA	NA	NA	NA	NA	NA	NA	NA	NA	NA	NA	NA	0	NA	0	NA	0	0	0	0	0	0	0
1111	2	2	1	0	0	0	0	0	0	0	0	1	M.1	2	ÀÒ¤¡ÅÒ§áÅÐµÐÇÑ¹ÍÍ¡	3	999999	3.81	1	1	0	0	0	0	0	NA	NA	NA	NA	NA	NA	NA	NA	NA	NA	NA	NA	NA	0	NA	0	NA	0	0	0	0	0	0	0
1112	1	3	1	0	0	0	0	0	0	0	0	1	M.1	1	ÀÒ¤¡ÅÒ§áÅÐµÐÇÑ¹ÍÍ¡	1	340	3.51	1	1	0	0	0	0	9	NA	NA	NA	NA	NA	NA	NA	NA	NA	NA	NA	NA	NA	1	4	0	NA	0	0	0	0	0	0	0
1113	1	1	0	1	0	0	0	0	0	0	0	1	M.1	1	ÀÒ¤¡ÅÒ§áÅÐµÐÇÑ¹ÍÍ¡	1	500	2.85	1	1	0	0	0	0	0	NA	NA	NA	NA	NA	NA	NA	NA	NA	NA	NA	NA	NA	0	NA	0	NA	0	0	0	0	0	0	0
1114	2	2	0	1	1	0	0	0	0	0	0	1	M.1	1	ÀÒ¤¡ÅÒ§áÅÐµÐÇÑ¹ÍÍ¡	1	100	1.5	0	0	1	0	0	0	0	NA	NA	NA	NA	NA	NA	NA	NA	NA	NA	NA	NA	NA	0	NA	0	NA	0	0	0	0	0	0	0
1115	1	1	1	0	0	0	0	0	0	0	0	1	M.1	1	ÀÒ¤¡ÅÒ§áÅÐµÐÇÑ¹ÍÍ¡	1	500	9.99	0	0	0	0	0	0	0	NA	NA	NA	NA	NA	NA	NA	NA	NA	NA	NA	NA	NA	0	NA	0	NA	0	0	0	0	0	0	0
1116	1	1	0	1	0	0	0	0	0	0	0	1	M.1	1	ÀÒ¤¡ÅÒ§áÅÐµÐÇÑ¹ÍÍ¡	1	500	3.58	1	1	1	0	0	0	0	NA	NA	NA	NA	NA	NA	NA	NA	NA	NA	NA	NA	NA	0	NA	0	NA	0	0	0	0	0	0	0
1117	1	1	0	1	0	0	0	0	0	0	0	1	M.1	1	ÀÒ¤¡ÅÒ§áÅÐµÐÇÑ¹ÍÍ¡	1	500	3	1	0	0	0	0	0	0	NA	NA	NA	NA	NA	NA	NA	NA	NA	NA	NA	NA	NA	0	NA	0	NA	0	0	0	0	0	0	0
1118	1	1	0	1	0	0	0	0	0	0	0	1	M.1	1	ÀÒ¤¡ÅÒ§áÅÐµÐÇÑ¹ÍÍ¡	1	300	2.5	1	0	0	0	0	0	0	NA	NA	NA	NA	NA	NA	NA	NA	NA	NA	NA	NA	NA	0	NA	0	NA	0	0	0	0	0	0	0
1119	2	2	1	0	0	0	0	0	0	0	0	1	M.1	1	ÀÒ¤¡ÅÒ§áÅÐµÐÇÑ¹ÍÍ¡	1	400	3.85	0	0	0	0	9	0	0	NA	NA	NA	NA	NA	NA	NA	NA	NA	NA	NA	NA	NA	0	NA	0	NA	0	0	0	0	0	0	0
1120	2	2	1	0	0	0	0	0	0	0	0	1	M.1	1	ÀÒ¤¡ÅÒ§áÅÐµÐÇÑ¹ÍÍ¡	1	500	3.42	0	0	0	0	0	0	0	NA	NA	NA	NA	NA	NA	NA	NA	NA	NA	NA	NA	NA	0	NA	0	NA	0	0	0	0	0	0	0
1121	1	4	0	0	0	0	0	1	0	0	0	1	M.1	1	ÀÒ¤¡ÅÒ§áÅÐµÐÇÑ¹ÍÍ¡	1	500	2.78	1	1	1	0	1	1	0	NA	NA	NA	NA	NA	NA	NA	NA	NA	NA	NA	NA	NA	0	NA	0	NA	0	0	0	0	0	0	0
1122	1	3	1	0	0	0	0	0	0	0	0	1	M.1	1	ÀÒ¤¡ÅÒ§áÅÐµÐÇÑ¹ÍÍ¡	1	350	2.39	0	0	0	0	0	0	0	NA	NA	NA	NA	NA	NA	NA	NA	NA	NA	NA	NA	NA	0	NA	0	NA	0	0	0	0	0	0	0
1123	2	2	1	0	0	0	0	0	0	0	0	1	M.1	1	ÀÒ¤¡ÅÒ§áÅÐµÐÇÑ¹ÍÍ¡	1	250	2.78	0	1	0	0	9	0	0	NA	NA	NA	NA	NA	NA	NA	NA	NA	NA	NA	NA	NA	0	NA	0	NA	0	0	0	0	0	0	0
1124	2	2	1	0	0	0	0	0	0	0	0	1	M.1	1	ÀÒ¤¡ÅÒ§áÅÐµÐÇÑ¹ÍÍ¡	1	500	2.82	0	0	0	0	0	0	0	NA	NA	NA	NA	NA	NA	NA	NA	NA	NA	NA	NA	NA	0	NA	0	NA	0	0	0	0	0	0	0
1125	2	2	0	0	0	0	0	1	0	0	0	1	M.1	1	ÀÒ¤¡ÅÒ§áÅÐµÐÇÑ¹ÍÍ¡	1	500	3.49	1	1	1	0	1	0	0	NA	NA	NA	NA	NA	NA	NA	NA	NA	NA	NA	NA	NA	1	4	0	NA	0	0	0	0	0	0	0
1126	2	2	1	0	0	0	0	0	0	0	0	1	M.1	1	ÀÒ¤¡ÅÒ§áÅÐµÐÇÑ¹ÍÍ¡	1	300	3.8	0	0	0	0	0	0	0	NA	NA	NA	NA	NA	NA	NA	NA	NA	NA	NA	NA	NA	0	NA	0	NA	0	0	0	0	0	0	0
1127	2	2	0	0	0	0	0	0	0	0	1	1	M.1	1	ÀÒ¤¡ÅÒ§áÅÐµÐÇÑ¹ÍÍ¡	1	300	2.91	9	9	9	9	9	9	0	NA	NA	NA	NA	NA	NA	NA	NA	NA	NA	NA	NA	NA	0	NA	0	NA	0	0	0	0	0	0	0
1128	2	2	1	0	0	0	0	0	0	0	0	1	M.1	1	ÀÒ¤¡ÅÒ§áÅÐµÐÇÑ¹ÍÍ¡	1	500	3.19	0	0	0	0	9	0	0	NA	NA	NA	NA	NA	NA	NA	NA	NA	NA	NA	NA	NA	0	NA	0	NA	0	0	0	0	0	0	0
1129	1	1	0	1	0	0	0	0	0	0	0	1	M.1	1	ÀÒ¤¡ÅÒ§áÅÐµÐÇÑ¹ÍÍ¡	1	350	3.37	0	0	0	0	0	0	0	NA	NA	NA	NA	NA	NA	NA	NA	NA	NA	NA	NA	NA	0	NA	0	NA	0	0	0	0	0	0	0
1130	1	1	0	1	0	0	0	0	0	0	0	1	M.1	1	ÀÒ¤¡ÅÒ§áÅÐµÐÇÑ¹ÍÍ¡	1	500	3.71	0	0	0	0	0	0	0	NA	NA	NA	NA	NA	NA	NA	NA	NA	NA	NA	NA	NA	0	NA	0	NA	0	0	0	0	0	0	0
1131	1	1	0	0	0	0	0	0	0	0	1	1	M.1	1	ÀÒ¤¡ÅÒ§áÅÐµÐÇÑ¹ÍÍ¡	1	450	3.32	1	1	1	0	0	0	0	NA	NA	NA	NA	NA	NA	NA	NA	NA	NA	NA	NA	NA	0	NA	0	NA	0	0	0	0	0	0	0
1132	1	1	0	0	0	0	0	0	0	0	1	1	M.1	1	ÀÒ¤¡ÅÒ§áÅÐµÐÇÑ¹ÍÍ¡	1	300	3.91	1	1	1	1	0	0	0	NA	NA	NA	NA	NA	NA	NA	NA	NA	NA	NA	NA	NA	0	NA	0	NA	0	0	0	0	0	0	0
1133	2	2	1	0	0	0	0	0	0	0	0	1	M.1	1	ÀÒ¤¡ÅÒ§áÅÐµÐÇÑ¹ÍÍ¡	1	100	2.36	1	0	0	0	0	0	0	NA	NA	NA	NA	NA	NA	NA	NA	NA	NA	NA	NA	NA	0	NA	0	NA	0	0	0	0	0	0	0
1134	2	2	1	0	0	0	0	0	0	0	0	1	M.1	1	ÀÒ¤¡ÅÒ§áÅÐµÐÇÑ¹ÍÍ¡	1	300	3.33	1	1	0	0	0	0	0	NA	NA	NA	NA	NA	NA	NA	NA	NA	NA	NA	NA	NA	0	NA	0	NA	0	0	0	0	0	0	0
1135	2	2	0	0	0	0	0	0	0	0	1	1	M.1	1	ÀÒ¤¡ÅÒ§áÅÐµÐÇÑ¹ÍÍ¡	1	500	3.26	1	1	0	0	0	0	0	NA	NA	NA	NA	NA	NA	NA	NA	NA	NA	NA	NA	NA	0	NA	0	NA	0	0	0	0	0	0	0
1136	2	2	1	0	0	0	0	0	0	0	0	1	M.1	1	ÀÒ¤¡ÅÒ§áÅÐµÐÇÑ¹ÍÍ¡	1	500	3.27	0	0	0	0	0	0	0	NA	NA	NA	NA	NA	NA	NA	NA	NA	NA	NA	NA	NA	0	NA	0	NA	0	0	0	0	0	0	0
1137	1	3	1	0	0	0	0	0	0	0	0	1	M.1	1	ÀÒ¤¡ÅÒ§áÅÐµÐÇÑ¹ÍÍ¡	1	800	2.91	1	0	0	0	0	0	0	NA	NA	NA	NA	NA	NA	NA	NA	NA	NA	NA	NA	NA	0	NA	0	NA	0	0	0	0	0	0	0
1138	1	1	0	1	0	0	0	0	0	0	0	1	M.1	1	ÀÒ¤¡ÅÒ§áÅÐµÐÇÑ¹ÍÍ¡	1	500	3.1	0	0	0	0	0	0	0	NA	NA	NA	NA	NA	NA	NA	NA	NA	NA	NA	NA	NA	0	NA	0	NA	0	0	0	0	0	0	0
1139	1	1	0	1	0	0	0	0	0	0	0	1	M.1	1	ÀÒ¤¡ÅÒ§áÅÐµÐÇÑ¹ÍÍ¡	1	600	2.59	0	0	0	0	0	0	0	NA	NA	NA	NA	NA	NA	NA	NA	NA	NA	NA	NA	NA	0	NA	1	2	0	0	0	1	1	0	0
1140	1	1	0	1	0	0	0	0	0	0	0	1	M.1	1	ÀÒ¤¡ÅÒ§áÅÐµÐÇÑ¹ÍÍ¡	1	500	1.46	9	9	9	9	9	9	0	NA	NA	NA	NA	NA	NA	NA	NA	NA	NA	NA	NA	NA	0	NA	0	NA	0	0	0	0	0	0	0
1141	1	1	0	1	0	0	0	0	0	0	0	1	M.1	1	ÀÒ¤¡ÅÒ§áÅÐµÐÇÑ¹ÍÍ¡	1	600	2.51	9	9	9	9	9	9	9	NA	NA	NA	NA	NA	NA	NA	NA	NA	NA	NA	NA	NA	0	NA	0	NA	0	0	0	0	0	0	0
1142	2	2	0	0	0	0	0	1	0	0	0	1	M.1	1	ÀÒ¤¡ÅÒ§áÅÐµÐÇÑ¹ÍÍ¡	3	500	9.99	1	0	0	0	0	0	0	NA	NA	NA	NA	NA	NA	NA	NA	NA	NA	NA	NA	NA	0	NA	0	NA	0	0	0	0	0	0	0
1143	1	1	0	1	0	0	0	0	0	0	0	1	M.1	1	ÀÒ¤¡ÅÒ§áÅÐµÐÇÑ¹ÍÍ¡	1	360	3	1	0	0	0	9	0	0	NA	NA	NA	NA	NA	NA	NA	NA	NA	NA	NA	NA	NA	0	NA	0	NA	0	0	0	0	0	0	0
1144	2	2	0	1	0	0	0	0	0	0	0	1	M.1	1	ÀÒ¤¡ÅÒ§áÅÐµÐÇÑ¹ÍÍ¡	3	999999	9.99	1	1	1	0	0	0	0	NA	NA	NA	NA	NA	NA	NA	NA	NA	NA	NA	NA	NA	0	NA	0	NA	0	0	0	0	0	0	0
1145	1	1	0	1	0	0	0	0	0	0	0	1	M.1	1	ÀÒ¤¡ÅÒ§áÅÐµÐÇÑ¹ÍÍ¡	1	120	9.99	0	0	0	0	0	0	0	NA	NA	NA	NA	NA	NA	NA	NA	NA	NA	NA	NA	NA	0	NA	0	NA	0	0	0	0	0	0	0
1146	9	1	0	1	0	0	0	0	0	0	0	1	M.1	1	ÀÒ¤¡ÅÒ§áÅÐµÐÇÑ¹ÍÍ¡	1	1000	2.19	1	0	0	0	0	0	0	NA	NA	NA	NA	NA	NA	NA	NA	NA	NA	NA	NA	NA	1	3	0	NA	1	1	1	0	0	0	0
1147	9	1	0	1	0	0	0	0	0	0	0	1	M.1	1	ÀÒ¤¡ÅÒ§áÅÐµÐÇÑ¹ÍÍ¡	1	800	9.99	3	1	1	1	9	0	0	NA	NA	NA	NA	NA	NA	NA	NA	NA	NA	NA	NA	NA	0	NA	0	NA	1	1	1	1	0	0	0
1148	1	1	0	1	0	0	0	0	0	0	0	1	M.1	1	ÀÒ¤¡ÅÒ§áÅÐµÐÇÑ¹ÍÍ¡	1	600	9.99	1	0	0	0	0	0	0	NA	NA	NA	NA	NA	NA	NA	NA	NA	NA	NA	NA	NA	0	NA	0	NA	0	0	0	0	0	0	0
1149	2	2	1	0	0	0	0	0	0	0	0	1	M.1	1	ÀÒ¤¡ÅÒ§áÅÐµÐÇÑ¹ÍÍ¡	3	999999	9.99	1	1	0	0	0	0	0	NA	NA	NA	NA	NA	NA	NA	NA	NA	NA	NA	NA	NA	0	NA	0	NA	0	0	0	0	0	0	0
1150	1	1	0	1	0	0	0	0	0	0	0	1	M.1	1	ÀÒ¤¡ÅÒ§áÅÐµÐÇÑ¹ÍÍ¡	3	500	9.99	1	1	0	0	0	0	0	NA	NA	NA	NA	NA	NA	NA	NA	NA	NA	NA	NA	NA	0	NA	0	NA	0	0	0	0	0	0	0
1151	1	1	0	1	0	0	0	0	0	0	0	1	M.1	1	ÀÒ¤¡ÅÒ§áÅÐµÐÇÑ¹ÍÍ¡	1	500	9.99	1	0	0	0	0	0	0	NA	NA	NA	NA	NA	NA	NA	NA	NA	NA	NA	NA	NA	0	NA	0	NA	0	0	0	0	0	0	0
1152	1	1	1	0	0	0	0	0	0	0	0	1	M.1	2	ÀÒ¤¡ÅÒ§áÅÐµÐÇÑ¹ÍÍ¡	1	100	9.99	1	3	0	1	0	1	0	NA	NA	NA	NA	NA	NA	NA	NA	NA	NA	NA	NA	NA	0	NA	1	4	0	0	0	0	0	0	0
1153	1	1	0	1	0	0	0	0	0	0	0	1	M.1	1	ÀÒ¤¡ÅÒ§áÅÐµÐÇÑ¹ÍÍ¡	1	200	1.98	1	0	0	0	0	0	0	NA	NA	NA	NA	NA	NA	NA	NA	NA	NA	NA	NA	NA	0	NA	0	NA	0	0	0	0	1	0	0
1154	1	1	0	1	0	0	0	0	0	0	0	1	M.1	1	ÀÒ¤¡ÅÒ§áÅÐµÐÇÑ¹ÍÍ¡	1	100	9.99	0	0	0	0	0	0	0	NA	NA	NA	NA	NA	NA	NA	NA	NA	NA	NA	NA	NA	1	9	0	NA	0	0	0	0	0	0	0
1155	1	1	0	1	0	0	0	0	0	0	0	1	M.1	1	ÀÒ¤¡ÅÒ§áÅÐµÐÇÑ¹ÍÍ¡	1	999999	9.99	9	9	9	9	9	9	0	NA	NA	NA	NA	NA	NA	NA	NA	NA	NA	NA	NA	NA	0	NA	0	NA	0	0	0	0	0	0	0
1156	1	9	0	1	0	0	0	0	0	0	0	1	M.1	1	ÀÒ¤¡ÅÒ§áÅÐµÐÇÑ¹ÍÍ¡	1	160	9.99	1	1	0	0	0	0	9	NA	NA	NA	NA	NA	NA	NA	NA	NA	NA	NA	NA	NA	1	1	2	2	0	0	0	1	1	0	0
1157	1	1	0	0	0	0	0	0	0	0	1	1	M.1	1	ÀÒ¤¡ÅÒ§áÅÐµÐÇÑ¹ÍÍ¡	1	1000	9.99	0	0	0	0	0	0	9	NA	NA	NA	NA	NA	NA	NA	NA	NA	NA	NA	NA	NA	0	NA	0	NA	1	1	1	1	1	1	1
1158	1	1	0	0	0	0	0	0	0	0	1	1	M.1	1	ÀÒ¤¡ÅÒ§áÅÐµÐÇÑ¹ÍÍ¡	1	2000	9.99	0	0	0	0	0	0	9	NA	NA	NA	NA	NA	NA	NA	NA	NA	NA	NA	NA	NA	0	NA	0	NA	0	1	1	1	1	1	1
1159	1	1	0	1	0	0	0	0	0	0	0	1	M.1	1	ÀÒ¤¡ÅÒ§áÅÐµÐÇÑ¹ÍÍ¡	1	999999	9.99	9	9	1	0	0	9	0	NA	NA	NA	NA	NA	NA	NA	NA	NA	NA	NA	NA	NA	1	2	0	NA	0	0	0	0	0	0	0
1160	1	1	0	0	0	0	1	1	0	0	0	1	M.1	2	ÀÒ¤¡ÅÒ§áÅÐµÐÇÑ¹ÍÍ¡	3	999999	9.99	1	1	1	9	9	0	9	NA	NA	NA	NA	NA	NA	NA	NA	NA	NA	NA	NA	NA	0	NA	0	NA	1	1	1	1	1	1	1
1161	1	1	0	1	0	0	0	0	0	0	0	1	M.1	1	ÀÒ¤¡ÅÒ§áÅÐµÐÇÑ¹ÍÍ¡	3	250	3.26	0	0	0	0	0	0	0	NA	NA	NA	NA	NA	NA	NA	NA	NA	NA	NA	NA	NA	0	NA	0	NA	0	0	0	0	0	0	0
1162	1	1	0	0	0	0	0	0	0	0	1	1	M.1	1	ÀÒ¤¡ÅÒ§áÅÐµÐÇÑ¹ÍÍ¡	1	1400	9.99	9	9	9	9	9	9	9	NA	NA	NA	NA	NA	NA	NA	NA	NA	NA	NA	NA	NA	0	NA	0	NA	9	1	1	0	0	0	0
1163	2	2	1	0	0	0	0	0	0	0	0	1	M.1	1	ÀÒ¤¡ÅÒ§áÅÐµÐÇÑ¹ÍÍ¡	1	500	3.16	2	0	0	1	1	1	0	NA	NA	NA	NA	NA	NA	NA	NA	NA	NA	NA	NA	NA	1	2	0	NA	0	0	0	0	0	0	0
1164	2	2	1	0	0	0	0	0	0	0	0	1	M.1	1	ÀÒ¤¡ÅÒ§áÅÐµÐÇÑ¹ÍÍ¡	1	999999	9.99	0	0	0	0	0	0	0	NA	NA	NA	NA	NA	NA	NA	NA	NA	NA	NA	NA	NA	0	NA	0	NA	0	0	0	0	0	0	0
1165	1	1	0	1	0	0	0	0	0	0	0	1	M.1	1	ÀÒ¤¡ÅÒ§áÅÐµÐÇÑ¹ÍÍ¡	1	999999	9.99	0	0	0	0	0	0	0	NA	NA	NA	NA	NA	NA	NA	NA	NA	NA	NA	NA	NA	0	NA	0	NA	0	0	0	0	0	0	0
1166	2	2	1	1	0	0	0	0	0	0	0	1	M.1	1	ÀÒ¤¡ÅÒ§áÅÐµÐÇÑ¹ÍÍ¡	1	500	3.4	2	3	1	0	0	0	0	NA	NA	NA	NA	NA	NA	NA	NA	NA	NA	NA	NA	NA	0	NA	0	NA	0	0	0	0	0	0	0
1167	1	1	0	1	0	0	0	0	0	0	0	1	M.1	1	ÀÒ¤¡ÅÒ§áÅÐµÐÇÑ¹ÍÍ¡	1	600	3.12	0	0	0	0	0	0	1	1	1	0	1	1	0	0	0	0	0	1	0	0	0	NA	0	NA	0	0	0	0	0	0	0
1168	1	1	0	1	0	0	0	0	0	0	0	1	M.1	1	ÀÒ¤¡ÅÒ§áÅÐµÐÇÑ¹ÍÍ¡	1	840	2.49	9	9	9	9	9	9	0	NA	NA	NA	NA	NA	NA	NA	NA	NA	NA	NA	NA	NA	0	NA	0	NA	0	0	0	0	0	0	0
1169	1	1	0	0	0	0	0	0	0	0	1	1	M.1	1	ÀÒ¤¡ÅÒ§áÅÐµÐÇÑ¹ÍÍ¡	3	500	9.99	0	0	0	0	0	0	9	NA	NA	NA	NA	NA	NA	NA	NA	NA	NA	NA	NA	NA	1	2	1	1	0	0	0	0	0	0	0
1170	9	1	0	1	0	0	0	0	0	0	0	1	M.1	1	ÀÒ¤¡ÅÒ§áÅÐµÐÇÑ¹ÍÍ¡	1	1000	1.82	0	0	0	0	0	0	0	NA	NA	NA	NA	NA	NA	NA	NA	NA	NA	NA	NA	NA	0	NA	0	NA	0	0	0	0	0	0	0
1171	2	2	0	0	0	0	0	0	0	0	1	1	M.1	1	ÀÒ¤¡ÅÒ§áÅÐµÐÇÑ¹ÍÍ¡	1	400	2.5	1	0	0	0	0	0	0	NA	NA	NA	NA	NA	NA	NA	NA	NA	NA	NA	NA	NA	0	NA	0	NA	0	0	0	0	0	0	0
1172	1	1	0	1	0	0	0	0	0	0	0	1	M.1	1	ÀÒ¤¡ÅÒ§áÅÐµÐÇÑ¹ÍÍ¡	1	700	9.99	0	0	0	0	0	0	0	NA	NA	NA	NA	NA	NA	NA	NA	NA	NA	NA	NA	NA	0	NA	0	NA	0	0	0	0	0	0	0
1173	1	1	0	1	0	0	0	0	0	0	0	1	M.1	1	ÀÒ¤¡ÅÒ§áÅÐµÐÇÑ¹ÍÍ¡	9	60	9.99	0	0	0	0	0	0	0	NA	NA	NA	NA	NA	NA	NA	NA	NA	NA	NA	NA	NA	0	NA	0	NA	0	0	0	0	0	0	0
1174	1	1	0	0	0	0	0	0	0	0	1	1	M.1	1	ÀÒ¤¡ÅÒ§áÅÐµÐÇÑ¹ÍÍ¡	1	320	2.35	9	9	9	9	9	9	9	NA	NA	NA	NA	NA	NA	NA	NA	NA	NA	NA	NA	NA	1	4	2	1	0	0	0	1	0	0	0
1175	1	1	0	1	0	0	0	0	0	0	0	1	M.1	1	ÀÒ¤¡ÅÒ§áÅÐµÐÇÑ¹ÍÍ¡	1	1500	2.54	3	9	1	1	1	9	0	NA	NA	NA	NA	NA	NA	NA	NA	NA	NA	NA	NA	NA	0	NA	0	NA	0	0	0	0	0	0	0
1176	1	1	0	1	0	0	0	0	0	0	0	1	M.1	1	ÀÒ¤¡ÅÒ§áÅÐµÐÇÑ¹ÍÍ¡	1	500	2.44	0	0	0	0	0	0	0	NA	NA	NA	NA	NA	NA	NA	NA	NA	NA	NA	NA	NA	0	NA	0	NA	0	0	0	0	0	0	0
1177	1	9	0	1	0	0	0	0	0	0	0	1	M.1	1	ÀÒ¤¡ÅÒ§áÅÐµÐÇÑ¹ÍÍ¡	1	500	2	0	0	0	0	0	0	0	NA	NA	NA	NA	NA	NA	NA	NA	NA	NA	NA	NA	NA	1	2	2	1	0	0	0	1	1	1	0
1178	1	1	0	1	0	0	0	0	0	0	0	1	M.1	1	ÀÒ¤¡ÅÒ§áÅÐµÐÇÑ¹ÍÍ¡	1	500	2.66	1	0	0	0	0	0	0	NA	NA	NA	NA	NA	NA	NA	NA	NA	NA	NA	NA	NA	0	NA	0	NA	0	0	0	0	0	0	0
1179	1	1	0	1	0	0	0	0	0	0	0	1	M.1	1	ÀÒ¤¡ÅÒ§áÅÐµÐÇÑ¹ÍÍ¡	1	1000	9.99	0	0	0	0	9	0	0	NA	NA	NA	NA	NA	NA	NA	NA	NA	NA	NA	NA	NA	1	4	2	4	0	0	1	1	1	1	0
1180	1	1	0	1	0	0	0	0	0	0	0	1	M.1	1	ÀÒ¤¡ÅÒ§áÅÐµÐÇÑ¹ÍÍ¡	1	600	9.99	0	0	0	0	0	0	0	NA	NA	NA	NA	NA	NA	NA	NA	NA	NA	NA	NA	NA	1	2	0	NA	0	0	0	1	0	0	0
1181	1	1	0	1	0	0	0	0	0	0	0	1	M.1	1	ÀÒ¤¡ÅÒ§áÅÐµÐÇÑ¹ÍÍ¡	1	60	9.99	0	0	0	0	0	0	0	NA	NA	NA	NA	NA	NA	NA	NA	NA	NA	NA	NA	NA	0	NA	1	3	0	0	0	0	0	0	0
1182	9	1	0	1	0	0	0	0	0	0	0	1	M.1	1	ÀÒ¤¡ÅÒ§áÅÐµÐÇÑ¹ÍÍ¡	3	500	9.99	0	0	0	0	0	0	0	NA	NA	NA	NA	NA	NA	NA	NA	NA	NA	NA	NA	NA	0	NA	1	4	1	1	1	0	0	0	0
1183	1	1	0	1	0	0	0	0	0	0	0	1	M.1	1	ÀÒ¤¡ÅÒ§áÅÐµÐÇÑ¹ÍÍ¡	1	600	1.38	0	0	0	0	0	0	0	NA	NA	NA	NA	NA	NA	NA	NA	NA	NA	NA	NA	NA	0	NA	0	NA	0	0	0	0	0	0	0
1184	1	1	0	1	0	0	0	0	0	0	0	1	M.1	1	ÀÒ¤¡ÅÒ§áÅÐµÐÇÑ¹ÍÍ¡	9	500	1.58	1	3	0	0	0	0	0	NA	NA	NA	NA	NA	NA	NA	NA	NA	NA	NA	NA	NA	0	NA	0	NA	0	0	0	0	0	0	0
1185	2	2	1	1	0	0	0	0	0	0	0	1	M.1	1	ÀÒ¤¡ÅÒ§áÅÐµÐÇÑ¹ÍÍ¡	3	999999	3.12	2	1	0	0	0	0	0	NA	NA	NA	NA	NA	NA	NA	NA	NA	NA	NA	NA	NA	0	NA	0	NA	0	0	0	0	0	0	0
1186	2	2	1	0	0	0	0	0	0	0	0	1	M.1	1	ÀÒ¤¡ÅÒ§áÅÐµÐÇÑ¹ÍÍ¡	1	999999	9.99	0	0	0	0	0	0	0	NA	NA	NA	NA	NA	NA	NA	NA	NA	NA	NA	NA	NA	0	NA	0	NA	0	0	0	0	0	0	0
1187	1	1	0	1	0	0	0	0	0	0	0	1	M.1	1	ÀÒ¤¡ÅÒ§áÅÐµÐÇÑ¹ÍÍ¡	1	700	1.85	0	0	0	0	0	0	0	NA	NA	NA	NA	NA	NA	NA	NA	NA	NA	NA	NA	NA	0	NA	0	NA	0	0	0	0	0	0	0
1188	1	1	0	1	0	0	0	0	0	0	0	1	M.1	1	ÀÒ¤¡ÅÒ§áÅÐµÐÇÑ¹ÍÍ¡	1	1050	9.99	1	0	0	0	0	0	0	NA	NA	NA	NA	NA	NA	NA	NA	NA	NA	NA	NA	NA	0	NA	1	1	0	0	0	1	1	0	0
1189	2	2	1	0	0	0	0	0	0	0	0	1	M.1	1	ÀÒ¤¡ÅÒ§áÅÐµÐÇÑ¹ÍÍ¡	1	500	3.14	1	1	0	0	0	0	0	NA	NA	NA	NA	NA	NA	NA	NA	NA	NA	NA	NA	NA	0	NA	0	NA	0	0	0	0	0	0	0
1190	2	2	1	0	0	0	0	0	0	0	0	1	M.1	1	ÀÒ¤¡ÅÒ§áÅÐµÐÇÑ¹ÍÍ¡	1	500	3.65	0	0	0	0	0	0	0	NA	NA	NA	NA	NA	NA	NA	NA	NA	NA	NA	NA	NA	0	NA	0	NA	0	0	0	0	0	0	0
1191	1	3	1	1	0	0	0	0	0	0	0	1	M.1	1	ÀÒ¤¡ÅÒ§áÅÐµÐÇÑ¹ÍÍ¡	3	100	4	1	1	1	0	1	0	0	NA	NA	NA	NA	NA	NA	NA	NA	NA	NA	NA	NA	NA	0	NA	0	NA	0	0	0	0	0	0	0
1192	2	2	0	0	0	0	0	0	0	0	1	1	M.1	1	ÀÒ¤¡ÅÒ§áÅÐµÐÇÑ¹ÍÍ¡	1	500	3.44	3	3	1	1	1	1	0	NA	NA	NA	NA	NA	NA	NA	NA	NA	NA	NA	NA	NA	0	NA	0	NA	0	0	0	1	1	0	0
1193	2	2	1	0	0	0	0	0	0	0	0	1	M.1	1	ÀÒ¤¡ÅÒ§áÅÐµÐÇÑ¹ÍÍ¡	1	100	2	0	0	0	0	0	0	0	NA	NA	NA	NA	NA	NA	NA	NA	NA	NA	NA	NA	NA	1	1	1	1	0	0	0	1	0	0	0
1194	2	2	0	0	0	0	0	1	0	0	0	1	M.1	1	ÀÒ¤¡ÅÒ§áÅÐµÐÇÑ¹ÍÍ¡	1	100	2	1	1	0	0	0	0	0	NA	NA	NA	NA	NA	NA	NA	NA	NA	NA	NA	NA	NA	0	NA	0	NA	0	0	0	0	0	0	0
1195	2	2	0	0	0	0	0	1	0	0	0	1	M.1	1	ÀÒ¤¡ÅÒ§áÅÐµÐÇÑ¹ÍÍ¡	1	600	2.79	3	3	0	0	0	1	0	NA	NA	NA	NA	NA	NA	NA	NA	NA	NA	NA	NA	NA	0	NA	0	NA	0	0	0	0	1	0	0
1196	2	2	0	1	0	0	0	0	0	0	0	1	M.1	1	ÀÒ¤¡ÅÒ§áÅÐµÐÇÑ¹ÍÍ¡	3	580	2.13	0	0	0	0	0	0	0	NA	NA	NA	NA	NA	NA	NA	NA	NA	NA	NA	NA	NA	0	NA	0	NA	0	0	0	0	0	0	0
1197	2	2	1	0	0	0	0	0	0	0	0	1	M.1	1	ÀÒ¤¡ÅÒ§áÅÐµÐÇÑ¹ÍÍ¡	1	200	3.69	0	0	0	0	9	0	0	NA	NA	NA	NA	NA	NA	NA	NA	NA	NA	NA	NA	NA	0	NA	0	NA	0	0	0	0	0	0	0
1198	2	2	1	0	0	0	0	0	0	0	0	1	M.1	1	ÀÒ¤¡ÅÒ§áÅÐµÐÇÑ¹ÍÍ¡	3	100	3.12	0	0	0	0	0	0	0	NA	NA	NA	NA	NA	NA	NA	NA	NA	NA	NA	NA	NA	0	NA	0	NA	0	0	0	0	0	0	0
1199	2	2	1	0	0	0	0	0	0	0	0	1	M.1	1	ÀÒ¤¡ÅÒ§áÅÐµÐÇÑ¹ÍÍ¡	1	100	9.99	1	1	0	0	9	0	0	NA	NA	NA	NA	NA	NA	NA	NA	NA	NA	NA	NA	NA	0	NA	0	NA	0	0	0	0	0	0	0
1200	2	2	1	0	0	0	0	0	0	0	0	1	M.1	1	ÀÒ¤¡ÅÒ§áÅÐµÐÇÑ¹ÍÍ¡	1	180	2.96	2	1	1	1	0	1	9	NA	NA	NA	NA	NA	NA	NA	NA	NA	NA	NA	NA	NA	0	NA	0	NA	0	0	0	0	0	0	0
1201	2	2	1	0	0	0	0	0	0	0	0	1	M.1	1	ÀÒ¤¡ÅÒ§áÅÐµÐÇÑ¹ÍÍ¡	1	500	9.99	0	0	0	0	0	0	0	NA	NA	NA	NA	NA	NA	NA	NA	NA	NA	NA	NA	NA	1	4	0	NA	0	0	0	0	0	0	0
1202	2	2	1	1	0	0	0	0	0	0	0	1	M.1	1	ÀÒ¤¡ÅÒ§áÅÐµÐÇÑ¹ÍÍ¡	1	500	2.81	0	0	0	0	9	0	0	NA	NA	NA	NA	NA	NA	NA	NA	NA	NA	NA	NA	NA	0	NA	0	NA	0	0	0	0	0	0	0
1203	1	1	0	1	0	0	0	0	0	0	0	1	M.1	1	ÀÒ¤¡ÅÒ§áÅÐµÐÇÑ¹ÍÍ¡	1	500	2.26	1	1	0	0	0	0	0	NA	NA	NA	NA	NA	NA	NA	NA	NA	NA	NA	NA	NA	0	NA	0	NA	0	0	0	0	0	0	0
1204	1	9	0	1	0	0	0	0	0	0	0	1	M.3	1	ÀÒ¤¡ÅÒ§áÅÐµÐÇÑ¹ÍÍ¡	1	500	1.96	1	0	0	0	0	0	0	NA	NA	NA	NA	NA	NA	NA	NA	NA	NA	NA	NA	NA	0	NA	0	NA	0	0	0	0	0	0	0
1205	1	1	0	1	0	0	0	0	0	0	0	1	M.3	1	ÀÒ¤¡ÅÒ§áÅÐµÐÇÑ¹ÍÍ¡	1	800	3.58	1	1	0	0	0	0	0	NA	NA	NA	NA	NA	NA	NA	NA	NA	NA	NA	NA	NA	0	NA	0	NA	0	0	0	0	0	0	0
1206	2	2	1	0	0	0	0	0	0	0	0	1	M.3	1	ÀÒ¤¡ÅÒ§áÅÐµÐÇÑ¹ÍÍ¡	1	350	3.51	1	1	0	0	0	0	0	NA	NA	NA	NA	NA	NA	NA	NA	NA	NA	NA	NA	NA	0	NA	0	NA	0	0	0	0	0	0	0
1207	2	2	1	0	0	0	0	0	0	0	0	1	M.3	1	ÀÒ¤¡ÅÒ§áÅÐµÐÇÑ¹ÍÍ¡	3	500	3.76	1	1	1	0	0	0	0	NA	NA	NA	NA	NA	NA	NA	NA	NA	NA	NA	NA	NA	0	NA	0	NA	0	0	0	0	0	0	0
1208	1	1	0	1	0	0	0	0	0	0	0	1	M.3	1	ÀÒ¤¡ÅÒ§áÅÐµÐÇÑ¹ÍÍ¡	1	500	2	0	0	0	0	0	0	0	NA	NA	NA	NA	NA	NA	NA	NA	NA	NA	NA	NA	NA	0	NA	0	NA	0	0	1	0	0	0	1
1209	1	9	0	1	0	0	0	0	0	0	0	1	M.3	1	ÀÒ¤¡ÅÒ§áÅÐµÐÇÑ¹ÍÍ¡	1	250	3.33	1	1	1	0	0	0	0	NA	NA	NA	NA	NA	NA	NA	NA	NA	NA	NA	NA	NA	1	2	0	NA	0	0	0	0	0	0	0
1210	1	9	0	1	0	0	0	0	0	0	0	1	M.3	1	ÀÒ¤¡ÅÒ§áÅÐµÐÇÑ¹ÍÍ¡	1	500	2.49	1	2	0	0	0	0	0	NA	NA	NA	NA	NA	NA	NA	NA	NA	NA	NA	NA	NA	0	NA	0	NA	0	0	0	0	0	0	0
1211	1	9	0	1	0	0	0	0	0	0	0	1	M.3	1	ÀÒ¤¡ÅÒ§áÅÐµÐÇÑ¹ÍÍ¡	1	500	2.79	0	0	0	0	0	0	0	NA	NA	NA	NA	NA	NA	NA	NA	NA	NA	NA	NA	NA	0	NA	0	NA	0	0	0	0	0	0	0
1212	1	1	0	1	0	0	0	0	0	0	0	1	M.3	1	ÀÒ¤¡ÅÒ§áÅÐµÐÇÑ¹ÍÍ¡	1	500	3	1	0	0	0	0	0	0	NA	NA	NA	NA	NA	NA	NA	NA	NA	NA	NA	NA	NA	0	NA	0	NA	0	0	0	0	0	0	0
1213	2	2	0	0	0	0	0	0	0	0	1	1	M.3	1	ÀÒ¤¡ÅÒ§áÅÐµÐÇÑ¹ÍÍ¡	1	500	3.83	2	1	1	0	0	0	0	NA	NA	NA	NA	NA	NA	NA	NA	NA	NA	NA	NA	NA	1	2	0	NA	0	0	0	0	0	0	0
1214	1	1	0	1	0	0	0	0	0	0	0	1	M.3	1	ÀÒ¤¡ÅÒ§áÅÐµÐÇÑ¹ÍÍ¡	1	500	2.87	1	0	0	0	0	0	0	NA	NA	NA	NA	NA	NA	NA	NA	NA	NA	NA	NA	NA	0	NA	0	NA	0	0	0	0	0	0	0
1215	1	1	0	1	0	0	0	0	0	0	0	1	M.3	1	ÀÒ¤¡ÅÒ§áÅÐµÐÇÑ¹ÍÍ¡	1	500	2.5	0	0	0	0	0	0	0	NA	NA	NA	NA	NA	NA	NA	NA	NA	NA	NA	NA	NA	1	3	2	4	0	0	0	0	0	0	0
1216	1	1	0	1	0	0	0	0	0	0	0	1	M.3	1	ÀÒ¤¡ÅÒ§áÅÐµÐÇÑ¹ÍÍ¡	1	450	1.95	0	0	0	0	0	0	9	NA	NA	NA	NA	NA	NA	NA	NA	NA	NA	NA	NA	NA	1	4	1	4	1	0	0	1	1	1	0
1217	1	3	1	0	0	0	0	0	0	0	0	1	M.3	9	ÀÒ¤¡ÅÒ§áÅÐµÐÇÑ¹ÍÍ¡	1	500	3.94	1	1	0	0	0	0	0	NA	NA	NA	NA	NA	NA	NA	NA	NA	NA	NA	NA	NA	0	NA	0	NA	0	0	0	0	0	0	0
1218	2	9	0	1	0	0	0	0	0	0	0	1	M.3	1	ÀÒ¤¡ÅÒ§áÅÐµÐÇÑ¹ÍÍ¡	4	500	3.49	1	0	0	0	0	0	0	NA	NA	NA	NA	NA	NA	NA	NA	NA	NA	NA	NA	NA	0	NA	0	NA	0	0	0	0	0	0	0
1219	2	2	1	0	0	0	0	0	0	0	0	1	M.3	1	ÀÒ¤¡ÅÒ§áÅÐµÐÇÑ¹ÍÍ¡	1	500	3.91	0	0	0	0	0	0	0	NA	NA	NA	NA	NA	NA	NA	NA	NA	NA	NA	NA	NA	0	NA	0	NA	0	0	0	0	0	0	0
1220	2	9	0	0	0	0	0	1	0	0	0	1	M.3	1	ÀÒ¤¡ÅÒ§áÅÐµÐÇÑ¹ÍÍ¡	1	350	2.3	1	1	0	0	0	0	0	NA	NA	NA	NA	NA	NA	NA	NA	NA	NA	NA	NA	NA	0	NA	0	NA	0	0	0	0	0	0	0
1221	1	1	0	1	0	0	0	0	0	0	0	1	M.3	1	ÀÒ¤¡ÅÒ§áÅÐµÐÇÑ¹ÍÍ¡	1	1500	3.35	1	0	0	0	0	0	0	NA	NA	NA	NA	NA	NA	NA	NA	NA	NA	NA	NA	NA	1	2	0	NA	0	0	0	0	0	0	0
1222	2	2	1	0	0	0	0	0	0	0	0	1	M.3	1	ÀÒ¤¡ÅÒ§áÅÐµÐÇÑ¹ÍÍ¡	3	500	2.8	3	3	1	1	1	1	1	1	1	0	0	0	0	0	1	0	0	0	0	0	0	NA	0	NA	0	0	0	1	1	0	0
1223	2	2	1	0	0	0	0	0	0	0	0	1	M.3	1	ÀÒ¤¡ÅÒ§áÅÐµÐÇÑ¹ÍÍ¡	1	350	9.99	1	3	0	1	1	0	0	NA	NA	NA	NA	NA	NA	NA	NA	NA	NA	NA	NA	NA	0	NA	0	NA	0	0	0	0	0	0	0
1224	2	9	0	1	0	0	0	0	0	0	0	1	M.3	1	ÀÒ¤¡ÅÒ§áÅÐµÐÇÑ¹ÍÍ¡	1	300	3.36	2	1	1	1	1	0	0	NA	NA	NA	NA	NA	NA	NA	NA	NA	NA	NA	NA	NA	1	4	0	NA	0	0	0	0	0	0	0
1225	9	9	0	0	0	0	0	0	0	0	1	1	M.3	1	ÀÒ¤¡ÅÒ§áÅÐµÐÇÑ¹ÍÍ¡	1	500	9.99	1	1	0	0	0	0	0	NA	NA	NA	NA	NA	NA	NA	NA	NA	NA	NA	NA	NA	0	NA	0	NA	0	0	0	0	0	0	0
1226	1	1	0	1	0	0	0	0	0	0	0	1	M.3	1	ÀÒ¤¡ÅÒ§áÅÐµÐÇÑ¹ÍÍ¡	1	800	2.89	1	1	0	0	0	0	1	1	1	0	0	1	0	1	1	0	0	0	0	0	1	1	1	1	0	0	0	1	0	0	0
1227	2	2	0	0	0	0	0	1	0	0	0	1	M.3	1	ÀÒ¤¡ÅÒ§áÅÐµÐÇÑ¹ÍÍ¡	1	700	3.53	1	1	1	0	0	0	0	NA	NA	NA	NA	NA	NA	NA	NA	NA	NA	NA	NA	NA	0	NA	0	NA	0	0	0	0	0	0	0
1228	2	9	1	0	0	0	0	0	0	0	0	1	M.3	1	ÀÒ¤¡ÅÒ§áÅÐµÐÇÑ¹ÍÍ¡	1	1000	3.01	0	0	0	0	0	0	0	NA	NA	NA	NA	NA	NA	NA	NA	NA	NA	NA	NA	NA	1	2	0	NA	0	0	0	0	0	0	0
1229	2	9	1	0	0	0	0	0	0	0	0	1	M.3	1	ÀÒ¤¡ÅÒ§áÅÐµÐÇÑ¹ÍÍ¡	3	500	3.14	0	0	0	0	0	0	0	NA	NA	NA	NA	NA	NA	NA	NA	NA	NA	NA	NA	NA	1	1	0	NA	0	0	0	0	0	0	0
1230	1	1	0	1	0	0	0	0	0	0	0	1	M.3	1	ÀÒ¤¡ÅÒ§áÅÐµÐÇÑ¹ÍÍ¡	1	600	2.75	0	0	0	0	0	0	0	NA	NA	NA	NA	NA	NA	NA	NA	NA	NA	NA	NA	NA	0	NA	0	NA	0	0	0	0	0	0	0
1231	1	1	0	1	0	0	0	0	0	0	0	1	M.3	1	ÀÒ¤¡ÅÒ§áÅÐµÐÇÑ¹ÍÍ¡	1	500	2.6	0	0	0	0	0	0	9	NA	NA	NA	NA	NA	NA	NA	NA	NA	NA	NA	NA	NA	1	4	2	2	1	0	1	1	1	0	0
1232	2	9	0	0	0	0	0	1	0	0	0	1	M.3	1	ÀÒ¤¡ÅÒ§áÅÐµÐÇÑ¹ÍÍ¡	1	400	3.57	2	3	1	0	1	1	0	NA	NA	NA	NA	NA	NA	NA	NA	NA	NA	NA	NA	NA	1	2	1	2	0	0	0	0	0	0	0
1233	1	1	0	1	0	0	0	0	0	0	0	1	M.3	2	ÀÒ¤¡ÅÒ§áÅÐµÐÇÑ¹ÍÍ¡	1	500	2.8	2	2	1	0	0	0	0	NA	NA	NA	NA	NA	NA	NA	NA	NA	NA	NA	NA	NA	0	NA	0	NA	0	0	0	0	0	0	0
1234	1	1	0	1	0	0	0	0	0	0	0	1	M.3	1	ÀÒ¤¡ÅÒ§áÅÐµÐÇÑ¹ÍÍ¡	1	500	2.78	1	0	0	0	0	0	0	NA	NA	NA	NA	NA	NA	NA	NA	NA	NA	NA	NA	NA	0	NA	0	NA	9	9	9	9	9	9	9
1235	1	9	0	1	0	0	0	0	0	0	0	1	M.3	1	ÀÒ¤¡ÅÒ§áÅÐµÐÇÑ¹ÍÍ¡	1	300	3.51	1	0	0	0	0	0	0	NA	NA	NA	NA	NA	NA	NA	NA	NA	NA	NA	NA	NA	0	NA	0	NA	0	0	0	0	0	0	0
1236	1	1	0	1	0	0	0	0	0	0	0	1	M.3	1	ÀÒ¤¡ÅÒ§áÅÐµÐÇÑ¹ÍÍ¡	1	300	3	1	0	0	0	0	0	0	NA	NA	NA	NA	NA	NA	NA	NA	NA	NA	NA	NA	NA	0	NA	0	NA	0	0	0	0	0	0	0
1237	1	1	0	1	0	0	0	0	0	0	0	1	M.3	1	ÀÒ¤¡ÅÒ§áÅÐµÐÇÑ¹ÍÍ¡	1	1000	2.3	0	0	0	0	0	0	9	NA	NA	NA	NA	NA	NA	NA	NA	NA	NA	NA	NA	NA	1	4	2	4	0	0	0	1	1	1	0
1238	1	9	0	1	0	0	0	0	0	0	0	1	M.3	1	ÀÒ¤¡ÅÒ§áÅÐµÐÇÑ¹ÍÍ¡	1	300	1.96	1	0	0	0	0	0	0	NA	NA	NA	NA	NA	NA	NA	NA	NA	NA	NA	NA	NA	1	1	1	4	0	0	0	0	0	1	0
1239	1	1	0	1	0	0	0	0	0	0	0	1	M.3	1	ÀÒ¤¡ÅÒ§áÅÐµÐÇÑ¹ÍÍ¡	1	500	2.87	1	1	0	0	0	0	1	2	2	0	0	1	0	0	0	0	0	0	0	0	1	2	2	4	0	0	0	1	0	1	0
1240	1	9	0	0	0	0	0	0	0	0	1	1	M.3	1	ÀÒ¤¡ÅÒ§áÅÐµÐÇÑ¹ÍÍ¡	3	100	2.14	2	3	1	1	1	0	0	NA	NA	NA	NA	NA	NA	NA	NA	NA	NA	NA	NA	NA	0	NA	0	NA	0	0	0	0	0	0	0
1241	1	9	1	1	0	0	0	0	0	0	0	1	M.3	1	ÀÒ¤¡ÅÒ§áÅÐµÐÇÑ¹ÍÍ¡	1	500	3.46	3	1	1	1	1	1	1	2	2	0	0	1	0	0	0	0	0	0	0	0	1	4	2	4	1	1	1	1	1	1	1
1242	2	2	1	0	0	0	0	0	0	0	0	1	M.3	1	ÀÒ¤¡ÅÒ§áÅÐµÐÇÑ¹ÍÍ¡	1	700	2.58	1	1	0	0	0	0	0	NA	NA	NA	NA	NA	NA	NA	NA	NA	NA	NA	NA	NA	0	NA	0	NA	0	0	0	0	0	0	0
1243	2	2	1	0	0	0	0	0	0	0	0	1	M.3	1	ÀÒ¤¡ÅÒ§áÅÐµÐÇÑ¹ÍÍ¡	1	550	3.41	1	1	0	0	0	0	9	NA	NA	NA	NA	NA	NA	NA	NA	NA	NA	NA	NA	NA	0	NA	0	NA	0	0	0	0	0	0	0
1244	2	2	1	0	0	0	0	0	0	0	0	1	M.3	1	ÀÒ¤¡ÅÒ§áÅÐµÐÇÑ¹ÍÍ¡	1	600	3.37	1	0	0	0	0	0	0	NA	NA	NA	NA	NA	NA	NA	NA	NA	NA	NA	NA	NA	0	NA	0	NA	0	0	0	0	0	0	0
1245	2	2	1	0	0	0	0	0	0	0	0	1	M.3	1	ÀÒ¤¡ÅÒ§áÅÐµÐÇÑ¹ÍÍ¡	1	500	3.6	1	0	0	0	0	0	0	NA	NA	NA	NA	NA	NA	NA	NA	NA	NA	NA	NA	NA	0	NA	1	2	0	0	0	0	0	0	0
1246	1	1	0	0	0	0	0	0	1	0	0	1	M.3	1	ÀÒ¤¡ÅÒ§áÅÐµÐÇÑ¹ÍÍ¡	1	300	1.75	0	0	0	0	0	0	0	NA	NA	NA	NA	NA	NA	NA	NA	NA	NA	NA	NA	NA	0	NA	0	NA	0	0	0	0	0	0	0
1247	2	4	0	0	0	0	0	0	0	0	0	1	M.3	1	ÀÒ¤¡ÅÒ§áÅÐµÐÇÑ¹ÍÍ¡	1	500	3.58	1	2	1	0	1	1	1	1	1	0	0	1	0	0	0	0	0	0	0	0	1	3	0	NA	0	0	0	0	0	0	0
1248	2	2	0	0	0	1	0	0	0	0	0	1	M.3	1	ÀÒ¤¡ÅÒ§áÅÐµÐÇÑ¹ÍÍ¡	3	500	3.6	1	1	0	0	0	0	0	NA	NA	NA	NA	NA	NA	NA	NA	NA	NA	NA	NA	NA	1	2	0	NA	0	0	0	0	0	0	0
1249	2	2	1	0	0	0	0	0	0	0	0	1	M.3	1	ÀÒ¤¡ÅÒ§áÅÐµÐÇÑ¹ÍÍ¡	1	800	3.95	1	1	1	0	0	0	0	NA	NA	NA	NA	NA	NA	NA	NA	NA	NA	NA	NA	NA	0	NA	0	NA	0	0	0	0	0	0	0
1250	2	2	1	0	0	0	0	0	0	0	0	1	M.3	1	ÀÒ¤¡ÅÒ§áÅÐµÐÇÑ¹ÍÍ¡	1	400	2.8	1	1	0	0	0	0	0	NA	NA	NA	NA	NA	NA	NA	NA	NA	NA	NA	NA	NA	1	2	0	NA	0	0	0	0	0	0	0
1251	2	2	1	0	0	0	0	0	0	0	0	1	M.3	1	ÀÒ¤¡ÅÒ§áÅÐµÐÇÑ¹ÍÍ¡	1	700	3.19	0	0	1	0	0	0	0	NA	NA	NA	NA	NA	NA	NA	NA	NA	NA	NA	NA	NA	1	2	0	NA	0	0	0	0	0	0	0
1252	1	1	0	1	0	0	0	0	0	0	0	1	M.3	1	ÀÒ¤¡ÅÒ§áÅÐµÐÇÑ¹ÍÍ¡	3	500	3.15	1	1	1	0	0	0	0	NA	NA	NA	NA	NA	NA	NA	NA	NA	NA	NA	NA	NA	0	NA	0	NA	0	0	0	0	0	0	0
1253	2	2	1	0	0	0	0	0	0	0	0	1	M.3	1	ÀÒ¤¡ÅÒ§áÅÐµÐÇÑ¹ÍÍ¡	3	500	3.16	0	0	0	0	0	0	0	NA	NA	NA	NA	NA	NA	NA	NA	NA	NA	NA	NA	NA	0	NA	0	NA	0	0	0	0	0	0	0
1254	2	2	1	0	0	0	0	0	0	0	0	1	M.3	1	ÀÒ¤¡ÅÒ§áÅÐµÐÇÑ¹ÍÍ¡	1	400	3.65	0	0	0	0	9	0	0	NA	NA	NA	NA	NA	NA	NA	NA	NA	NA	NA	NA	NA	0	NA	0	NA	0	0	0	0	0	0	0
1255	2	2	1	0	0	0	0	0	0	0	0	1	M.3	1	ÀÒ¤¡ÅÒ§áÅÐµÐÇÑ¹ÍÍ¡	3	500	4	1	1	0	0	0	0	0	NA	NA	NA	NA	NA	NA	NA	NA	NA	NA	NA	NA	NA	1	2	0	NA	0	0	0	0	0	0	0
1256	1	1	0	1	0	0	0	0	0	0	0	1	M.3	1	ÀÒ¤¡ÅÒ§áÅÐµÐÇÑ¹ÍÍ¡	1	500	2.42	0	0	0	0	0	0	0	NA	NA	NA	NA	NA	NA	NA	NA	NA	NA	NA	NA	NA	1	2	0	NA	0	0	0	0	0	0	0
1257	1	3	1	0	0	0	0	0	0	0	0	1	M.3	1	ÀÒ¤¡ÅÒ§áÅÐµÐÇÑ¹ÍÍ¡	1	500	3.78	3	2	0	0	1	0	0	NA	NA	NA	NA	NA	NA	NA	NA	NA	NA	NA	NA	NA	0	NA	0	NA	0	0	0	0	0	0	0
1258	1	1	0	1	0	0	0	0	0	0	0	1	M.3	3	ÀÒ¤¡ÅÒ§áÅÐµÐÇÑ¹ÍÍ¡	1	500	2.7	1	3	1	1	1	0	0	NA	NA	NA	NA	NA	NA	NA	NA	NA	NA	NA	NA	NA	0	NA	0	NA	0	0	0	0	0	1	0
1259	1	3	1	0	0	0	0	0	0	0	0	1	M.3	1	ÀÒ¤¡ÅÒ§áÅÐµÐÇÑ¹ÍÍ¡	1	500	3.5	1	1	0	0	0	0	0	NA	NA	NA	NA	NA	NA	NA	NA	NA	NA	NA	NA	NA	0	NA	0	NA	0	0	0	0	0	0	0
1260	1	1	0	1	0	0	0	0	0	0	0	1	M.3	1	ÀÒ¤¡ÅÒ§áÅÐµÐÇÑ¹ÍÍ¡	1	500	1.5	1	1	1	0	0	0	1	1	1	0	1	0	0	0	0	0	0	0	0	0	1	4	2	4	1	0	0	0	0	1	0
1261	1	1	0	1	0	0	0	0	0	0	0	1	M.3	1	ÀÒ¤¡ÅÒ§áÅÐµÐÇÑ¹ÍÍ¡	1	500	1.89	2	1	0	0	0	0	0	NA	NA	NA	NA	NA	NA	NA	NA	NA	NA	NA	NA	NA	1	2	0	NA	0	0	0	1	1	0	0
1262	1	1	1	0	0	0	0	0	0	0	0	1	M.3	1	ÀÒ¤¡ÅÒ§áÅÐµÐÇÑ¹ÍÍ¡	1	400	2.53	0	0	0	0	0	0	0	NA	NA	NA	NA	NA	NA	NA	NA	NA	NA	NA	NA	NA	0	NA	0	NA	0	0	0	0	0	0	0
1263	1	1	1	0	0	0	0	0	0	0	0	1	M.3	1	ÀÒ¤¡ÅÒ§áÅÐµÐÇÑ¹ÍÍ¡	1	999999	1.9	3	1	0	0	0	1	1	1	1	0	1	1	0	1	0	0	0	0	0	0	1	1	1	1	0	0	0	0	0	0	0
1264	1	1	0	1	0	0	0	0	0	0	0	1	M.3	1	ÀÒ¤¡ÅÒ§áÅÐµÐÇÑ¹ÍÍ¡	1	700	2.45	1	1	0	0	0	0	1	1	1	1	0	0	0	0	0	0	0	0	0	0	1	4	2	4	1	0	0	1	1	0	0
1265	1	1	0	1	0	0	0	0	0	0	0	1	M.3	1	ÀÒ¤¡ÅÒ§áÅÐµÐÇÑ¹ÍÍ¡	1	500	1.25	0	0	0	0	0	0	0	NA	NA	NA	NA	NA	NA	NA	NA	NA	NA	NA	NA	NA	0	NA	1	1	0	0	0	0	0	0	0
1266	1	1	0	1	0	0	0	0	0	0	0	1	M.3	1	ÀÒ¤¡ÅÒ§áÅÐµÐÇÑ¹ÍÍ¡	1	500	2	0	0	0	0	0	0	0	NA	NA	NA	NA	NA	NA	NA	NA	NA	NA	NA	NA	NA	1	3	2	2	0	0	0	1	1	0	0
1267	2	2	1	0	0	0	0	0	0	0	0	1	M.3	1	ÀÒ¤¡ÅÒ§áÅÐµÐÇÑ¹ÍÍ¡	1	600	2.62	9	9	9	9	9	9	0	NA	NA	NA	NA	NA	NA	NA	NA	NA	NA	NA	NA	NA	1	2	0	NA	0	0	0	0	0	0	0
1268	2	2	1	0	0	0	0	0	0	0	0	1	M.3	1	ÀÒ¤¡ÅÒ§áÅÐµÐÇÑ¹ÍÍ¡	1	500	3.75	1	1	0	1	0	1	1	1	1	0	1	1	0	1	0	0	0	0	0	0	1	1	0	NA	0	0	0	0	0	0	0
1269	1	1	0	0	0	0	0	1	0	0	0	1	M.3	1	ÀÒ¤¡ÅÒ§áÅÐµÐÇÑ¹ÍÍ¡	1	500	3.03	0	0	0	0	0	0	0	NA	NA	NA	NA	NA	NA	NA	NA	NA	NA	NA	NA	NA	0	NA	0	NA	0	0	0	0	0	0	0
1270	9	4	0	0	0	0	0	1	0	0	0	1	M.3	1	ÀÒ¤¡ÅÒ§áÅÐµÐÇÑ¹ÍÍ¡	1	400	3.69	1	1	0	0	0	0	0	NA	NA	NA	NA	NA	NA	NA	NA	NA	NA	NA	NA	NA	0	NA	0	NA	0	0	0	0	0	0	0
1271	2	2	1	0	0	1	0	0	0	0	0	1	M.3	1	ÀÒ¤¡ÅÒ§áÅÐµÐÇÑ¹ÍÍ¡	1	500	3.3	1	1	1	0	1	0	0	NA	NA	NA	NA	NA	NA	NA	NA	NA	NA	NA	NA	NA	1	2	0	NA	0	0	0	0	0	0	0
1272	1	1	0	1	0	0	0	0	0	0	0	1	M.3	1	ÀÒ¤¡ÅÒ§áÅÐµÐÇÑ¹ÍÍ¡	1	400	1.98	2	2	1	0	0	0	0	NA	NA	NA	NA	NA	NA	NA	NA	NA	NA	NA	NA	NA	1	1	0	NA	1	0	0	0	0	0	0
1273	1	1	0	1	0	0	0	0	0	0	0	1	M.3	1	ÀÒ¤¡ÅÒ§áÅÐµÐÇÑ¹ÍÍ¡	1	700	2.75	3	1	0	0	0	0	0	NA	NA	NA	NA	NA	NA	NA	NA	NA	NA	NA	NA	NA	0	NA	0	NA	0	0	0	0	0	0	0
1274	1	1	0	1	0	0	0	0	0	0	0	1	M.3	1	ÀÒ¤¡ÅÒ§áÅÐµÐÇÑ¹ÍÍ¡	1	500	1.96	1	1	0	0	0	0	0	NA	NA	NA	NA	NA	NA	NA	NA	NA	NA	NA	NA	NA	0	NA	0	NA	0	0	0	0	0	0	0
1275	1	1	0	1	0	0	0	0	0	0	0	1	M.3	1	ÀÒ¤¡ÅÒ§áÅÐµÐÇÑ¹ÍÍ¡	3	340	2.67	1	1	0	0	0	0	0	NA	NA	NA	NA	NA	NA	NA	NA	NA	NA	NA	NA	NA	0	NA	0	NA	0	0	0	0	0	0	0
1276	2	2	0	0	0	0	0	0	0	0	1	1	M.3	1	ÀÒ¤¡ÅÒ§áÅÐµÐÇÑ¹ÍÍ¡	1	700	3.74	1	1	0	0	0	0	9	NA	NA	NA	NA	NA	NA	NA	NA	NA	NA	NA	NA	NA	0	NA	0	NA	0	0	0	0	0	0	0
1277	1	1	0	1	0	0	0	0	0	0	0	1	M.3	1	ÀÒ¤¡ÅÒ§áÅÐµÐÇÑ¹ÍÍ¡	1	600	3.59	1	0	0	0	0	0	0	NA	NA	NA	NA	NA	NA	NA	NA	NA	NA	NA	NA	NA	0	NA	0	NA	0	0	0	0	0	0	0
1278	1	1	0	1	0	0	0	0	0	0	0	1	M.3	1	ÀÒ¤¡ÅÒ§áÅÐµÐÇÑ¹ÍÍ¡	1	999999	2.41	0	0	0	0	0	0	0	NA	NA	NA	NA	NA	NA	NA	NA	NA	NA	NA	NA	NA	0	NA	0	NA	0	0	0	0	0	0	0
1279	2	9	0	0	1	0	0	0	0	0	0	1	M.3	1	ÀÒ¤¡ÅÒ§áÅÐµÐÇÑ¹ÍÍ¡	1	250	3.89	1	0	0	0	0	0	0	NA	NA	NA	NA	NA	NA	NA	NA	NA	NA	NA	NA	NA	0	NA	0	NA	0	0	0	0	0	0	0
1280	1	1	0	1	0	0	0	0	0	0	0	1	M.3	1	ÀÒ¤¡ÅÒ§áÅÐµÐÇÑ¹ÍÍ¡	1	600	3.8	1	1	0	0	0	0	0	NA	NA	NA	NA	NA	NA	NA	NA	NA	NA	NA	NA	NA	0	NA	0	NA	0	0	0	0	0	0	0
1281	9	2	1	0	0	0	0	0	0	0	0	1	M.3	1	ÀÒ¤¡ÅÒ§áÅÐµÐÇÑ¹ÍÍ¡	1	1000	2.31	2	1	0	0	0	0	0	NA	NA	NA	NA	NA	NA	NA	NA	NA	NA	NA	NA	NA	0	NA	0	NA	0	0	0	0	0	0	0
1282	1	1	0	1	0	0	0	0	0	0	0	1	M.3	1	ÀÒ¤¡ÅÒ§áÅÐµÐÇÑ¹ÍÍ¡	1	500	2.97	0	0	0	0	0	0	0	NA	NA	NA	NA	NA	NA	NA	NA	NA	NA	NA	NA	NA	0	NA	0	NA	0	0	0	0	0	0	0
1283	1	1	0	1	0	0	0	0	0	0	0	1	M.3	1	ÀÒ¤¡ÅÒ§áÅÐµÐÇÑ¹ÍÍ¡	1	500	3.35	1	0	0	0	0	0	0	NA	NA	NA	NA	NA	NA	NA	NA	NA	NA	NA	NA	NA	0	NA	0	NA	0	0	0	0	0	0	0
1284	1	1	0	1	0	0	0	0	0	0	0	1	M.3	1	ÀÒ¤¡ÅÒ§áÅÐµÐÇÑ¹ÍÍ¡	1	500	2.66	1	0	0	0	0	0	0	NA	NA	NA	NA	NA	NA	NA	NA	NA	NA	NA	NA	NA	0	NA	0	NA	0	0	0	0	0	0	0
1285	1	9	1	0	0	0	0	0	0	0	0	1	M.3	1	ÀÒ¤¡ÅÒ§áÅÐµÐÇÑ¹ÍÍ¡	1	1000	2.48	1	0	0	0	0	0	0	NA	NA	NA	NA	NA	NA	NA	NA	NA	NA	NA	NA	NA	0	NA	0	NA	1	9	9	1	1	1	9
1286	2	2	1	1	0	0	0	0	0	0	0	1	M.3	1	ÀÒ¤¡ÅÒ§áÅÐµÐÇÑ¹ÍÍ¡	3	300	3.91	1	1	0	0	0	0	0	NA	NA	NA	NA	NA	NA	NA	NA	NA	NA	NA	NA	NA	1	1	1	4	1	0	0	0	1	1	0
1287	2	2	0	0	0	0	0	1	0	0	0	1	M.3	1	ÀÒ¤¡ÅÒ§áÅÐµÐÇÑ¹ÍÍ¡	3	300	3.8	1	1	0	0	0	0	0	NA	NA	NA	NA	NA	NA	NA	NA	NA	NA	NA	NA	NA	0	NA	0	NA	0	0	0	0	0	0	0
1288	2	2	1	0	0	0	0	0	0	0	0	1	M.3	1	ÀÒ¤¡ÅÒ§áÅÐµÐÇÑ¹ÍÍ¡	3	500	3.43	1	1	0	0	0	0	0	NA	NA	NA	NA	NA	NA	NA	NA	NA	NA	NA	NA	NA	1	3	0	NA	0	0	0	0	0	0	0
1289	2	2	1	0	0	0	0	0	0	0	0	1	M.3	1	ÀÒ¤¡ÅÒ§áÅÐµÐÇÑ¹ÍÍ¡	4	350	2.78	0	0	0	0	0	0	1	1	1	1	0	1	0	0	0	0	0	0	0	0	1	3	2	4	1	9	9	9	9	9	9
1290	2	2	1	0	0	0	0	0	0	0	0	1	M.3	1	ÀÒ¤¡ÅÒ§áÅÐµÐÇÑ¹ÍÍ¡	1	450	3.05	1	1	0	0	1	0	0	NA	NA	NA	NA	NA	NA	NA	NA	NA	NA	NA	NA	NA	1	1	0	NA	0	0	0	0	0	0	0
1291	2	2	1	0	0	0	0	0	0	0	0	1	M.3	1	ÀÒ¤¡ÅÒ§áÅÐµÐÇÑ¹ÍÍ¡	1	500	2.83	1	1	0	0	1	0	0	NA	NA	NA	NA	NA	NA	NA	NA	NA	NA	NA	NA	NA	1	1	0	NA	0	0	0	0	0	0	0
1292	2	2	1	0	0	0	0	0	0	0	0	1	M.3	1	ÀÒ¤¡ÅÒ§áÅÐµÐÇÑ¹ÍÍ¡	1	500	3.8	1	1	0	0	0	0	0	NA	NA	NA	NA	NA	NA	NA	NA	NA	NA	NA	NA	NA	1	4	0	NA	0	0	0	0	0	0	0
1293	1	1	0	1	0	0	0	0	0	0	0	1	M.3	1	ÀÒ¤¡ÅÒ§áÅÐµÐÇÑ¹ÍÍ¡	1	150	2.43	1	1	0	0	0	0	0	NA	NA	NA	NA	NA	NA	NA	NA	NA	NA	NA	NA	NA	0	NA	0	NA	0	0	0	1	1	1	0
1294	1	1	0	1	0	0	0	0	0	0	0	1	M.3	1	ÀÒ¤¡ÅÒ§áÅÐµÐÇÑ¹ÍÍ¡	1	400	3.78	1	1	0	0	0	0	0	NA	NA	NA	NA	NA	NA	NA	NA	NA	NA	NA	NA	NA	1	4	0	NA	0	0	0	0	0	0	0
1295	2	2	1	0	0	0	0	0	0	0	0	1	M.3	9	ÀÒ¤¡ÅÒ§áÅÐµÐÇÑ¹ÍÍ¡	9	999999	9.99	0	0	1	0	0	0	1	1	1	0	0	1	0	0	0	0	0	0	0	0	1	2	2	4	1	0	0	1	1	0	0
1296	2	2	1	1	0	0	0	0	0	0	0	1	M.3	1	ÀÒ¤¡ÅÒ§áÅÐµÐÇÑ¹ÍÍ¡	1	500	3.77	1	1	1	0	0	0	0	NA	NA	NA	NA	NA	NA	NA	NA	NA	NA	NA	NA	NA	0	NA	0	NA	0	0	0	0	0	0	0
1297	2	2	1	0	0	0	0	0	0	0	0	1	M.3	1	ÀÒ¤¡ÅÒ§áÅÐµÐÇÑ¹ÍÍ¡	1	800	3.98	1	0	0	0	0	0	0	NA	NA	NA	NA	NA	NA	NA	NA	NA	NA	NA	NA	NA	0	NA	0	NA	0	0	0	0	0	0	0
1298	2	2	1	0	0	0	0	0	0	0	0	1	M.3	1	ÀÒ¤¡ÅÒ§áÅÐµÐÇÑ¹ÍÍ¡	1	550	3.25	2	2	1	1	1	1	1	2	1	0	1	1	0	1	0	0	0	0	0	0	1	4	0	NA	0	0	0	0	0	0	0
1299	2	2	1	1	0	0	0	0	0	0	0	1	M.3	1	ÀÒ¤¡ÅÒ§áÅÐµÐÇÑ¹ÍÍ¡	1	500	2.82	1	1	0	0	0	0	0	NA	NA	NA	NA	NA	NA	NA	NA	NA	NA	NA	NA	NA	1	2	1	2	0	0	0	0	0	0	0
1300	1	1	0	1	0	0	0	0	0	0	0	1	M.3	1	ÀÒ¤¡ÅÒ§áÅÐµÐÇÑ¹ÍÍ¡	1	500	2.4	0	0	0	0	0	0	0	NA	NA	NA	NA	NA	NA	NA	NA	NA	NA	NA	NA	NA	0	NA	0	NA	0	0	0	0	0	0	0
1301	1	1	0	1	0	0	0	0	0	0	0	1	M.3	1	ÀÒ¤¡ÅÒ§áÅÐµÐÇÑ¹ÍÍ¡	1	500	2.38	1	0	0	0	0	0	0	NA	NA	NA	NA	NA	NA	NA	NA	NA	NA	NA	NA	NA	0	NA	0	NA	0	0	0	0	0	0	0
1302	2	2	1	0	0	0	0	0	0	0	0	1	M.3	1	ÀÒ¤¡ÅÒ§áÅÐµÐÇÑ¹ÍÍ¡	1	700	3.79	1	2	1	0	1	0	0	NA	NA	NA	NA	NA	NA	NA	NA	NA	NA	NA	NA	NA	0	NA	0	NA	0	0	0	0	0	0	0
1303	2	2	1	0	0	0	0	0	0	0	0	1	M.3	1	ÀÒ¤¡ÅÒ§áÅÐµÐÇÑ¹ÍÍ¡	1	1000	3.7	1	1	1	0	0	0	0	NA	NA	NA	NA	NA	NA	NA	NA	NA	NA	NA	NA	NA	0	NA	0	NA	0	0	0	0	0	0	0
1304	1	1	0	1	0	0	0	0	0	0	0	1	M.3	1	ÀÒ¤¡ÅÒ§áÅÐµÐÇÑ¹ÍÍ¡	1	999999	3.75	1	0	0	0	0	0	0	NA	NA	NA	NA	NA	NA	NA	NA	NA	NA	NA	NA	NA	0	NA	0	NA	0	0	0	0	0	0	0
1305	1	1	0	1	0	0	0	0	0	0	0	1	M.3	1	ÀÒ¤¡ÅÒ§áÅÐµÐÇÑ¹ÍÍ¡	1	400	3.79	1	0	0	0	0	0	0	NA	NA	NA	NA	NA	NA	NA	NA	NA	NA	NA	NA	NA	0	NA	0	NA	0	0	0	0	0	0	0
1306	2	4	0	0	0	0	0	1	0	0	0	1	M.3	1	ÀÒ¤¡ÅÒ§áÅÐµÐÇÑ¹ÍÍ¡	1	300	3.7	1	1	1	1	1	1	1	1	1	0	1	0	0	0	0	0	0	0	1	0	0	NA	0	NA	0	0	0	0	0	0	0
1307	2	2	1	0	0	0	0	0	0	0	0	1	M.3	1	ÀÒ¤¡ÅÒ§áÅÐµÐÇÑ¹ÍÍ¡	3	1000	3.53	3	3	1	0	0	0	0	NA	NA	NA	NA	NA	NA	NA	NA	NA	NA	NA	NA	NA	1	2	0	NA	0	0	0	0	0	0	0
1308	2	2	1	0	0	0	0	0	0	0	0	1	M.3	1	ÀÒ¤¡ÅÒ§áÅÐµÐÇÑ¹ÍÍ¡	3	700	3.61	1	0	0	0	0	0	0	NA	NA	NA	NA	NA	NA	NA	NA	NA	NA	NA	NA	NA	0	NA	0	NA	0	0	0	0	0	0	0
1309	9	1	0	1	0	0	0	0	0	0	0	1	M.3	1	ÀÒ¤¡ÅÒ§áÅÐµÐÇÑ¹ÍÍ¡	3	400	3.35	1	0	0	0	0	0	9	NA	NA	NA	NA	NA	NA	NA	NA	NA	NA	NA	NA	NA	0	NA	0	NA	0	0	0	0	0	0	0
1310	1	1	0	1	0	0	0	0	0	0	0	1	M.3	1	ÀÒ¤¡ÅÒ§áÅÐµÐÇÑ¹ÍÍ¡	1	500	4	1	1	1	0	0	0	0	NA	NA	NA	NA	NA	NA	NA	NA	NA	NA	NA	NA	NA	0	NA	0	NA	0	0	0	0	0	0	0
1311	1	3	1	0	0	0	0	0	0	0	0	1	M.3	1	ÀÒ¤¡ÅÒ§áÅÐµÐÇÑ¹ÍÍ¡	1	300	1.74	3	3	9	1	0	0	0	NA	NA	NA	NA	NA	NA	NA	NA	NA	NA	NA	NA	NA	1	2	1	1	0	0	0	0	0	0	0
1312	2	3	0	0	0	0	0	1	0	0	0	1	M.3	1	ÀÒ¤¡ÅÒ§áÅÐµÐÇÑ¹ÍÍ¡	1	350	3.39	2	1	1	1	1	1	1	9	2	0	1	1	0	0	0	0	0	0	1	0	0	NA	2	3	0	0	0	1	1	0	0
1313	1	1	0	1	0	0	0	0	0	0	0	1	M.3	1	ÀÒ¤¡ÅÒ§áÅÐµÐÇÑ¹ÍÍ¡	1	840	3.39	0	0	0	0	0	0	0	NA	NA	NA	NA	NA	NA	NA	NA	NA	NA	NA	NA	NA	0	NA	0	NA	0	0	0	0	0	0	0
1314	1	1	0	1	0	0	0	0	0	0	0	1	M.3	1	ÀÒ¤¡ÅÒ§áÅÐµÐÇÑ¹ÍÍ¡	1	700	3.28	0	0	0	0	0	0	0	NA	NA	NA	NA	NA	NA	NA	NA	NA	NA	NA	NA	NA	0	NA	0	NA	0	0	0	0	0	0	0
1315	1	1	0	1	0	0	0	0	0	0	0	1	M.3	1	ÀÒ¤¡ÅÒ§áÅÐµÐÇÑ¹ÍÍ¡	1	520	3.51	0	0	0	0	0	0	0	NA	NA	NA	NA	NA	NA	NA	NA	NA	NA	NA	NA	NA	0	NA	0	NA	0	0	0	0	0	0	0
1316	1	1	0	1	0	0	0	0	0	0	0	1	M.3	1	ÀÒ¤¡ÅÒ§áÅÐµÐÇÑ¹ÍÍ¡	1	500	2.87	0	0	0	0	0	0	0	NA	NA	NA	NA	NA	NA	NA	NA	NA	NA	NA	NA	NA	0	NA	0	NA	0	0	0	0	0	0	0
1317	1	1	0	1	0	0	0	0	0	0	0	1	M.3	1	ÀÒ¤¡ÅÒ§áÅÐµÐÇÑ¹ÍÍ¡	1	650	3.83	1	0	0	0	0	0	0	NA	NA	NA	NA	NA	NA	NA	NA	NA	NA	NA	NA	NA	0	NA	0	NA	0	0	0	0	0	0	0
1318	1	1	0	1	0	0	0	0	0	0	0	1	M.3	1	ÀÒ¤¡ÅÒ§áÅÐµÐÇÑ¹ÍÍ¡	9	600	9.99	0	0	1	1	0	1	0	NA	NA	NA	NA	NA	NA	NA	NA	NA	NA	NA	NA	NA	1	1	0	NA	0	0	0	0	0	0	0
1319	1	3	0	0	0	0	0	1	0	0	0	1	M.3	9	ÀÒ¤¡ÅÒ§áÅÐµÐÇÑ¹ÍÍ¡	1	500	3.46	1	1	0	1	1	1	0	NA	NA	NA	NA	NA	NA	NA	NA	NA	NA	NA	NA	NA	1	2	1	2	0	0	0	0	0	0	1
1320	1	1	0	1	0	0	0	0	0	0	0	1	M.3	1	ÀÒ¤¡ÅÒ§áÅÐµÐÇÑ¹ÍÍ¡	1	500	2.01	0	0	0	0	0	0	0	NA	NA	NA	NA	NA	NA	NA	NA	NA	NA	NA	NA	NA	1	1	0	NA	0	0	0	0	0	0	0
1321	1	9	0	0	0	0	0	1	0	0	0	1	M.3	4	ÀÒ¤¡ÅÒ§áÅÐµÐÇÑ¹ÍÍ¡	1	300	3.59	1	1	0	1	1	0	0	NA	NA	NA	NA	NA	NA	NA	NA	NA	NA	NA	NA	NA	1	3	1	1	9	9	9	9	9	9	9
1322	1	1	0	1	0	0	0	0	0	0	0	1	M.3	1	ÀÒ¤¡ÅÒ§áÅÐµÐÇÑ¹ÍÍ¡	1	500	3.83	1	1	0	0	9	0	0	NA	NA	NA	NA	NA	NA	NA	NA	NA	NA	NA	NA	NA	1	2	0	NA	0	0	0	0	0	0	0
1323	1	2	0	1	0	0	0	0	0	0	0	1	M.3	1	ÀÒ¤¡ÅÒ§áÅÐµÐÇÑ¹ÍÍ¡	1	500	3.07	2	2	1	0	0	0	0	NA	NA	NA	NA	NA	NA	NA	NA	NA	NA	NA	NA	NA	0	NA	0	NA	0	0	0	0	0	0	0
1324	2	2	1	1	0	1	0	0	0	0	0	1	M.3	1	ÀÒ¤¡ÅÒ§áÅÐµÐÇÑ¹ÍÍ¡	1	500	3.32	1	1	1	0	0	0	0	NA	NA	NA	NA	NA	NA	NA	NA	NA	NA	NA	NA	NA	1	1	0	NA	0	0	0	0	0	0	0
1325	2	2	1	1	0	0	0	0	0	0	0	1	M.3	1	ÀÒ¤¡ÅÒ§áÅÐµÐÇÑ¹ÍÍ¡	1	300	3.04	1	1	0	0	0	0	0	NA	NA	NA	NA	NA	NA	NA	NA	NA	NA	NA	NA	NA	1	4	1	1	0	0	0	0	0	0	0
1326	2	2	1	1	0	0	0	0	0	0	0	1	M.3	1	ÀÒ¤¡ÅÒ§áÅÐµÐÇÑ¹ÍÍ¡	1	600	3	1	1	0	0	0	0	0	NA	NA	NA	NA	NA	NA	NA	NA	NA	NA	NA	NA	NA	1	1	0	NA	0	0	0	0	0	0	0
1327	2	2	1	0	0	0	0	0	0	0	0	1	M.3	1	ÀÒ¤¡ÅÒ§áÅÐµÐÇÑ¹ÍÍ¡	1	500	3.51	1	1	0	0	0	0	0	NA	NA	NA	NA	NA	NA	NA	NA	NA	NA	NA	NA	NA	1	3	0	NA	0	0	0	0	0	0	0
1328	1	1	0	1	0	0	0	0	0	0	0	1	M.3	1	ÀÒ¤¡ÅÒ§áÅÐµÐÇÑ¹ÍÍ¡	1	400	3.28	0	0	0	0	0	0	0	NA	NA	NA	NA	NA	NA	NA	NA	NA	NA	NA	NA	NA	0	NA	0	NA	0	0	0	0	0	0	0
1329	1	1	0	1	0	0	0	0	0	0	0	1	M.3	1	ÀÒ¤¡ÅÒ§áÅÐµÐÇÑ¹ÍÍ¡	1	500	3.09	0	0	0	0	0	0	0	NA	NA	NA	NA	NA	NA	NA	NA	NA	NA	NA	NA	NA	0	NA	0	NA	0	0	0	0	0	0	0
1330	1	1	0	1	0	0	0	0	0	0	0	1	M.3	1	ÀÒ¤¡ÅÒ§áÅÐµÐÇÑ¹ÍÍ¡	1	600	3.92	0	0	0	0	0	0	0	NA	NA	NA	NA	NA	NA	NA	NA	NA	NA	NA	NA	NA	1	3	0	NA	0	0	0	0	0	0	0
1331	2	2	1	0	0	0	0	0	0	0	0	1	M.3	1	ÀÒ¤¡ÅÒ§áÅÐµÐÇÑ¹ÍÍ¡	3	500	2.91	2	1	0	0	0	0	0	NA	NA	NA	NA	NA	NA	NA	NA	NA	NA	NA	NA	NA	1	3	0	NA	0	0	0	0	0	0	0
1332	2	2	1	0	0	0	0	0	0	0	0	1	M.3	1	ÀÒ¤¡ÅÒ§áÅÐµÐÇÑ¹ÍÍ¡	1	600	1.7	1	1	1	1	1	0	0	NA	NA	NA	NA	NA	NA	NA	NA	NA	NA	NA	NA	NA	1	2	0	NA	0	0	0	0	1	1	0
1333	2	2	0	0	0	0	0	0	0	0	1	1	M.3	1	ÀÒ¤¡ÅÒ§áÅÐµÐÇÑ¹ÍÍ¡	1	600	3.53	1	2	0	0	0	0	0	NA	NA	NA	NA	NA	NA	NA	NA	NA	NA	NA	NA	NA	1	3	1	1	0	0	0	0	0	0	0
1334	2	2	1	0	0	0	0	0	0	0	0	1	M.1	1	ÀÒ¤¡ÅÒ§áÅÐµÐÇÑ¹ÍÍ¡	1	500	2.2	0	3	0	0	0	0	0	NA	NA	NA	NA	NA	NA	NA	NA	NA	NA	NA	NA	NA	1	4	0	NA	0	0	0	0	0	0	0
1335	9	2	1	0	0	0	0	1	0	0	0	1	M.1	1	ÀÒ¤¡ÅÒ§áÅÐµÐÇÑ¹ÍÍ¡	1	100	9.99	1	0	0	0	1	1	0	NA	NA	NA	NA	NA	NA	NA	NA	NA	NA	NA	NA	NA	0	NA	0	NA	0	0	0	0	0	0	0
1336	2	2	0	0	0	0	0	1	0	0	0	1	M.1	1	ÀÒ¤¡ÅÒ§áÅÐµÐÇÑ¹ÍÍ¡	1	500	2.75	1	0	0	0	0	0	0	NA	NA	NA	NA	NA	NA	NA	NA	NA	NA	NA	NA	NA	0	NA	0	NA	0	0	0	0	0	0	0
1337	2	2	0	0	0	0	0	1	0	0	0	1	M.1	1	ÀÒ¤¡ÅÒ§áÅÐµÐÇÑ¹ÍÍ¡	1	500	3.1	2	1	0	1	0	0	0	NA	NA	NA	NA	NA	NA	NA	NA	NA	NA	NA	NA	NA	1	4	1	2	0	0	0	0	0	0	0
1338	1	3	1	0	0	0	0	0	0	0	0	1	M.1	1	ÀÒ¤¡ÅÒ§áÅÐµÐÇÑ¹ÍÍ¡	3	480	3.33	1	1	0	1	0	0	0	NA	NA	NA	NA	NA	NA	NA	NA	NA	NA	NA	NA	NA	0	NA	0	NA	0	0	0	0	0	0	0
1339	2	2	1	0	0	0	0	0	0	0	0	1	M.1	1	ÀÒ¤¡ÅÒ§áÅÐµÐÇÑ¹ÍÍ¡	1	500	3.5	3	1	0	0	0	0	0	NA	NA	NA	NA	NA	NA	NA	NA	NA	NA	NA	NA	NA	1	3	0	NA	0	0	0	0	0	0	0
1340	2	2	1	0	0	0	0	0	0	0	0	1	M.1	1	ÀÒ¤¡ÅÒ§áÅÐµÐÇÑ¹ÍÍ¡	3	400	2.08	3	1	0	0	0	0	0	NA	NA	NA	NA	NA	NA	NA	NA	NA	NA	NA	NA	NA	0	NA	0	NA	0	0	0	0	0	0	0
1341	2	2	1	0	0	0	0	0	0	0	0	1	M.1	1	ÀÒ¤¡ÅÒ§áÅÐµÐÇÑ¹ÍÍ¡	1	500	3.1	0	0	0	0	0	0	0	NA	NA	NA	NA	NA	NA	NA	NA	NA	NA	NA	NA	NA	0	NA	0	NA	9	9	9	9	9	9	9
1342	2	2	0	0	0	0	0	1	0	0	0	1	M.1	1	ÀÒ¤¡ÅÒ§áÅÐµÐÇÑ¹ÍÍ¡	1	500	3.75	1	0	0	0	0	0	0	NA	NA	NA	NA	NA	NA	NA	NA	NA	NA	NA	NA	NA	0	NA	0	NA	9	9	9	9	9	9	9
1343	2	2	1	0	0	0	0	0	0	0	0	1	M.1	1	ÀÒ¤¡ÅÒ§áÅÐµÐÇÑ¹ÍÍ¡	3	700	3.76	1	1	0	0	1	0	0	NA	NA	NA	NA	NA	NA	NA	NA	NA	NA	NA	NA	NA	1	4	0	NA	0	0	0	0	0	0	0
1344	2	2	1	0	0	0	0	0	0	0	0	1	M.1	1	ÀÒ¤¡ÅÒ§áÅÐµÐÇÑ¹ÍÍ¡	1	500	9.99	0	0	0	0	0	0	9	NA	NA	NA	NA	NA	NA	NA	NA	NA	NA	NA	NA	NA	0	NA	0	NA	0	0	0	0	0	0	0
1345	9	3	1	0	0	0	0	0	0	0	0	1	M.1	1	ÀÒ¤¡ÅÒ§áÅÐµÐÇÑ¹ÍÍ¡	3	600	3.23	3	2	1	1	0	0	9	NA	NA	NA	NA	NA	NA	NA	NA	NA	NA	NA	NA	NA	0	NA	0	NA	0	0	0	0	0	0	0
1346	2	2	0	0	0	0	0	1	0	0	0	1	M.1	1	ÀÒ¤¡ÅÒ§áÅÐµÐÇÑ¹ÍÍ¡	1	500	3.98	3	2	1	1	1	9	0	NA	NA	NA	NA	NA	NA	NA	NA	NA	NA	NA	NA	NA	0	NA	0	NA	0	0	0	0	0	0	0
1347	1	1	0	0	0	0	0	0	0	0	1	1	M.1	1	ÀÒ¤¡ÅÒ§áÅÐµÐÇÑ¹ÍÍ¡	1	500	3.26	9	9	9	9	9	9	9	NA	NA	NA	NA	NA	NA	NA	NA	NA	NA	NA	NA	NA	1	1	2	4	0	0	0	0	0	0	0
1348	2	2	1	0	0	0	0	0	0	0	0	1	M.1	1	ÀÒ¤¡ÅÒ§áÅÐµÐÇÑ¹ÍÍ¡	1	750	3.64	0	0	0	0	0	0	0	NA	NA	NA	NA	NA	NA	NA	NA	NA	NA	NA	NA	NA	1	2	0	NA	0	0	0	0	0	0	0
1349	1	1	0	1	0	0	0	0	0	0	0	1	M.1	1	ÀÒ¤¡ÅÒ§áÅÐµÐÇÑ¹ÍÍ¡	1	500	3.37	0	0	0	0	0	0	0	NA	NA	NA	NA	NA	NA	NA	NA	NA	NA	NA	NA	NA	1	1	1	1	0	0	0	0	0	0	0
1350	2	9	1	0	0	0	0	0	0	0	0	1	M.1	1	ÀÒ¤¡ÅÒ§áÅÐµÐÇÑ¹ÍÍ¡	1	600	3.6	1	1	0	0	0	0	0	NA	NA	NA	NA	NA	NA	NA	NA	NA	NA	NA	NA	NA	1	3	0	NA	9	9	9	9	9	9	9
1351	2	2	1	0	0	0	0	0	0	0	0	1	M.1	1	ÀÒ¤¡ÅÒ§áÅÐµÐÇÑ¹ÍÍ¡	1	700	3.23	1	0	0	0	0	1	9	NA	NA	NA	NA	NA	NA	NA	NA	NA	NA	NA	NA	NA	1	1	0	NA	0	0	0	0	0	0	0
1352	1	9	0	0	0	0	0	0	0	0	1	1	M.1	1	ÀÒ¤¡ÅÒ§áÅÐµÐÇÑ¹ÍÍ¡	1	500	3.26	1	1	0	0	0	0	0	NA	NA	NA	NA	NA	NA	NA	NA	NA	NA	NA	NA	NA	0	NA	0	NA	0	0	0	0	0	0	0
1353	2	9	1	0	0	0	0	0	0	0	0	1	M.1	1	ÀÒ¤¡ÅÒ§áÅÐµÐÇÑ¹ÍÍ¡	1	1000	9.99	0	0	0	0	0	0	0	NA	NA	NA	NA	NA	NA	NA	NA	NA	NA	NA	NA	NA	0	NA	0	NA	0	0	0	0	0	0	0
1354	1	3	1	0	0	0	0	0	0	0	0	1	M.1	1	ÀÒ¤¡ÅÒ§áÅÐµÐÇÑ¹ÍÍ¡	3	999999	2.26	0	0	0	0	0	0	0	NA	NA	NA	NA	NA	NA	NA	NA	NA	NA	NA	NA	NA	1	2	0	NA	0	0	0	0	0	0	0
1355	2	2	0	0	0	0	0	0	0	0	1	1	M.1	1	ÀÒ¤¡ÅÒ§áÅÐµÐÇÑ¹ÍÍ¡	1	999999	3.14	0	0	0	0	0	0	0	NA	NA	NA	NA	NA	NA	NA	NA	NA	NA	NA	NA	NA	0	NA	0	NA	0	0	0	0	0	0	0
1356	2	2	1	0	0	0	0	0	0	0	0	1	M.1	1	ÀÒ¤¡ÅÒ§áÅÐµÐÇÑ¹ÍÍ¡	1	600	3.51	1	1	0	0	0	0	0	NA	NA	NA	NA	NA	NA	NA	NA	NA	NA	NA	NA	NA	1	2	0	NA	0	0	0	0	0	0	0
1357	2	2	1	0	0	0	0	0	0	0	0	1	M.1	1	ÀÒ¤¡ÅÒ§áÅÐµÐÇÑ¹ÍÍ¡	1	500	3.95	1	0	0	0	0	0	0	NA	NA	NA	NA	NA	NA	NA	NA	NA	NA	NA	NA	NA	0	NA	0	NA	0	0	0	0	0	0	0
1358	2	2	1	0	0	0	0	0	0	0	0	1	M.1	1	ÀÒ¤¡ÅÒ§áÅÐµÐÇÑ¹ÍÍ¡	1	500	3.1	1	0	0	0	0	1	0	NA	NA	NA	NA	NA	NA	NA	NA	NA	NA	NA	NA	NA	0	NA	0	NA	0	0	0	0	0	0	0
1359	2	9	1	0	0	0	0	0	0	0	0	1	M.1	1	ÀÒ¤¡ÅÒ§áÅÐµÐÇÑ¹ÍÍ¡	1	100	2.78	0	0	0	0	0	0	0	NA	NA	NA	NA	NA	NA	NA	NA	NA	NA	NA	NA	NA	1	2	0	NA	0	0	0	0	0	0	0
1360	2	2	1	0	0	0	0	0	0	0	0	1	M.1	1	ÀÒ¤¡ÅÒ§áÅÐµÐÇÑ¹ÍÍ¡	3	500	2.95	1	1	0	1	1	1	0	NA	NA	NA	NA	NA	NA	NA	NA	NA	NA	NA	NA	NA	1	1	0	NA	0	0	0	0	0	0	0
1361	2	2	1	0	0	0	0	0	0	0	0	1	M.1	1	ÀÒ¤¡ÅÒ§áÅÐµÐÇÑ¹ÍÍ¡	1	140	2	2	3	1	1	1	1	0	NA	NA	NA	NA	NA	NA	NA	NA	NA	NA	NA	NA	NA	0	NA	1	4	0	0	0	0	0	0	0
1362	2	9	1	0	0	0	0	0	0	0	0	1	M.1	1	ÀÒ¤¡ÅÒ§áÅÐµÐÇÑ¹ÍÍ¡	1	490	3.76	0	0	0	0	0	0	0	NA	NA	NA	NA	NA	NA	NA	NA	NA	NA	NA	NA	NA	0	NA	0	NA	0	0	0	0	0	0	0
1363	2	2	1	0	0	0	0	0	0	0	0	1	M.1	1	ÀÒ¤¡ÅÒ§áÅÐµÐÇÑ¹ÍÍ¡	1	400	2	2	1	0	0	0	0	9	NA	NA	NA	NA	NA	NA	NA	NA	NA	NA	NA	NA	NA	1	2	0	NA	0	0	0	0	0	0	0
1364	1	1	0	1	0	0	0	0	0	0	0	1	M.1	1	ÀÒ¤¡ÅÒ§áÅÐµÐÇÑ¹ÍÍ¡	1	200	3.92	1	1	0	0	0	0	0	NA	NA	NA	NA	NA	NA	NA	NA	NA	NA	NA	NA	NA	1	1	0	NA	0	0	0	0	0	0	0
1365	2	2	1	0	0	0	0	0	0	0	0	1	M.1	1	ÀÒ¤¡ÅÒ§áÅÐµÐÇÑ¹ÍÍ¡	1	700	3.83	1	0	0	0	0	0	0	NA	NA	NA	NA	NA	NA	NA	NA	NA	NA	NA	NA	NA	1	2	1	1	0	0	0	0	0	0	0
1366	2	2	1	0	0	0	0	0	0	0	0	1	M.1	1	ÀÒ¤¡ÅÒ§áÅÐµÐÇÑ¹ÍÍ¡	3	500	4	1	0	0	1	1	0	0	NA	NA	NA	NA	NA	NA	NA	NA	NA	NA	NA	NA	NA	1	4	0	NA	0	0	0	0	0	0	0
1367	1	3	0	0	0	0	0	1	0	0	0	1	M.1	1	ÀÒ¤¡ÅÒ§áÅÐµÐÇÑ¹ÍÍ¡	1	700	3.97	1	1	0	0	0	0	0	NA	NA	NA	NA	NA	NA	NA	NA	NA	NA	NA	NA	NA	0	NA	0	NA	0	0	0	0	0	0	0
1368	1	9	0	1	0	0	0	0	0	0	0	1	M.1	1	ÀÒ¤¡ÅÒ§áÅÐµÐÇÑ¹ÍÍ¡	1	500	2.78	1	0	0	0	0	0	0	NA	NA	NA	NA	NA	NA	NA	NA	NA	NA	NA	NA	NA	1	2	1	4	0	0	0	0	0	0	0
1369	1	1	0	1	0	0	0	0	0	0	0	1	M.1	1	ÀÒ¤¡ÅÒ§áÅÐµÐÇÑ¹ÍÍ¡	1	500	3.9	2	0	0	0	0	0	0	NA	NA	NA	NA	NA	NA	NA	NA	NA	NA	NA	NA	NA	0	NA	0	NA	0	0	0	0	0	0	0
1370	2	2	0	0	0	0	0	1	0	0	0	1	M.1	1	ÀÒ¤¡ÅÒ§áÅÐµÐÇÑ¹ÍÍ¡	1	500	3.39	1	1	0	0	0	0	0	NA	NA	NA	NA	NA	NA	NA	NA	NA	NA	NA	NA	NA	0	NA	0	NA	0	0	0	0	0	0	0
1371	1	9	0	1	0	0	0	0	0	0	0	1	M.1	1	ÀÒ¤¡ÅÒ§áÅÐµÐÇÑ¹ÍÍ¡	1	500	3.06	0	0	0	0	0	0	0	NA	NA	NA	NA	NA	NA	NA	NA	NA	NA	NA	NA	NA	0	NA	0	NA	0	0	0	0	0	0	0
1372	2	2	1	0	0	0	0	0	0	0	0	1	M.1	1	ÀÒ¤¡ÅÒ§áÅÐµÐÇÑ¹ÍÍ¡	1	400	3.2	1	1	1	0	0	0	0	NA	NA	NA	NA	NA	NA	NA	NA	NA	NA	NA	NA	NA	0	NA	0	NA	0	0	0	0	0	0	0
1373	1	1	0	1	0	0	0	0	0	0	0	1	M.1	1	ÀÒ¤¡ÅÒ§áÅÐµÐÇÑ¹ÍÍ¡	1	500	3.5	0	0	0	0	0	0	0	NA	NA	NA	NA	NA	NA	NA	NA	NA	NA	NA	NA	NA	1	1	0	NA	0	0	0	0	0	0	0
1374	2	2	1	0	0	0	0	0	0	0	0	1	M.1	1	ÀÒ¤¡ÅÒ§áÅÐµÐÇÑ¹ÍÍ¡	1	500	3.38	1	1	0	0	0	0	0	NA	NA	NA	NA	NA	NA	NA	NA	NA	NA	NA	NA	NA	1	1	2	1	1	0	0	1	1	0	0
1375	2	2	0	0	0	0	0	1	0	0	0	1	M.1	1	ÀÒ¤¡ÅÒ§áÅÐµÐÇÑ¹ÍÍ¡	1	500	3.71	3	3	1	1	1	1	0	NA	NA	NA	NA	NA	NA	NA	NA	NA	NA	NA	NA	NA	0	NA	0	NA	0	0	0	0	0	0	0
1376	2	2	1	0	0	0	0	0	0	0	0	1	M.1	1	ÀÒ¤¡ÅÒ§áÅÐµÐÇÑ¹ÍÍ¡	1	1500	3.71	1	0	0	0	0	0	0	NA	NA	NA	NA	NA	NA	NA	NA	NA	NA	NA	NA	NA	1	3	0	NA	0	0	0	0	0	0	0
1377	2	2	1	0	0	0	0	0	0	0	0	1	M.1	1	ÀÒ¤¡ÅÒ§áÅÐµÐÇÑ¹ÍÍ¡	1	500	2.47	1	1	0	0	0	0	0	NA	NA	NA	NA	NA	NA	NA	NA	NA	NA	NA	NA	NA	1	1	0	NA	0	0	0	0	0	0	0
1378	2	2	1	0	0	0	0	0	0	0	0	1	M.1	1	ÀÒ¤¡ÅÒ§áÅÐµÐÇÑ¹ÍÍ¡	1	500	2.9	0	0	0	0	0	0	0	NA	NA	NA	NA	NA	NA	NA	NA	NA	NA	NA	NA	NA	0	NA	0	NA	0	0	0	0	0	0	0
1379	1	1	0	1	0	0	0	0	0	0	0	1	M.1	1	ÀÒ¤¡ÅÒ§áÅÐµÐÇÑ¹ÍÍ¡	3	500	2.89	0	0	0	0	0	0	0	NA	NA	NA	NA	NA	NA	NA	NA	NA	NA	NA	NA	NA	1	2	1	1	0	0	0	0	0	0	0
1380	1	1	0	1	0	0	0	0	0	0	0	1	M.1	1	ÀÒ¤¡ÅÒ§áÅÐµÐÇÑ¹ÍÍ¡	1	500	3.22	1	0	0	0	0	0	0	NA	NA	NA	NA	NA	NA	NA	NA	NA	NA	NA	NA	NA	0	NA	0	NA	0	0	0	0	0	0	0
1381	1	1	0	1	0	1	0	0	0	0	0	1	M.1	1	ÀÒ¤¡ÅÒ§áÅÐµÐÇÑ¹ÍÍ¡	1	500	2.46	3	1	1	1	1	1	0	NA	NA	NA	NA	NA	NA	NA	NA	NA	NA	NA	NA	NA	1	2	0	NA	0	0	0	0	0	0	0
1382	1	1	0	1	0	0	0	0	0	0	0	1	M.1	1	ÀÒ¤¡ÅÒ§áÅÐµÐÇÑ¹ÍÍ¡	1	500	3.13	1	0	0	0	0	0	1	1	1	0	0	1	0	0	0	0	0	0	0	0	1	2	0	NA	0	0	0	0	0	0	0
1383	2	2	0	0	0	0	0	0	0	0	1	1	M.1	1	ÀÒ¤¡ÅÒ§áÅÐµÐÇÑ¹ÍÍ¡	1	500	3.74	2	1	1	1	1	1	0	NA	NA	NA	NA	NA	NA	NA	NA	NA	NA	NA	NA	NA	0	NA	0	NA	0	0	0	0	0	0	0
1384	1	1	0	1	0	0	0	0	0	0	0	1	M.1	1	ÀÒ¤¡ÅÒ§áÅÐµÐÇÑ¹ÍÍ¡	1	1000	3.71	1	1	0	0	0	0	0	NA	NA	NA	NA	NA	NA	NA	NA	NA	NA	NA	NA	NA	1	1	0	NA	0	0	0	1	1	1	0
1385	1	1	0	1	0	0	0	0	0	0	0	1	M.1	1	ÀÒ¤¡ÅÒ§áÅÐµÐÇÑ¹ÍÍ¡	3	500	3.57	1	1	0	0	0	0	0	NA	NA	NA	NA	NA	NA	NA	NA	NA	NA	NA	NA	NA	1	2	0	NA	0	0	0	0	0	0	0
1386	1	1	0	1	0	0	0	0	0	0	0	1	M.1	1	ÀÒ¤¡ÅÒ§áÅÐµÐÇÑ¹ÍÍ¡	1	500	3.87	0	0	0	0	0	0	0	NA	NA	NA	NA	NA	NA	NA	NA	NA	NA	NA	NA	NA	1	1	1	1	0	0	0	0	0	0	0
1387	2	9	1	0	0	0	0	0	0	0	0	1	M.5	1	ÀÒ¤¡ÅÒ§áÅÐµÐÇÑ¹ÍÍ¡	3	500	3.66	1	1	1	0	0	0	1	1	1	0	0	1	0	0	0	0	0	0	0	0	1	3	0	NA	0	0	0	0	0	0	0
1388	1	1	1	0	0	0	0	0	0	0	0	1	M.5	1	ÀÒ¤¡ÅÒ§áÅÐµÐÇÑ¹ÍÍ¡	1	600	3.37	3	1	0	0	0	0	0	NA	NA	NA	NA	NA	NA	NA	NA	NA	NA	NA	NA	NA	0	NA	0	NA	1	0	0	0	0	0	0
1389	2	9	0	0	0	0	0	0	1	0	0	1	M.5	1	ÀÒ¤¡ÅÒ§áÅÐµÐÇÑ¹ÍÍ¡	3	300	3.32	1	1	1	0	0	0	0	NA	NA	NA	NA	NA	NA	NA	NA	NA	NA	NA	NA	NA	0	NA	0	NA	0	0	0	0	0	0	0
1390	2	2	1	0	0	0	0	0	0	0	0	1	M.5	1	ÀÒ¤¡ÅÒ§áÅÐµÐÇÑ¹ÍÍ¡	1	700	3.86	1	1	0	0	0	0	0	NA	NA	NA	NA	NA	NA	NA	NA	NA	NA	NA	NA	NA	0	NA	0	NA	0	0	0	0	0	0	0
1391	2	2	1	1	0	0	0	0	0	0	0	1	M.5	1	ÀÒ¤¡ÅÒ§áÅÐµÐÇÑ¹ÍÍ¡	1	700	3.32	1	0	0	0	0	0	0	NA	NA	NA	NA	NA	NA	NA	NA	NA	NA	NA	NA	NA	1	2	0	NA	0	0	0	0	0	0	0
1392	1	1	0	1	0	0	0	0	0	0	0	1	M.5	3	ÀÒ¤¡ÅÒ§áÅÐµÐÇÑ¹ÍÍ¡	1	700	3.33	1	0	0	0	0	0	0	NA	NA	NA	NA	NA	NA	NA	NA	NA	NA	NA	NA	NA	0	NA	0	NA	0	0	0	0	0	0	0
1393	1	1	1	1	0	0	0	0	0	0	0	1	M.5	1	ÀÒ¤¡ÅÒ§áÅÐµÐÇÑ¹ÍÍ¡	3	600	3.2	3	3	1	9	9	0	9	NA	NA	NA	NA	NA	NA	NA	NA	NA	NA	NA	NA	NA	1	2	0	NA	0	0	0	0	0	0	0
1394	2	2	1	1	0	0	0	0	0	0	0	1	M.5	1	ÀÒ¤¡ÅÒ§áÅÐµÐÇÑ¹ÍÍ¡	1	500	3.83	3	3	1	1	1	0	1	1	1	0	1	0	0	1	1	0	0	0	0	0	0	NA	0	NA	0	0	0	0	0	0	0
1395	2	9	0	0	0	0	0	1	0	0	0	1	M.5	1	ÀÒ¤¡ÅÒ§áÅÐµÐÇÑ¹ÍÍ¡	3	300	3.45	1	3	0	1	1	0	0	NA	NA	NA	NA	NA	NA	NA	NA	NA	NA	NA	NA	NA	0	NA	0	NA	0	0	0	0	0	0	0
1396	2	9	0	1	0	0	0	0	0	0	0	1	M.5	1	ÀÒ¤¡ÅÒ§áÅÐµÐÇÑ¹ÍÍ¡	1	1000	2.84	1	2	1	0	0	0	0	NA	NA	NA	NA	NA	NA	NA	NA	NA	NA	NA	NA	NA	1	3	0	NA	0	0	0	0	0	0	0
1397	1	1	1	0	0	0	0	0	0	0	0	1	M.5	1	ÀÒ¤¡ÅÒ§áÅÐµÐÇÑ¹ÍÍ¡	1	720	2.68	0	0	0	0	0	0	9	NA	NA	NA	NA	NA	NA	NA	NA	NA	NA	NA	NA	NA	1	1	0	NA	0	0	0	0	0	0	0
1398	2	2	1	0	0	0	0	0	0	0	0	1	M.5	1	ÀÒ¤¡ÅÒ§áÅÐµÐÇÑ¹ÍÍ¡	3	5880	3.07	1	1	0	0	0	0	0	NA	NA	NA	NA	NA	NA	NA	NA	NA	NA	NA	NA	NA	0	NA	0	NA	0	0	0	0	0	0	0
1399	2	2	0	0	0	0	0	0	0	0	1	1	M.5	1	ÀÒ¤¡ÅÒ§áÅÐµÐÇÑ¹ÍÍ¡	1	400	3.59	1	1	0	0	0	0	0	NA	NA	NA	NA	NA	NA	NA	NA	NA	NA	NA	NA	NA	0	NA	0	NA	0	0	0	0	0	0	0
1400	2	9	1	0	0	0	0	0	0	0	0	1	M.5	1	ÀÒ¤¡ÅÒ§áÅÐµÐÇÑ¹ÍÍ¡	1	500	3.59	1	1	0	0	0	0	0	NA	NA	NA	NA	NA	NA	NA	NA	NA	NA	NA	NA	NA	0	NA	0	NA	0	0	0	0	0	0	0
1401	1	1	0	1	0	0	0	0	0	0	0	1	M.5	1	ÀÒ¤¡ÅÒ§áÅÐµÐÇÑ¹ÍÍ¡	1	100	3.15	3	3	1	0	1	0	0	NA	NA	NA	NA	NA	NA	NA	NA	NA	NA	NA	NA	NA	1	1	0	NA	0	0	0	0	0	0	0
1402	1	1	0	1	0	0	0	0	0	0	0	1	M.5	1	ÀÒ¤¡ÅÒ§áÅÐµÐÇÑ¹ÍÍ¡	1	700	2.56	1	3	0	1	0	1	0	NA	NA	NA	NA	NA	NA	NA	NA	NA	NA	NA	NA	NA	0	NA	0	NA	0	0	0	0	0	0	0
1403	1	1	0	1	0	0	0	0	0	0	0	1	M.5	1	ÀÒ¤¡ÅÒ§áÅÐµÐÇÑ¹ÍÍ¡	1	600	2.98	2	0	9	0	0	0	0	NA	NA	NA	NA	NA	NA	NA	NA	NA	NA	NA	NA	NA	1	2	0	NA	0	0	0	0	0	0	0
1404	1	1	0	1	0	0	0	0	0	0	0	1	M.5	1	ÀÒ¤¡ÅÒ§áÅÐµÐÇÑ¹ÍÍ¡	1	600	3.18	1	0	0	0	0	0	0	NA	NA	NA	NA	NA	NA	NA	NA	NA	NA	NA	NA	NA	0	NA	0	NA	0	0	0	0	0	0	0
1405	1	1	0	1	0	0	0	0	0	0	0	1	M.5	1	ÀÒ¤¡ÅÒ§áÅÐµÐÇÑ¹ÍÍ¡	1	500	2.8	3	1	1	0	0	0	0	NA	NA	NA	NA	NA	NA	NA	NA	NA	NA	NA	NA	NA	0	NA	0	NA	0	0	0	0	0	0	0
1406	2	9	0	0	0	0	0	0	0	0	1	1	M.5	1	ÀÒ¤¡ÅÒ§áÅÐµÐÇÑ¹ÍÍ¡	1	600	3.31	2	2	0	1	0	0	0	NA	NA	NA	NA	NA	NA	NA	NA	NA	NA	NA	NA	NA	1	2	1	1	0	0	0	0	0	0	0
1407	1	1	0	1	0	0	0	0	0	0	0	1	M.5	1	ÀÒ¤¡ÅÒ§áÅÐµÐÇÑ¹ÍÍ¡	1	500	3.51	1	0	0	0	0	0	0	NA	NA	NA	NA	NA	NA	NA	NA	NA	NA	NA	NA	NA	0	NA	0	NA	0	0	0	0	0	0	0
1408	2	2	1	0	0	0	0	0	0	0	0	1	M.5	1	ÀÒ¤¡ÅÒ§áÅÐµÐÇÑ¹ÍÍ¡	3	500	3.29	0	0	0	0	0	0	0	NA	NA	NA	NA	NA	NA	NA	NA	NA	NA	NA	NA	NA	1	2	0	NA	0	0	0	0	0	0	0
1409	1	1	0	1	0	0	0	0	0	0	0	1	M.5	9	ÀÒ¤¡ÅÒ§áÅÐµÐÇÑ¹ÍÍ¡	9	999999	9.99	0	0	0	0	0	0	1	1	1	0	0	1	0	0	0	0	0	0	0	0	1	3	0	NA	0	0	0	0	0	0	0
1410	1	1	0	1	0	0	0	0	0	0	0	1	M.5	1	ÀÒ¤¡ÅÒ§áÅÐµÐÇÑ¹ÍÍ¡	1	800	2.07	0	0	0	0	0	0	1	1	1	1	0	0	0	0	0	0	0	0	0	0	1	2	1	4	0	0	0	0	0	0	0
1411	2	2	1	0	0	0	0	0	0	0	0	1	M.5	1	ÀÒ¤¡ÅÒ§áÅÐµÐÇÑ¹ÍÍ¡	3	600	3.21	0	0	0	0	0	0	0	NA	NA	NA	NA	NA	NA	NA	NA	NA	NA	NA	NA	NA	0	NA	0	NA	0	0	0	0	0	0	0
1412	1	1	0	1	0	0	0	0	0	0	0	1	M.5	1	ÀÒ¤¡ÅÒ§áÅÐµÐÇÑ¹ÍÍ¡	1	500	3.1	1	1	1	0	0	0	0	NA	NA	NA	NA	NA	NA	NA	NA	NA	NA	NA	NA	NA	0	NA	0	NA	0	0	0	0	0	0	0
1413	1	1	0	0	0	0	0	0	0	0	1	1	M.5	1	ÀÒ¤¡ÅÒ§áÅÐµÐÇÑ¹ÍÍ¡	1	1000	2.5	0	0	0	0	0	0	0	NA	NA	NA	NA	NA	NA	NA	NA	NA	NA	NA	NA	NA	0	NA	0	NA	0	0	0	0	0	0	0
1414	1	1	0	1	0	0	0	0	0	0	0	1	M.5	1	ÀÒ¤¡ÅÒ§áÅÐµÐÇÑ¹ÍÍ¡	1	80	3.1	1	1	0	0	0	0	0	NA	NA	NA	NA	NA	NA	NA	NA	NA	NA	NA	NA	NA	0	NA	0	NA	0	0	0	0	0	0	0
1415	1	1	0	1	0	0	0	0	0	0	0	1	M.5	1	ÀÒ¤¡ÅÒ§áÅÐµÐÇÑ¹ÍÍ¡	1	400	3.01	1	1	0	0	0	0	0	NA	NA	NA	NA	NA	NA	NA	NA	NA	NA	NA	NA	NA	0	NA	0	NA	0	0	0	0	0	0	0
1416	1	1	0	1	0	0	0	0	0	0	0	1	M.5	1	ÀÒ¤¡ÅÒ§áÅÐµÐÇÑ¹ÍÍ¡	4	500	3.45	1	0	1	0	0	0	0	NA	NA	NA	NA	NA	NA	NA	NA	NA	NA	NA	NA	NA	0	NA	0	NA	0	0	0	0	0	0	0
1417	1	1	0	1	0	0	0	0	0	0	0	1	M.5	1	ÀÒ¤¡ÅÒ§áÅÐµÐÇÑ¹ÍÍ¡	1	500	3.27	1	0	0	0	0	0	0	NA	NA	NA	NA	NA	NA	NA	NA	NA	NA	NA	NA	NA	0	NA	0	NA	0	0	0	0	0	0	0
1418	2	9	1	0	0	0	0	0	0	0	0	1	M.5	1	ÀÒ¤¡ÅÒ§áÅÐµÐÇÑ¹ÍÍ¡	1	500	3.77	1	2	1	1	1	0	0	NA	NA	NA	NA	NA	NA	NA	NA	NA	NA	NA	NA	NA	0	NA	0	NA	0	0	0	0	0	0	0
1419	2	2	1	0	0	0	0	0	0	0	0	1	M.5	1	ÀÒ¤¡ÅÒ§áÅÐµÐÇÑ¹ÍÍ¡	1	500	2.98	3	1	0	0	1	0	9	NA	NA	NA	NA	NA	NA	NA	NA	NA	NA	NA	NA	NA	1	3	0	NA	0	0	0	0	0	0	0
1420	1	1	0	1	0	0	0	0	0	0	0	1	M.5	1	ÀÒ¤¡ÅÒ§áÅÐµÐÇÑ¹ÍÍ¡	1	550	2.6	0	0	0	0	0	0	9	NA	NA	NA	NA	NA	NA	NA	NA	NA	NA	NA	NA	NA	1	3	0	NA	0	0	0	0	0	0	0
1421	2	2	1	0	0	0	0	0	0	0	0	1	M.5	1	ÀÒ¤¡ÅÒ§áÅÐµÐÇÑ¹ÍÍ¡	3	600	3.53	1	1	0	0	0	0	0	NA	NA	NA	NA	NA	NA	NA	NA	NA	NA	NA	NA	NA	0	NA	0	NA	0	0	0	0	0	0	0
1422	1	1	0	1	0	0	0	0	0	0	0	1	M.5	1	ÀÒ¤¡ÅÒ§áÅÐµÐÇÑ¹ÍÍ¡	1	700	3.63	1	0	0	0	0	0	0	NA	NA	NA	NA	NA	NA	NA	NA	NA	NA	NA	NA	NA	0	NA	0	NA	0	0	0	0	0	0	0
1423	1	1	0	1	0	0	0	0	0	0	0	1	M.5	1	ÀÒ¤¡ÅÒ§áÅÐµÐÇÑ¹ÍÍ¡	1	400	3.1	1	0	0	0	0	0	0	NA	NA	NA	NA	NA	NA	NA	NA	NA	NA	NA	NA	NA	0	NA	0	NA	0	0	0	0	0	0	0
1424	2	2	1	0	0	0	0	0	0	0	0	1	M.5	1	ÀÒ¤¡ÅÒ§áÅÐµÐÇÑ¹ÍÍ¡	1	2000	3.3	1	1	0	0	0	0	0	NA	NA	NA	NA	NA	NA	NA	NA	NA	NA	NA	NA	NA	0	NA	0	NA	0	0	0	0	0	0	0
1425	1	1	0	1	0	0	0	0	0	0	0	1	M.5	1	ÀÒ¤¡ÅÒ§áÅÐµÐÇÑ¹ÍÍ¡	1	150	2.15	2	1	0	0	1	0	1	2	1	0	0	0	0	1	0	0	0	0	0	0	1	4	2	4	0	0	0	0	0	0	0
1426	2	2	0	0	0	0	0	1	0	0	0	1	M.5	1	ÀÒ¤¡ÅÒ§áÅÐµÐÇÑ¹ÍÍ¡	3	999999	9.99	3	2	0	0	0	0	0	NA	NA	NA	NA	NA	NA	NA	NA	NA	NA	NA	NA	NA	0	NA	0	NA	0	0	0	0	0	0	0
1427	1	1	0	1	0	0	0	0	0	0	0	1	M.5	4	ÀÒ¤¡ÅÒ§áÅÐµÐÇÑ¹ÍÍ¡	1	999999	2.5	1	1	0	0	0	0	0	NA	NA	NA	NA	NA	NA	NA	NA	NA	NA	NA	NA	NA	0	NA	0	NA	0	0	0	0	0	0	0
1428	2	2	1	0	0	0	0	0	0	0	0	1	M.5	1	ÀÒ¤¡ÅÒ§áÅÐµÐÇÑ¹ÍÍ¡	1	500	2.51	1	0	0	0	0	0	0	NA	NA	NA	NA	NA	NA	NA	NA	NA	NA	NA	NA	NA	1	3	0	NA	0	0	0	0	0	0	0
1429	2	9	1	0	0	0	0	0	0	0	0	1	M.5	1	ÀÒ¤¡ÅÒ§áÅÐµÐÇÑ¹ÍÍ¡	1	600	9.99	1	0	0	0	0	0	0	NA	NA	NA	NA	NA	NA	NA	NA	NA	NA	NA	NA	NA	1	2	0	NA	0	0	0	0	0	0	0
1430	2	2	1	0	0	0	0	0	0	0	0	1	M.5	1	ÀÒ¤¡ÅÒ§áÅÐµÐÇÑ¹ÍÍ¡	1	500	3.06	0	0	0	0	0	0	0	NA	NA	NA	NA	NA	NA	NA	NA	NA	NA	NA	NA	NA	0	NA	0	NA	0	0	0	0	0	0	0
1431	1	1	0	1	0	0	0	0	0	0	0	1	M.5	1	ÀÒ¤¡ÅÒ§áÅÐµÐÇÑ¹ÍÍ¡	1	500	3.62	1	1	1	0	0	0	0	NA	NA	NA	NA	NA	NA	NA	NA	NA	NA	NA	NA	NA	0	NA	0	NA	0	0	0	0	0	0	0
1432	1	1	0	1	0	0	0	0	0	0	0	1	M.5	1	ÀÒ¤¡ÅÒ§áÅÐµÐÇÑ¹ÍÍ¡	1	500	3.51	0	0	0	0	0	0	0	NA	NA	NA	NA	NA	NA	NA	NA	NA	NA	NA	NA	NA	0	NA	0	NA	0	0	0	0	0	0	0
1433	2	2	0	0	0	0	0	0	0	0	1	1	M.5	1	ÀÒ¤¡ÅÒ§áÅÐµÐÇÑ¹ÍÍ¡	1	800	3.16	1	1	0	0	0	0	0	NA	NA	NA	NA	NA	NA	NA	NA	NA	NA	NA	NA	NA	1	2	0	NA	0	0	0	0	0	0	0
1434	1	1	0	1	0	0	0	0	0	0	0	1	M.5	1	ÀÒ¤¡ÅÒ§áÅÐµÐÇÑ¹ÍÍ¡	1	500	2.89	0	0	0	0	0	0	0	NA	NA	NA	NA	NA	NA	NA	NA	NA	NA	NA	NA	NA	1	2	0	NA	0	0	0	0	0	0	0
1435	2	2	1	1	0	0	0	0	0	0	0	1	M.5	1	ÀÒ¤¡ÅÒ§áÅÐµÐÇÑ¹ÍÍ¡	3	500	3.69	1	1	1	0	0	0	0	NA	NA	NA	NA	NA	NA	NA	NA	NA	NA	NA	NA	NA	0	NA	0	NA	0	0	0	0	0	0	0
1436	2	2	1	0	0	0	0	0	0	0	0	1	M.5	1	ÀÒ¤¡ÅÒ§áÅÐµÐÇÑ¹ÍÍ¡	1	500	3.4	1	0	0	0	0	0	0	NA	NA	NA	NA	NA	NA	NA	NA	NA	NA	NA	NA	NA	0	NA	0	NA	0	0	0	0	0	0	0
1437	1	1	0	1	0	0	0	0	0	0	0	1	M.5	1	ÀÒ¤¡ÅÒ§áÅÐµÐÇÑ¹ÍÍ¡	1	500	2.64	2	1	0	0	0	0	1	1	1	0	0	1	0	0	0	0	0	0	0	0	1	4	0	NA	0	0	0	0	0	0	0
1438	1	3	1	0	0	0	0	0	0	0	0	1	M.5	1	ÀÒ¤¡ÅÒ§áÅÐµÐÇÑ¹ÍÍ¡	1	800	3.76	0	0	0	0	0	0	1	1	1	0	0	1	0	0	0	0	0	0	0	0	1	3	0	NA	0	0	0	0	0	0	0
1439	2	2	1	0	0	0	0	0	0	0	0	1	M.5	1	ÀÒ¤¡ÅÒ§áÅÐµÐÇÑ¹ÍÍ¡	1	500	2.98	1	0	0	0	0	0	0	NA	NA	NA	NA	NA	NA	NA	NA	NA	NA	NA	NA	NA	1	1	0	NA	0	0	0	0	0	0	0
1440	1	1	0	1	0	0	0	0	0	0	0	1	M.5	1	ÀÒ¤¡ÅÒ§áÅÐµÐÇÑ¹ÍÍ¡	1	500	3.43	1	0	0	0	0	0	1	1	1	0	0	1	0	0	0	0	0	0	0	0	1	2	2	4	0	0	0	0	1	0	0
1441	2	2	1	0	0	0	0	0	0	0	0	1	M.5	1	ÀÒ¤¡ÅÒ§áÅÐµÐÇÑ¹ÍÍ¡	1	1500	2.98	1	0	0	0	0	0	1	1	1	0	0	1	0	0	0	0	0	0	0	0	1	2	0	NA	0	0	0	0	0	0	0
1442	2	2	1	0	0	0	0	0	0	0	0	1	M.5	1	ÀÒ¤¡ÅÒ§áÅÐµÐÇÑ¹ÍÍ¡	1	500	3.18	1	1	0	0	0	0	0	NA	NA	NA	NA	NA	NA	NA	NA	NA	NA	NA	NA	NA	0	NA	0	NA	0	0	0	0	0	0	0
1443	1	1	0	1	0	0	0	0	0	0	0	1	M.5	1	ÀÒ¤¡ÅÒ§áÅÐµÐÇÑ¹ÍÍ¡	1	800	2.87	1	0	0	0	0	0	0	NA	NA	NA	NA	NA	NA	NA	NA	NA	NA	NA	NA	NA	0	NA	0	NA	0	0	0	0	0	0	0
1444	2	2	0	0	0	0	0	1	0	0	0	1	M.5	1	ÀÒ¤¡ÅÒ§áÅÐµÐÇÑ¹ÍÍ¡	4	500	2.42	1	1	1	1	1	1	9	NA	NA	NA	NA	NA	NA	NA	NA	NA	NA	NA	NA	NA	1	2	0	NA	1	0	0	0	0	0	0
1445	1	1	0	0	0	0	0	0	1	0	0	1	M.5	1	ÀÒ¤¡ÅÒ§áÅÐµÐÇÑ¹ÍÍ¡	1	500	2.14	1	0	0	0	0	0	0	NA	NA	NA	NA	NA	NA	NA	NA	NA	NA	NA	NA	NA	0	NA	0	NA	0	0	0	0	0	0	0
1446	1	9	0	0	0	0	0	0	1	0	0	1	M.5	1	ÀÒ¤¡ÅÒ§áÅÐµÐÇÑ¹ÍÍ¡	3	400	2.06	1	1	0	0	0	0	0	NA	NA	NA	NA	NA	NA	NA	NA	NA	NA	NA	NA	NA	0	NA	0	NA	0	0	0	0	0	0	0
1447	1	1	0	1	0	0	0	0	0	0	0	1	M.5	1	ÀÒ¤¡ÅÒ§áÅÐµÐÇÑ¹ÍÍ¡	3	500	3.07	1	0	0	0	0	0	0	NA	NA	NA	NA	NA	NA	NA	NA	NA	NA	NA	NA	NA	0	NA	0	NA	0	0	0	0	0	0	0
1448	1	1	0	1	0	0	0	0	0	0	0	1	M.5	1	ÀÒ¤¡ÅÒ§áÅÐµÐÇÑ¹ÍÍ¡	1	600	2.5	0	0	1	0	0	0	0	NA	NA	NA	NA	NA	NA	NA	NA	NA	NA	NA	NA	NA	1	1	1	3	0	0	0	1	0	1	0
1449	1	1	0	1	0	0	0	0	0	0	0	1	M.5	1	ÀÒ¤¡ÅÒ§áÅÐµÐÇÑ¹ÍÍ¡	1	500	3.87	1	1	0	0	0	0	0	NA	NA	NA	NA	NA	NA	NA	NA	NA	NA	NA	NA	NA	0	NA	0	NA	0	0	0	0	0	0	0
1450	2	2	1	0	0	0	0	0	0	0	0	1	M.5	1	ÀÒ¤¡ÅÒ§áÅÐµÐÇÑ¹ÍÍ¡	3	100	2.92	0	1	0	0	0	0	0	NA	NA	NA	NA	NA	NA	NA	NA	NA	NA	NA	NA	NA	1	1	0	NA	0	0	0	0	0	0	0
1451	1	1	0	1	0	0	0	0	0	0	0	1	M.5	1	ÀÒ¤¡ÅÒ§áÅÐµÐÇÑ¹ÍÍ¡	1	500	3.47	2	2	1	0	0	0	0	NA	NA	NA	NA	NA	NA	NA	NA	NA	NA	NA	NA	NA	1	2	0	NA	0	0	0	0	0	0	0
1452	2	2	1	0	0	0	0	0	0	0	0	1	M.5	1	ÀÒ¤¡ÅÒ§áÅÐµÐÇÑ¹ÍÍ¡	1	999999	1.53	1	0	1	0	0	0	1	1	1	0	0	1	0	0	0	0	0	0	0	0	1	3	1	4	1	1	0	1	1	1	0
1453	2	2	1	0	0	0	0	0	0	0	0	1	M.5	1	ÀÒ¤¡ÅÒ§áÅÐµÐÇÑ¹ÍÍ¡	1	700	2.93	1	1	0	0	0	0	0	NA	NA	NA	NA	NA	NA	NA	NA	NA	NA	NA	NA	NA	0	NA	0	NA	0	0	0	0	0	0	0
1454	1	3	1	0	1	0	0	0	0	0	0	1	M.5	1	ÀÒ¤¡ÅÒ§áÅÐµÐÇÑ¹ÍÍ¡	1	700	2.86	1	0	0	0	0	0	0	NA	NA	NA	NA	NA	NA	NA	NA	NA	NA	NA	NA	NA	1	2	0	NA	0	0	0	0	0	0	0
1455	2	2	1	0	0	0	0	0	0	0	0	1	M.5	1	ÀÒ¤¡ÅÒ§áÅÐµÐÇÑ¹ÍÍ¡	1	700	3.19	1	0	0	0	0	0	0	NA	NA	NA	NA	NA	NA	NA	NA	NA	NA	NA	NA	NA	0	NA	0	NA	0	0	0	0	0	0	0
1456	2	2	1	0	0	1	0	0	0	0	0	1	M.5	1	ÀÒ¤¡ÅÒ§áÅÐµÐÇÑ¹ÍÍ¡	1	650	3.37	1	1	0	0	0	0	0	NA	NA	NA	NA	NA	NA	NA	NA	NA	NA	NA	NA	NA	0	NA	0	NA	0	0	0	0	0	0	0
1457	1	1	0	1	0	0	0	0	0	0	0	1	M.5	1	ÀÒ¤¡ÅÒ§áÅÐµÐÇÑ¹ÍÍ¡	1	400	3.01	0	0	0	0	0	0	0	NA	NA	NA	NA	NA	NA	NA	NA	NA	NA	NA	NA	NA	1	1	0	NA	0	0	0	0	0	0	0
1458	1	1	0	1	0	0	0	0	0	0	0	1	M.5	1	ÀÒ¤¡ÅÒ§áÅÐµÐÇÑ¹ÍÍ¡	1	350	3.75	3	2	0	1	1	0	1	1	1	0	0	1	0	1	0	0	0	0	1	0	0	NA	0	NA	0	0	0	0	0	0	0
1459	2	2	1	0	0	0	0	0	0	0	0	1	M.5	1	ÀÒ¤¡ÅÒ§áÅÐµÐÇÑ¹ÍÍ¡	3	500	3.04	1	1	0	0	0	0	0	NA	NA	NA	NA	NA	NA	NA	NA	NA	NA	NA	NA	NA	1	2	0	NA	0	0	0	0	0	0	0
1460	2	2	1	0	0	0	0	0	0	0	0	1	M.5	1	ÀÒ¤¡ÅÒ§áÅÐµÐÇÑ¹ÍÍ¡	1	500	4	1	0	0	0	0	0	0	NA	NA	NA	NA	NA	NA	NA	NA	NA	NA	NA	NA	NA	0	NA	0	NA	0	0	0	0	0	0	0
1461	1	9	0	1	0	0	0	0	0	0	0	1	M.5	1	ÀÒ¤¡ÅÒ§áÅÐµÐÇÑ¹ÍÍ¡	3	999999	2.02	1	1	0	0	0	0	1	1	1	1	0	0	0	0	0	0	0	0	0	0	1	9	0	NA	0	0	0	0	0	0	0
1462	9	2	1	0	0	0	0	0	0	0	0	1	M.1	1	ÀÒ¤¡ÅÒ§áÅÐµÐÇÑ¹ÍÍ¡	1	350	3.19	0	0	0	0	0	0	9	NA	NA	NA	NA	NA	NA	NA	NA	NA	NA	NA	NA	NA	0	NA	0	NA	0	0	0	0	0	0	0
1463	1	1	0	1	0	0	0	0	0	0	0	1	M.1	1	ÀÒ¤¡ÅÒ§áÅÐµÐÇÑ¹ÍÍ¡	1	500	9.99	1	1	0	0	0	0	0	NA	NA	NA	NA	NA	NA	NA	NA	NA	NA	NA	NA	NA	1	2	0	NA	0	0	0	0	0	0	0
1464	1	1	0	1	0	0	0	0	0	0	0	1	M.1	1	ÀÒ¤¡ÅÒ§áÅÐµÐÇÑ¹ÍÍ¡	1	700	3.96	1	0	0	0	0	0	0	NA	NA	NA	NA	NA	NA	NA	NA	NA	NA	NA	NA	NA	0	NA	0	NA	0	0	0	0	0	0	0
1465	2	2	0	1	0	0	0	0	0	0	0	1	M.1	1	ÀÒ¤¡ÅÒ§áÅÐµÐÇÑ¹ÍÍ¡	1	500	3.53	2	2	1	0	1	0	0	NA	NA	NA	NA	NA	NA	NA	NA	NA	NA	NA	NA	NA	0	NA	0	NA	0	0	0	0	0	0	0
1466	2	2	1	0	0	0	0	0	0	0	0	1	M.1	1	ÀÒ¤¡ÅÒ§áÅÐµÐÇÑ¹ÍÍ¡	1	500	3.62	1	1	0	0	0	0	0	NA	NA	NA	NA	NA	NA	NA	NA	NA	NA	NA	NA	NA	0	NA	0	NA	0	0	0	0	0	0	0
1467	1	1	0	1	0	0	0	0	0	0	0	1	M.1	1	ÀÒ¤¡ÅÒ§áÅÐµÐÇÑ¹ÍÍ¡	1	500	3.35	0	0	0	0	0	0	0	NA	NA	NA	NA	NA	NA	NA	NA	NA	NA	NA	NA	NA	0	NA	0	NA	0	0	0	0	0	0	0
1468	1	1	0	1	0	0	0	0	0	0	0	1	M.1	1	ÀÒ¤¡ÅÒ§áÅÐµÐÇÑ¹ÍÍ¡	1	600	3.58	0	0	0	0	0	0	0	NA	NA	NA	NA	NA	NA	NA	NA	NA	NA	NA	NA	NA	0	NA	0	NA	0	0	0	1	0	0	0
1469	1	1	0	1	0	0	0	0	0	0	0	1	M.1	1	ÀÒ¤¡ÅÒ§áÅÐµÐÇÑ¹ÍÍ¡	1	500	3.83	1	1	0	0	0	0	0	NA	NA	NA	NA	NA	NA	NA	NA	NA	NA	NA	NA	NA	0	NA	0	NA	0	0	0	0	0	0	0
1470	1	1	0	1	0	0	0	0	0	0	0	1	M.1	1	ÀÒ¤¡ÅÒ§áÅÐµÐÇÑ¹ÍÍ¡	1	500	9.99	0	0	0	0	0	0	0	NA	NA	NA	NA	NA	NA	NA	NA	NA	NA	NA	NA	NA	0	NA	0	NA	0	0	0	0	0	0	0
1471	1	1	0	1	0	0	0	0	0	0	0	1	M.1	1	ÀÒ¤¡ÅÒ§áÅÐµÐÇÑ¹ÍÍ¡	1	660	2.98	9	9	9	9	9	9	0	NA	NA	NA	NA	NA	NA	NA	NA	NA	NA	NA	NA	NA	0	NA	0	NA	0	0	0	0	0	0	0
1472	2	2	1	0	0	0	0	0	0	0	0	1	M.1	1	ÀÒ¤¡ÅÒ§áÅÐµÐÇÑ¹ÍÍ¡	1	350	3.08	0	0	0	0	0	0	0	NA	NA	NA	NA	NA	NA	NA	NA	NA	NA	NA	NA	NA	0	NA	0	NA	0	0	0	0	0	0	0
1473	1	1	0	1	0	0	0	0	0	0	0	1	M.1	1	ÀÒ¤¡ÅÒ§áÅÐµÐÇÑ¹ÍÍ¡	1	500	3.64	2	1	1	0	0	0	0	NA	NA	NA	NA	NA	NA	NA	NA	NA	NA	NA	NA	NA	0	NA	0	NA	0	0	0	0	0	0	0
1474	2	2	0	0	0	0	0	0	0	0	1	1	M.1	1	ÀÒ¤¡ÅÒ§áÅÐµÐÇÑ¹ÍÍ¡	1	300	2.59	0	0	0	0	0	0	0	NA	NA	NA	NA	NA	NA	NA	NA	NA	NA	NA	NA	NA	0	NA	0	NA	0	0	0	0	0	0	0
1475	2	2	1	0	0	0	0	0	0	0	0	1	M.1	1	ÀÒ¤¡ÅÒ§áÅÐµÐÇÑ¹ÍÍ¡	3	350	9.99	0	0	1	1	1	1	0	NA	NA	NA	NA	NA	NA	NA	NA	NA	NA	NA	NA	NA	0	NA	0	NA	0	0	0	0	0	0	0
1476	1	1	0	1	0	0	0	0	0	0	0	1	M.1	1	ÀÒ¤¡ÅÒ§áÅÐµÐÇÑ¹ÍÍ¡	1	500	3.78	0	0	0	0	0	0	0	NA	NA	NA	NA	NA	NA	NA	NA	NA	NA	NA	NA	NA	0	NA	0	NA	0	0	0	0	0	0	0
1477	2	2	1	0	0	0	0	0	0	0	0	1	M.1	1	ÀÒ¤¡ÅÒ§áÅÐµÐÇÑ¹ÍÍ¡	1	500	3.85	0	0	0	0	0	0	0	NA	NA	NA	NA	NA	NA	NA	NA	NA	NA	NA	NA	NA	0	NA	0	NA	0	0	0	0	0	0	0
1478	1	1	0	0	0	0	0	0	0	0	1	1	M.1	1	ÀÒ¤¡ÅÒ§áÅÐµÐÇÑ¹ÍÍ¡	1	500	2.68	9	9	9	9	9	9	9	NA	NA	NA	NA	NA	NA	NA	NA	NA	NA	NA	NA	NA	0	NA	0	NA	1	1	0	0	0	0	0
1479	2	2	1	0	0	0	0	0	0	0	0	1	M.1	1	ÀÒ¤¡ÅÒ§áÅÐµÐÇÑ¹ÍÍ¡	3	350	2.43	0	0	0	0	0	0	0	NA	NA	NA	NA	NA	NA	NA	NA	NA	NA	NA	NA	NA	0	NA	0	NA	0	0	0	0	0	0	0
1480	2	2	1	1	0	0	0	0	0	0	0	1	M.1	1	ÀÒ¤¡ÅÒ§áÅÐµÐÇÑ¹ÍÍ¡	1	250	9.99	1	1	0	0	0	0	0	NA	NA	NA	NA	NA	NA	NA	NA	NA	NA	NA	NA	NA	1	2	0	NA	0	0	0	0	0	0	0
1481	9	2	1	0	0	0	0	0	0	0	0	1	M.1	1	ÀÒ¤¡ÅÒ§áÅÐµÐÇÑ¹ÍÍ¡	9	350	2.96	1	1	0	0	0	0	0	NA	NA	NA	NA	NA	NA	NA	NA	NA	NA	NA	NA	NA	0	NA	0	NA	0	0	0	0	0	0	0
1482	2	2	0	0	0	0	0	0	0	0	1	1	M.1	1	ÀÒ¤¡ÅÒ§áÅÐµÐÇÑ¹ÍÍ¡	1	400	3.5	1	1	1	1	1	1	0	NA	NA	NA	NA	NA	NA	NA	NA	NA	NA	NA	NA	NA	1	2	0	NA	0	0	0	0	0	0	0
1483	2	2	1	0	0	0	0	0	0	0	0	1	M.1	1	ÀÒ¤¡ÅÒ§áÅÐµÐÇÑ¹ÍÍ¡	1	300	2.98	1	0	1	1	1	1	9	NA	NA	NA	NA	NA	NA	NA	NA	NA	NA	NA	NA	NA	1	2	0	NA	0	0	0	0	0	0	0
1484	2	2	0	0	0	0	0	0	0	0	1	1	M.1	1	ÀÒ¤¡ÅÒ§áÅÐµÐÇÑ¹ÍÍ¡	1	450	3.71	1	1	0	0	0	0	9	NA	NA	NA	NA	NA	NA	NA	NA	NA	NA	NA	NA	NA	0	NA	0	NA	0	0	0	0	0	0	0
1485	2	2	0	0	0	0	0	1	0	0	0	1	M.1	1	ÀÒ¤¡ÅÒ§áÅÐµÐÇÑ¹ÍÍ¡	1	300	3.69	0	0	0	0	0	0	0	NA	NA	NA	NA	NA	NA	NA	NA	NA	NA	NA	NA	NA	0	NA	0	NA	0	0	0	0	0	0	0
1486	2	2	1	0	0	0	0	0	0	0	0	1	M.1	1	ÀÒ¤¡ÅÒ§áÅÐµÐÇÑ¹ÍÍ¡	1	250	3.42	1	1	0	0	0	0	0	NA	NA	NA	NA	NA	NA	NA	NA	NA	NA	NA	NA	NA	1	2	0	NA	0	0	0	0	0	0	0
1487	2	2	1	0	0	0	0	0	0	0	0	1	M.1	1	ÀÒ¤¡ÅÒ§áÅÐµÐÇÑ¹ÍÍ¡	1	500	9.99	2	1	1	0	0	0	0	NA	NA	NA	NA	NA	NA	NA	NA	NA	NA	NA	NA	NA	0	NA	0	NA	0	0	0	0	0	0	0
1488	1	1	0	1	0	0	0	0	0	0	0	1	M.1	1	ÀÒ¤¡ÅÒ§áÅÐµÐÇÑ¹ÍÍ¡	1	400	3.65	0	0	0	0	0	0	0	NA	NA	NA	NA	NA	NA	NA	NA	NA	NA	NA	NA	NA	0	NA	0	NA	0	0	0	0	0	0	0
1489	2	2	1	0	0	0	0	0	0	0	0	1	M.1	1	ÀÒ¤¡ÅÒ§áÅÐµÐÇÑ¹ÍÍ¡	1	300	3.96	0	0	0	0	0	0	0	NA	NA	NA	NA	NA	NA	NA	NA	NA	NA	NA	NA	NA	0	NA	0	NA	0	0	0	0	0	0	0
1490	2	2	0	0	0	0	0	0	1	0	0	1	M.1	1	ÀÒ¤¡ÅÒ§áÅÐµÐÇÑ¹ÍÍ¡	1	500	3.66	1	1	0	0	0	0	0	NA	NA	NA	NA	NA	NA	NA	NA	NA	NA	NA	NA	NA	0	NA	0	NA	0	0	0	0	0	0	0
1491	1	1	0	1	0	0	0	0	0	0	0	1	M.1	1	ÀÒ¤¡ÅÒ§áÅÐµÐÇÑ¹ÍÍ¡	1	400	3.16	1	0	0	0	0	0	0	NA	NA	NA	NA	NA	NA	NA	NA	NA	NA	NA	NA	NA	0	NA	0	NA	0	0	0	0	0	0	0
1492	1	1	0	1	0	0	0	0	0	0	0	1	M.1	1	ÀÒ¤¡ÅÒ§áÅÐµÐÇÑ¹ÍÍ¡	1	500	3.5	1	0	1	0	0	0	0	NA	NA	NA	NA	NA	NA	NA	NA	NA	NA	NA	NA	NA	0	NA	0	NA	0	0	0	0	0	0	0
1493	2	2	0	0	0	0	0	0	0	0	1	1	M.1	1	ÀÒ¤¡ÅÒ§áÅÐµÐÇÑ¹ÍÍ¡	1	350	3.26	0	0	0	0	0	0	0	NA	NA	NA	NA	NA	NA	NA	NA	NA	NA	NA	NA	NA	0	NA	0	NA	0	0	0	0	0	0	0
1494	2	9	1	0	0	0	0	0	0	0	0	1	M.1	1	ÀÒ¤¡ÅÒ§áÅÐµÐÇÑ¹ÍÍ¡	1	300	3.35	1	1	0	0	0	0	0	NA	NA	NA	NA	NA	NA	NA	NA	NA	NA	NA	NA	NA	0	NA	0	NA	0	0	0	0	0	0	0
1495	2	2	1	0	0	0	0	0	0	0	0	1	M.1	1	ÀÒ¤¡ÅÒ§áÅÐµÐÇÑ¹ÍÍ¡	1	999999	2.55	0	0	0	0	0	0	0	NA	NA	NA	NA	NA	NA	NA	NA	NA	NA	NA	NA	NA	0	NA	0	NA	0	0	0	0	0	0	0
1496	1	9	0	1	0	0	0	0	0	0	0	1	M.1	1	ÀÒ¤¡ÅÒ§áÅÐµÐÇÑ¹ÍÍ¡	1	300	3.56	1	0	0	0	0	0	0	NA	NA	NA	NA	NA	NA	NA	NA	NA	NA	NA	NA	NA	0	NA	0	NA	0	0	0	0	0	0	0
1497	1	1	0	1	0	0	0	0	0	0	0	1	M.1	1	ÀÒ¤¡ÅÒ§áÅÐµÐÇÑ¹ÍÍ¡	1	300	3.89	1	1	0	0	0	0	0	NA	NA	NA	NA	NA	NA	NA	NA	NA	NA	NA	NA	NA	0	NA	0	NA	0	0	0	0	0	0	0
1498	1	1	0	1	0	0	0	0	0	0	0	1	M.1	1	ÀÒ¤¡ÅÒ§áÅÐµÐÇÑ¹ÍÍ¡	1	1000	9.99	3	1	1	1	1	1	0	NA	NA	NA	NA	NA	NA	NA	NA	NA	NA	NA	NA	NA	0	NA	0	NA	0	0	0	0	0	0	0
1499	1	1	0	1	0	0	0	0	0	0	0	1	M.1	1	ÀÒ¤¡ÅÒ§áÅÐµÐÇÑ¹ÍÍ¡	1	500	3.19	1	1	0	0	0	0	0	NA	NA	NA	NA	NA	NA	NA	NA	NA	NA	NA	NA	NA	1	3	0	NA	0	0	0	0	0	0	0
1500	2	2	1	0	0	0	0	0	0	0	0	1	M.1	1	ÀÒ¤¡ÅÒ§áÅÐµÐÇÑ¹ÍÍ¡	1	350	3.6	1	1	0	0	0	0	0	NA	NA	NA	NA	NA	NA	NA	NA	NA	NA	NA	NA	NA	1	1	0	NA	0	0	0	0	0	0	0
1501	2	2	1	0	0	0	0	0	0	0	0	1	M.1	3	ÀÒ¤¡ÅÒ§áÅÐµÐÇÑ¹ÍÍ¡	1	300	4	0	0	0	0	0	0	0	NA	NA	NA	NA	NA	NA	NA	NA	NA	NA	NA	NA	NA	0	NA	0	NA	0	0	0	0	0	0	0
1502	1	1	0	1	0	0	0	0	0	0	0	1	M.1	1	ÀÒ¤¡ÅÒ§áÅÐµÐÇÑ¹ÍÍ¡	1	400	3.83	1	0	0	0	0	0	0	NA	NA	NA	NA	NA	NA	NA	NA	NA	NA	NA	NA	NA	0	NA	0	NA	0	0	0	0	0	0	0
1503	2	2	1	1	0	0	0	0	0	0	0	1	M.1	1	ÀÒ¤¡ÅÒ§áÅÐµÐÇÑ¹ÍÍ¡	1	300	3.66	1	0	1	0	1	0	0	NA	NA	NA	NA	NA	NA	NA	NA	NA	NA	NA	NA	NA	0	NA	0	NA	0	0	0	0	0	0	0
1504	1	1	0	1	0	0	0	0	0	0	0	1	M.1	1	ÀÒ¤¡ÅÒ§áÅÐµÐÇÑ¹ÍÍ¡	1	400	3.82	0	0	0	0	0	0	0	NA	NA	NA	NA	NA	NA	NA	NA	NA	NA	NA	NA	NA	0	NA	0	NA	0	0	0	0	0	0	0
1505	2	2	1	0	0	0	0	0	0	0	0	1	M.1	1	ÀÒ¤¡ÅÒ§áÅÐµÐÇÑ¹ÍÍ¡	1	500	3.92	1	1	0	1	0	1	0	NA	NA	NA	NA	NA	NA	NA	NA	NA	NA	NA	NA	NA	0	NA	0	NA	0	0	0	0	0	0	0
1506	2	2	9	9	9	9	9	9	9	9	9	1	M.1	1	ÀÒ¤¡ÅÒ§áÅÐµÐÇÑ¹ÍÍ¡	1	280	3.69	9	9	9	9	9	9	9	NA	NA	NA	NA	NA	NA	NA	NA	NA	NA	NA	NA	NA	0	NA	0	NA	0	0	0	0	0	0	0
1507	2	2	1	0	0	0	0	0	0	0	0	1	M.1	1	ÀÒ¤¡ÅÒ§áÅÐµÐÇÑ¹ÍÍ¡	1	300	3.55	1	2	1	0	0	0	0	NA	NA	NA	NA	NA	NA	NA	NA	NA	NA	NA	NA	NA	0	NA	0	NA	0	0	0	0	0	0	0
1508	1	1	0	0	0	0	0	0	1	0	0	1	M.1	1	ÀÒ¤¡ÅÒ§áÅÐµÐÇÑ¹ÍÍ¡	1	500	3.71	0	0	0	0	0	0	0	NA	NA	NA	NA	NA	NA	NA	NA	NA	NA	NA	NA	NA	0	NA	0	NA	0	0	0	0	0	0	0
1509	2	2	0	0	0	0	0	0	0	0	1	1	M.1	1	ÀÒ¤¡ÅÒ§áÅÐµÐÇÑ¹ÍÍ¡	1	300	9.99	1	1	0	0	0	0	0	NA	NA	NA	NA	NA	NA	NA	NA	NA	NA	NA	NA	NA	0	NA	0	NA	0	0	0	0	0	0	0
1510	2	2	1	0	0	0	0	0	0	0	0	1	M.1	1	ÀÒ¤¡ÅÒ§áÅÐµÐÇÑ¹ÍÍ¡	1	500	3.14	1	1	0	1	1	1	0	NA	NA	NA	NA	NA	NA	NA	NA	NA	NA	NA	NA	NA	1	3	0	NA	0	0	0	0	0	0	0
1511	2	2	1	0	0	0	0	0	0	0	0	1	M.1	1	ÀÒ¤¡ÅÒ§áÅÐµÐÇÑ¹ÍÍ¡	1	250	2.79	1	0	0	0	0	0	0	NA	NA	NA	NA	NA	NA	NA	NA	NA	NA	NA	NA	NA	0	NA	0	NA	0	0	0	0	0	0	0
1512	1	1	1	1	0	0	0	0	0	0	0	1	M.1	1	ÀÒ¤¡ÅÒ§áÅÐµÐÇÑ¹ÍÍ¡	1	700	3.75	1	1	1	1	1	0	0	NA	NA	NA	NA	NA	NA	NA	NA	NA	NA	NA	NA	NA	0	NA	0	NA	0	0	0	0	0	0	0
1513	2	2	1	0	0	0	0	0	0	0	0	1	M.1	1	ÀÒ¤¡ÅÒ§áÅÐµÐÇÑ¹ÍÍ¡	1	500	3.96	3	2	1	0	0	0	0	NA	NA	NA	NA	NA	NA	NA	NA	NA	NA	NA	NA	NA	0	NA	0	NA	0	0	0	0	0	0	0
1514	2	2	1	0	0	0	0	0	0	0	0	1	M.1	1	ÀÒ¤¡ÅÒ§áÅÐµÐÇÑ¹ÍÍ¡	1	1000	2.75	0	0	0	0	0	0	0	NA	NA	NA	NA	NA	NA	NA	NA	NA	NA	NA	NA	NA	0	NA	0	NA	0	0	0	0	0	0	0
1515	2	2	1	0	0	0	0	0	0	0	0	1	M.1	1	ÀÒ¤¡ÅÒ§áÅÐµÐÇÑ¹ÍÍ¡	1	1000	3.38	1	1	1	0	0	0	0	NA	NA	NA	NA	NA	NA	NA	NA	NA	NA	NA	NA	NA	0	NA	0	NA	9	9	9	9	9	9	9
1516	1	1	0	1	0	0	0	0	0	0	0	1	M.1	1	ÀÒ¤¡ÅÒ§áÅÐµÐÇÑ¹ÍÍ¡	1	400	3.64	0	0	0	0	0	0	0	NA	NA	NA	NA	NA	NA	NA	NA	NA	NA	NA	NA	NA	0	NA	0	NA	0	0	0	0	0	0	0
1517	2	2	1	0	0	0	0	0	0	0	0	1	M.1	1	ÀÒ¤¡ÅÒ§áÅÐµÐÇÑ¹ÍÍ¡	1	500	3.3	3	3	1	1	1	9	0	NA	NA	NA	NA	NA	NA	NA	NA	NA	NA	NA	NA	NA	0	NA	0	NA	0	0	0	0	0	0	0
1518	1	1	0	1	0	0	0	0	0	0	0	1	M.1	1	ÀÒ¤¡ÅÒ§áÅÐµÐÇÑ¹ÍÍ¡	1	500	3.47	0	0	0	0	0	0	9	NA	NA	NA	NA	NA	NA	NA	NA	NA	NA	NA	NA	NA	0	NA	0	NA	0	0	0	0	0	0	0
1519	2	2	1	0	0	0	0	0	0	0	0	1	M.1	1	ÀÒ¤¡ÅÒ§áÅÐµÐÇÑ¹ÍÍ¡	1	500	2.52	1	1	0	0	0	0	0	NA	NA	NA	NA	NA	NA	NA	NA	NA	NA	NA	NA	NA	0	NA	0	NA	0	0	0	0	0	0	0
1520	2	2	1	1	0	1	0	0	0	0	0	1	M.1	1	ÀÒ¤¡ÅÒ§áÅÐµÐÇÑ¹ÍÍ¡	1	120	3.82	1	1	9	1	1	1	0	NA	NA	NA	NA	NA	NA	NA	NA	NA	NA	NA	NA	NA	0	NA	0	NA	0	0	0	0	0	0	0
1521	1	1	0	1	0	0	0	0	0	0	0	1	M.1	1	ÀÒ¤¡ÅÒ§áÅÐµÐÇÑ¹ÍÍ¡	1	400	3.25	9	9	9	9	9	9	0	NA	NA	NA	NA	NA	NA	NA	NA	NA	NA	NA	NA	NA	0	NA	0	NA	1	0	0	0	0	0	0
1522	2	2	1	0	0	0	0	0	0	0	0	1	M.1	1	ÀÒ¤¡ÅÒ§áÅÐµÐÇÑ¹ÍÍ¡	1	500	3.71	1	1	0	0	0	0	0	NA	NA	NA	NA	NA	NA	NA	NA	NA	NA	NA	NA	NA	0	NA	0	NA	0	0	0	0	0	0	0
1523	1	1	0	1	0	0	0	0	0	0	0	1	M.1	1	ÀÒ¤¡ÅÒ§áÅÐµÐÇÑ¹ÍÍ¡	1	500	2.56	1	0	0	0	0	0	0	NA	NA	NA	NA	NA	NA	NA	NA	NA	NA	NA	NA	NA	1	2	0	NA	0	0	0	0	0	0	0
1524	2	2	0	0	0	0	0	1	0	0	0	1	M.1	1	ÀÒ¤¡ÅÒ§áÅÐµÐÇÑ¹ÍÍ¡	1	500	3.66	1	1	0	0	0	0	0	NA	NA	NA	NA	NA	NA	NA	NA	NA	NA	NA	NA	NA	0	NA	0	NA	0	0	0	0	0	0	0
1525	2	9	0	0	0	0	0	0	0	0	1	1	M.1	1	ÀÒ¤¡ÅÒ§áÅÐµÐÇÑ¹ÍÍ¡	1	250	3.89	1	1	1	1	0	0	0	NA	NA	NA	NA	NA	NA	NA	NA	NA	NA	NA	NA	NA	0	NA	0	NA	0	0	0	0	0	0	0
1526	1	1	0	0	0	0	0	0	1	0	0	1	M.1	1	ÀÒ¤¡ÅÒ§áÅÐµÐÇÑ¹ÍÍ¡	1	400	3.78	1	1	0	0	0	0	0	NA	NA	NA	NA	NA	NA	NA	NA	NA	NA	NA	NA	NA	0	NA	0	NA	0	0	0	0	0	0	0
1527	2	2	1	0	0	0	0	0	0	0	0	1	M.1	1	ÀÒ¤¡ÅÒ§áÅÐµÐÇÑ¹ÍÍ¡	1	500	3.98	2	2	1	0	1	0	0	NA	NA	NA	NA	NA	NA	NA	NA	NA	NA	NA	NA	NA	0	NA	0	NA	0	0	0	0	0	0	0
1528	1	1	0	1	0	0	0	0	0	0	0	1	M.1	1	ÀÒ¤¡ÅÒ§áÅÐµÐÇÑ¹ÍÍ¡	1	260	9.99	1	0	0	0	0	0	0	NA	NA	NA	NA	NA	NA	NA	NA	NA	NA	NA	NA	NA	1	1	0	NA	0	0	0	0	0	0	0
1529	2	2	1	0	0	0	0	0	0	0	0	1	M.1	1	ÀÒ¤¡ÅÒ§áÅÐµÐÇÑ¹ÍÍ¡	1	300	4	9	9	9	9	9	9	0	NA	NA	NA	NA	NA	NA	NA	NA	NA	NA	NA	NA	NA	0	NA	0	NA	0	0	0	0	0	0	0
1530	1	1	0	1	0	0	0	0	0	0	0	1	M.1	1	ÀÒ¤¡ÅÒ§áÅÐµÐÇÑ¹ÍÍ¡	1	500	2.67	0	0	0	0	0	0	0	NA	NA	NA	NA	NA	NA	NA	NA	NA	NA	NA	NA	NA	0	NA	0	NA	0	0	0	0	0	0	0
1531	2	2	1	1	0	0	0	0	0	0	0	1	M.1	1	ÀÒ¤¡ÅÒ§áÅÐµÐÇÑ¹ÍÍ¡	1	400	2.97	1	1	0	0	0	0	0	NA	NA	NA	NA	NA	NA	NA	NA	NA	NA	NA	NA	NA	0	NA	0	NA	0	0	0	0	0	0	0
1532	2	2	1	1	0	0	0	0	0	0	0	1	M.1	1	ÀÒ¤¡ÅÒ§áÅÐµÐÇÑ¹ÍÍ¡	1	360	3.41	1	1	0	0	0	0	0	NA	NA	NA	NA	NA	NA	NA	NA	NA	NA	NA	NA	NA	0	NA	0	NA	0	0	0	0	0	0	0
1533	1	1	0	1	0	0	0	0	0	0	0	1	M.1	1	ÀÒ¤¡ÅÒ§áÅÐµÐÇÑ¹ÍÍ¡	1	300	3.23	1	0	0	0	0	0	0	NA	NA	NA	NA	NA	NA	NA	NA	NA	NA	NA	NA	NA	0	NA	0	NA	0	0	0	0	0	0	0
1534	2	2	0	0	0	0	0	0	0	0	1	1	M.1	1	ÀÒ¤¡ÅÒ§áÅÐµÐÇÑ¹ÍÍ¡	1	500	3.92	3	3	1	0	0	0	0	NA	NA	NA	NA	NA	NA	NA	NA	NA	NA	NA	NA	NA	0	NA	0	NA	0	0	0	0	0	0	0
1535	1	1	1	0	0	0	0	0	0	0	0	1	M.1	1	ÀÒ¤¡ÅÒ§áÅÐµÐÇÑ¹ÍÍ¡	3	360	2.66	1	0	0	0	0	0	0	NA	NA	NA	NA	NA	NA	NA	NA	NA	NA	NA	NA	NA	0	NA	0	NA	0	0	0	0	0	0	0
1536	1	1	0	1	0	0	0	0	0	0	0	1	M.1	1	ÀÒ¤¡ÅÒ§áÅÐµÐÇÑ¹ÍÍ¡	1	100	3.75	1	0	0	0	0	0	0	NA	NA	NA	NA	NA	NA	NA	NA	NA	NA	NA	NA	NA	0	NA	0	NA	0	0	0	0	0	0	0
1537	1	1	0	1	0	0	0	0	0	0	0	1	M.1	1	ÀÒ¤¡ÅÒ§áÅÐµÐÇÑ¹ÍÍ¡	3	420	3.12	1	1	0	0	0	0	0	NA	NA	NA	NA	NA	NA	NA	NA	NA	NA	NA	NA	NA	0	NA	0	NA	0	0	0	0	0	0	0
1538	1	1	0	1	0	0	0	0	0	0	0	1	M.1	1	ÀÒ¤¡ÅÒ§áÅÐµÐÇÑ¹ÍÍ¡	1	500	2.55	1	1	0	0	0	0	0	NA	NA	NA	NA	NA	NA	NA	NA	NA	NA	NA	NA	NA	1	1	0	NA	0	0	0	0	0	0	0
1539	2	2	0	0	0	0	0	1	0	0	0	1	M.1	1	ÀÒ¤¡ÅÒ§áÅÐµÐÇÑ¹ÍÍ¡	1	700	1.89	3	2	1	1	1	1	9	NA	NA	NA	NA	NA	NA	NA	NA	NA	NA	NA	NA	NA	0	NA	0	NA	0	0	0	0	0	0	0
1540	2	2	1	0	0	0	0	0	0	0	0	1	M.1	1	ÀÒ¤¡ÅÒ§áÅÐµÐÇÑ¹ÍÍ¡	1	400	3.67	1	0	0	0	0	0	0	NA	NA	NA	NA	NA	NA	NA	NA	NA	NA	NA	NA	NA	0	NA	0	NA	0	0	0	0	0	0	0
1541	2	2	0	0	0	0	0	0	0	0	1	1	M.1	1	ÀÒ¤¡ÅÒ§áÅÐµÐÇÑ¹ÍÍ¡	1	500	3.32	1	1	0	0	0	0	0	NA	NA	NA	NA	NA	NA	NA	NA	NA	NA	NA	NA	NA	0	NA	0	NA	0	0	0	0	0	0	0
1542	1	1	0	1	0	0	0	0	0	0	0	1	M.1	1	ÀÒ¤¡ÅÒ§áÅÐµÐÇÑ¹ÍÍ¡	1	250	2.71	9	9	0	9	9	9	0	NA	NA	NA	NA	NA	NA	NA	NA	NA	NA	NA	NA	NA	0	NA	0	NA	0	0	0	0	0	0	0
1543	1	1	0	1	0	0	0	0	0	0	0	1	M.1	1	ÀÒ¤¡ÅÒ§áÅÐµÐÇÑ¹ÍÍ¡	1	500	3.17	1	0	0	0	0	0	0	NA	NA	NA	NA	NA	NA	NA	NA	NA	NA	NA	NA	NA	0	NA	0	NA	0	0	0	0	0	0	0
1544	1	1	0	1	0	0	0	0	0	0	0	1	M.1	1	ÀÒ¤¡ÅÒ§áÅÐµÐÇÑ¹ÍÍ¡	1	400	3.55	9	9	9	9	9	9	0	NA	NA	NA	NA	NA	NA	NA	NA	NA	NA	NA	NA	NA	1	1	0	NA	0	0	0	0	0	0	0
1545	1	1	0	1	0	0	0	0	0	0	0	1	M.1	1	ÀÒ¤¡ÅÒ§áÅÐµÐÇÑ¹ÍÍ¡	1	300	2.75	9	9	9	9	9	9	0	NA	NA	NA	NA	NA	NA	NA	NA	NA	NA	NA	NA	NA	1	1	0	NA	0	0	0	0	0	0	0
1546	1	1	0	1	0	0	0	0	0	0	0	1	M.1	1	ÀÒ¤¡ÅÒ§áÅÐµÐÇÑ¹ÍÍ¡	4	500	3.07	1	0	0	0	0	0	0	NA	NA	NA	NA	NA	NA	NA	NA	NA	NA	NA	NA	NA	0	NA	0	NA	0	0	0	0	0	0	0
1547	2	2	1	0	0	0	0	0	0	0	0	1	M.1	1	ÀÒ¤¡ÅÒ§áÅÐµÐÇÑ¹ÍÍ¡	1	300	3.44	1	1	1	1	1	1	0	NA	NA	NA	NA	NA	NA	NA	NA	NA	NA	NA	NA	NA	1	1	0	NA	0	0	0	0	0	0	0
1548	9	2	1	0	0	0	0	0	0	0	0	1	M.1	1	ÀÒ¤¡ÅÒ§áÅÐµÐÇÑ¹ÍÍ¡	1	300	3.21	1	1	1	0	0	0	0	NA	NA	NA	NA	NA	NA	NA	NA	NA	NA	NA	NA	NA	0	NA	0	NA	0	0	0	0	0	0	0
1549	2	2	1	0	0	0	0	0	0	0	0	1	M.1	1	ÀÒ¤¡ÅÒ§áÅÐµÐÇÑ¹ÍÍ¡	1	400	9.99	2	2	1	1	1	1	0	NA	NA	NA	NA	NA	NA	NA	NA	NA	NA	NA	NA	NA	0	NA	0	NA	0	0	0	0	0	0	0
1550	2	2	1	0	0	0	0	0	0	0	0	1	M.1	1	ÀÒ¤¡ÅÒ§áÅÐµÐÇÑ¹ÍÍ¡	1	500	3.83	1	2	1	1	1	1	0	NA	NA	NA	NA	NA	NA	NA	NA	NA	NA	NA	NA	NA	0	NA	0	NA	0	0	0	0	0	0	0
1551	2	2	0	0	0	0	0	1	0	0	0	1	M.1	1	ÀÒ¤¡ÅÒ§áÅÐµÐÇÑ¹ÍÍ¡	1	700	4	1	1	0	0	0	0	0	NA	NA	NA	NA	NA	NA	NA	NA	NA	NA	NA	NA	NA	0	NA	0	NA	0	0	0	0	0	0	0
1552	2	3	0	1	0	1	0	0	0	0	0	1	M.1	1	ÀÒ¤¡ÅÒ§áÅÐµÐÇÑ¹ÍÍ¡	1	500	3.51	1	1	1	1	0	1	0	NA	NA	NA	NA	NA	NA	NA	NA	NA	NA	NA	NA	NA	0	NA	0	NA	0	0	0	0	0	0	0
1553	2	2	1	0	0	0	0	0	0	0	0	1	M.1	1	ÀÒ¤¡ÅÒ§áÅÐµÐÇÑ¹ÍÍ¡	1	500	3.98	0	0	0	0	0	0	0	NA	NA	NA	NA	NA	NA	NA	NA	NA	NA	NA	NA	NA	0	NA	0	NA	0	0	0	0	0	0	0
1554	2	2	1	1	1	1	0	0	0	0	0	1	M.1	1	ÀÒ¤¡ÅÒ§áÅÐµÐÇÑ¹ÍÍ¡	1	500	3.89	1	0	0	0	0	0	0	NA	NA	NA	NA	NA	NA	NA	NA	NA	NA	NA	NA	NA	0	NA	0	NA	0	0	0	0	0	0	0
1555	1	1	0	0	0	0	0	0	0	0	1	1	M.1	1	ÀÒ¤¡ÅÒ§áÅÐµÐÇÑ¹ÍÍ¡	1	400	3.71	0	0	0	0	0	0	0	NA	NA	NA	NA	NA	NA	NA	NA	NA	NA	NA	NA	NA	0	NA	0	NA	0	0	0	0	0	0	0
1556	2	2	1	1	0	1	0	0	0	0	0	1	M.1	1	ÀÒ¤¡ÅÒ§áÅÐµÐÇÑ¹ÍÍ¡	1	500	9.99	1	1	0	0	0	0	0	NA	NA	NA	NA	NA	NA	NA	NA	NA	NA	NA	NA	NA	0	NA	0	NA	0	0	0	0	0	0	0
1557	2	2	1	1	1	1	0	0	0	0	0	1	M.1	1	ÀÒ¤¡ÅÒ§áÅÐµÐÇÑ¹ÍÍ¡	1	350	3.85	1	1	1	1	1	1	9	NA	NA	NA	NA	NA	NA	NA	NA	NA	NA	NA	NA	NA	0	NA	0	NA	9	9	9	9	9	9	9
1558	1	9	0	1	0	0	0	0	0	0	0	1	M.1	1	ÀÒ¤¡ÅÒ§áÅÐµÐÇÑ¹ÍÍ¡	1	500	2.68	0	0	0	0	0	0	0	NA	NA	NA	NA	NA	NA	NA	NA	NA	NA	NA	NA	NA	0	NA	0	NA	0	0	0	0	0	0	0
1559	2	2	1	1	1	1	0	0	0	0	0	1	M.1	1	ÀÒ¤¡ÅÒ§áÅÐµÐÇÑ¹ÍÍ¡	1	400	3.85	2	2	1	0	0	0	0	NA	NA	NA	NA	NA	NA	NA	NA	NA	NA	NA	NA	NA	0	NA	0	NA	0	0	0	0	0	0	0
1560	1	3	1	0	0	0	0	0	0	0	0	1	M.1	1	ÀÒ¤¡ÅÒ§áÅÐµÐÇÑ¹ÍÍ¡	1	500	2.42	1	1	0	0	0	0	0	NA	NA	NA	NA	NA	NA	NA	NA	NA	NA	NA	NA	NA	0	NA	0	NA	0	0	0	0	0	0	0
1561	2	2	1	0	0	0	0	0	0	0	0	1	M.1	1	ÀÒ¤¡ÅÒ§áÅÐµÐÇÑ¹ÍÍ¡	1	800	2.94	3	3	1	0	0	0	9	NA	NA	NA	NA	NA	NA	NA	NA	NA	NA	NA	NA	NA	0	NA	0	NA	0	0	0	0	0	0	0
1562	2	2	1	0	0	0	0	0	0	0	0	1	M.1	1	ÀÒ¤¡ÅÒ§áÅÐµÐÇÑ¹ÍÍ¡	1	700	3.39	3	1	1	0	1	1	0	NA	NA	NA	NA	NA	NA	NA	NA	NA	NA	NA	NA	NA	0	NA	0	NA	0	0	0	0	0	0	0
1563	1	9	0	1	0	0	0	0	0	0	0	1	M.1	1	ÀÒ¤¡ÅÒ§áÅÐµÐÇÑ¹ÍÍ¡	1	999999	9.99	0	0	0	0	0	0	0	NA	NA	NA	NA	NA	NA	NA	NA	NA	NA	NA	NA	NA	9	9	9	9	0	0	0	0	0	0	0
1564	2	2	1	0	0	0	0	0	0	0	0	1	M.1	1	ÀÒ¤¡ÅÒ§áÅÐµÐÇÑ¹ÍÍ¡	1	500	3.32	1	0	0	0	0	0	0	NA	NA	NA	NA	NA	NA	NA	NA	NA	NA	NA	NA	NA	0	NA	0	NA	0	0	0	0	0	0	0
1565	2	2	1	0	0	0	0	0	0	0	0	1	M.1	1	ÀÒ¤¡ÅÒ§áÅÐµÐÇÑ¹ÍÍ¡	1	400	3.3	1	1	0	0	0	0	0	NA	NA	NA	NA	NA	NA	NA	NA	NA	NA	NA	NA	NA	0	NA	0	NA	0	0	0	0	0	0	0
1566	1	1	0	1	0	0	0	0	0	0	0	1	M.1	1	ÀÒ¤¡ÅÒ§áÅÐµÐÇÑ¹ÍÍ¡	1	630	3.01	0	0	0	0	0	0	0	NA	NA	NA	NA	NA	NA	NA	NA	NA	NA	NA	NA	NA	0	NA	0	NA	0	0	0	0	0	0	0
1567	1	1	0	1	0	0	0	0	0	0	0	1	M.1	1	ÀÒ¤¡ÅÒ§áÅÐµÐÇÑ¹ÍÍ¡	3	300	3.91	1	1	0	0	0	0	0	NA	NA	NA	NA	NA	NA	NA	NA	NA	NA	NA	NA	NA	0	NA	0	NA	0	0	0	0	0	0	0
1568	2	2	0	0	0	0	0	1	0	0	0	1	M.1	1	ÀÒ¤¡ÅÒ§áÅÐµÐÇÑ¹ÍÍ¡	1	500	3.6	1	0	0	1	1	9	0	NA	NA	NA	NA	NA	NA	NA	NA	NA	NA	NA	NA	NA	0	NA	0	NA	0	0	0	0	0	0	0
1569	2	2	1	0	0	0	0	0	0	0	0	1	M.1	1	ÀÒ¤¡ÅÒ§áÅÐµÐÇÑ¹ÍÍ¡	1	500	3.53	1	1	0	0	0	0	0	NA	NA	NA	NA	NA	NA	NA	NA	NA	NA	NA	NA	NA	0	NA	0	NA	0	0	0	0	0	0	0
1570	2	2	1	0	0	0	0	0	0	0	0	1	M.1	1	ÀÒ¤¡ÅÒ§áÅÐµÐÇÑ¹ÍÍ¡	1	560	3.51	1	1	1	0	0	0	0	NA	NA	NA	NA	NA	NA	NA	NA	NA	NA	NA	NA	NA	1	1	0	NA	0	0	0	0	0	0	0
1571	1	1	0	1	0	0	0	0	0	0	0	1	M.1	1	ÀÒ¤¡ÅÒ§áÅÐµÐÇÑ¹ÍÍ¡	1	300	2.94	9	9	9	9	9	9	0	NA	NA	NA	NA	NA	NA	NA	NA	NA	NA	NA	NA	NA	0	NA	0	NA	9	9	9	9	9	9	9
1572	1	1	0	1	0	0	0	0	0	0	0	1	M.1	1	ÀÒ¤¡ÅÒ§áÅÐµÐÇÑ¹ÍÍ¡	1	500	3.72	1	1	0	1	1	1	0	NA	NA	NA	NA	NA	NA	NA	NA	NA	NA	NA	NA	NA	0	NA	0	NA	0	0	0	0	0	0	0
1573	2	2	1	0	0	0	0	0	0	0	0	1	M.1	1	ÀÒ¤¡ÅÒ§áÅÐµÐÇÑ¹ÍÍ¡	1	500	3.83	1	1	0	0	0	0	0	NA	NA	NA	NA	NA	NA	NA	NA	NA	NA	NA	NA	NA	0	NA	0	NA	0	0	0	0	0	0	0
1574	1	1	0	1	0	0	0	0	0	0	0	1	M.1	1	ÀÒ¤¡ÅÒ§áÅÐµÐÇÑ¹ÍÍ¡	1	250	3.37	1	1	0	0	0	0	0	NA	NA	NA	NA	NA	NA	NA	NA	NA	NA	NA	NA	NA	0	NA	0	NA	0	0	0	0	0	0	0
1575	2	2	0	0	0	0	0	1	0	0	0	1	M.1	1	ÀÒ¤¡ÅÒ§áÅÐµÐÇÑ¹ÍÍ¡	1	500	2.78	0	1	0	1	0	0	0	NA	NA	NA	NA	NA	NA	NA	NA	NA	NA	NA	NA	NA	0	NA	0	NA	0	0	0	0	0	0	0
1576	2	2	1	0	0	0	0	0	0	0	0	1	M.1	1	ÀÒ¤¡ÅÒ§áÅÐµÐÇÑ¹ÍÍ¡	1	500	2.83	0	0	0	0	0	0	0	NA	NA	NA	NA	NA	NA	NA	NA	NA	NA	NA	NA	NA	0	NA	0	NA	0	0	0	0	0	0	0
1577	2	2	1	0	0	0	0	0	0	0	0	1	M.1	1	ÀÒ¤¡ÅÒ§áÅÐµÐÇÑ¹ÍÍ¡	1	280	3.62	1	1	1	0	9	0	0	NA	NA	NA	NA	NA	NA	NA	NA	NA	NA	NA	NA	NA	0	NA	0	NA	0	0	0	0	0	0	0
1578	2	2	1	0	1	1	0	0	0	0	0	1	M.1	1	ÀÒ¤¡ÅÒ§áÅÐµÐÇÑ¹ÍÍ¡	1	300	3.41	1	1	0	0	0	0	0	NA	NA	NA	NA	NA	NA	NA	NA	NA	NA	NA	NA	NA	0	NA	0	NA	0	0	0	0	0	0	0
1579	2	2	0	0	0	0	0	0	0	0	1	1	M.1	1	ÀÒ¤¡ÅÒ§áÅÐµÐÇÑ¹ÍÍ¡	1	500	3.82	1	1	0	0	0	0	0	NA	NA	NA	NA	NA	NA	NA	NA	NA	NA	NA	NA	NA	0	NA	0	NA	0	0	0	0	0	0	0
1580	1	1	0	1	0	0	0	0	0	0	0	1	M.1	1	ÀÒ¤¡ÅÒ§áÅÐµÐÇÑ¹ÍÍ¡	1	500	3.07	9	9	9	9	9	9	0	NA	NA	NA	NA	NA	NA	NA	NA	NA	NA	NA	NA	NA	0	NA	0	NA	0	0	0	0	0	0	0
1581	2	2	1	1	0	0	0	0	0	0	0	1	M.1	1	ÀÒ¤¡ÅÒ§áÅÐµÐÇÑ¹ÍÍ¡	1	300	3.87	9	9	9	9	9	9	0	NA	NA	NA	NA	NA	NA	NA	NA	NA	NA	NA	NA	NA	0	NA	0	NA	0	0	0	0	0	0	0
1582	2	2	1	0	0	0	0	0	0	0	0	1	M.1	1	ÀÒ¤¡ÅÒ§áÅÐµÐÇÑ¹ÍÍ¡	1	250	3.32	3	2	1	1	1	1	0	NA	NA	NA	NA	NA	NA	NA	NA	NA	NA	NA	NA	NA	0	NA	0	NA	0	0	0	0	0	0	0
1583	2	4	1	0	0	0	0	0	0	0	0	1	M.1	1	ÀÒ¤¡ÅÒ§áÅÐµÐÇÑ¹ÍÍ¡	1	999999	2.32	1	1	1	0	0	0	0	NA	NA	NA	NA	NA	NA	NA	NA	NA	NA	NA	NA	NA	0	NA	0	NA	0	0	0	0	0	0	0
1584	2	2	1	0	0	0	0	0	0	0	0	1	M.1	1	ÀÒ¤¡ÅÒ§áÅÐµÐÇÑ¹ÍÍ¡	1	100	3.33	1	1	0	0	0	0	0	NA	NA	NA	NA	NA	NA	NA	NA	NA	NA	NA	NA	NA	0	NA	0	NA	0	0	0	0	0	0	0
1585	2	2	1	0	0	0	0	0	0	0	0	1	M.1	1	ÀÒ¤¡ÅÒ§áÅÐµÐÇÑ¹ÍÍ¡	1	500	3.32	1	0	0	0	0	0	0	NA	NA	NA	NA	NA	NA	NA	NA	NA	NA	NA	NA	NA	0	NA	0	NA	0	0	0	0	0	0	0
1586	2	2	1	0	0	0	0	0	0	0	0	1	M.1	1	ÀÒ¤¡ÅÒ§áÅÐµÐÇÑ¹ÍÍ¡	1	400	3.94	1	1	0	0	9	0	0	NA	NA	NA	NA	NA	NA	NA	NA	NA	NA	NA	NA	NA	0	NA	0	NA	0	0	0	0	0	0	0
1587	2	2	1	0	0	0	0	0	0	0	0	1	M.1	1	ÀÒ¤¡ÅÒ§áÅÐµÐÇÑ¹ÍÍ¡	1	500	3.56	0	0	0	0	9	0	0	NA	NA	NA	NA	NA	NA	NA	NA	NA	NA	NA	NA	NA	0	NA	0	NA	0	0	0	0	0	0	0
1588	2	2	1	0	0	0	0	0	0	0	0	1	M.1	1	ÀÒ¤¡ÅÒ§áÅÐµÐÇÑ¹ÍÍ¡	1	350	2.8	0	0	0	0	0	0	0	NA	NA	NA	NA	NA	NA	NA	NA	NA	NA	NA	NA	NA	0	NA	0	NA	0	0	0	0	0	0	0
1589	2	2	1	0	0	0	0	0	0	0	0	1	M.1	1	ÀÒ¤¡ÅÒ§áÅÐµÐÇÑ¹ÍÍ¡	1	500	4	1	1	0	0	0	0	0	NA	NA	NA	NA	NA	NA	NA	NA	NA	NA	NA	NA	NA	0	NA	0	NA	0	0	0	0	0	0	0
1590	1	1	0	1	0	0	0	0	0	0	0	1	M.1	1	ÀÒ¤¡ÅÒ§áÅÐµÐÇÑ¹ÍÍ¡	1	500	3.42	0	0	0	0	0	0	0	NA	NA	NA	NA	NA	NA	NA	NA	NA	NA	NA	NA	NA	0	NA	0	NA	0	0	0	0	0	0	0
1591	2	2	0	0	0	0	0	0	0	0	1	1	M.1	1	ÀÒ¤¡ÅÒ§áÅÐµÐÇÑ¹ÍÍ¡	1	400	3.75	1	1	0	0	0	0	0	NA	NA	NA	NA	NA	NA	NA	NA	NA	NA	NA	NA	NA	0	NA	0	NA	0	0	0	0	0	0	0
1592	2	2	1	1	0	0	0	0	0	0	0	1	M.1	1	ÀÒ¤¡ÅÒ§áÅÐµÐÇÑ¹ÍÍ¡	1	500	4	1	0	0	0	0	0	0	NA	NA	NA	NA	NA	NA	NA	NA	NA	NA	NA	NA	NA	0	NA	0	NA	0	0	0	0	0	0	0
1593	2	9	1	0	0	0	0	0	0	0	0	1	M.1	1	ÀÒ¤¡ÅÒ§áÅÐµÐÇÑ¹ÍÍ¡	1	500	3.89	1	1	0	0	0	0	0	NA	NA	NA	NA	NA	NA	NA	NA	NA	NA	NA	NA	NA	0	NA	0	NA	0	0	0	0	0	0	0
1594	1	1	0	1	0	0	0	0	0	0	0	1	M.1	1	ÀÒ¤¡ÅÒ§áÅÐµÐÇÑ¹ÍÍ¡	1	500	2.76	0	0	0	0	0	0	9	NA	NA	NA	NA	NA	NA	NA	NA	NA	NA	NA	NA	NA	0	NA	0	NA	0	0	0	0	0	0	0
1595	1	1	0	1	0	0	0	0	0	0	0	1	M.1	1	ÀÒ¤¡ÅÒ§áÅÐµÐÇÑ¹ÍÍ¡	1	820	3.8	0	0	0	0	0	0	0	NA	NA	NA	NA	NA	NA	NA	NA	NA	NA	NA	NA	NA	0	NA	0	NA	0	0	0	0	0	0	0
1596	2	2	0	0	0	0	0	0	0	0	1	1	M.1	1	ÀÒ¤¡ÅÒ§áÅÐµÐÇÑ¹ÍÍ¡	3	500	4	1	1	0	0	0	0	0	NA	NA	NA	NA	NA	NA	NA	NA	NA	NA	NA	NA	NA	0	NA	0	NA	0	0	0	0	0	0	0
1597	1	3	1	1	0	0	0	0	0	0	0	1	M.1	1	ÀÒ¤¡ÅÒ§áÅÐµÐÇÑ¹ÍÍ¡	1	350	3.78	2	2	0	0	0	0	0	NA	NA	NA	NA	NA	NA	NA	NA	NA	NA	NA	NA	NA	0	NA	0	NA	0	0	0	0	0	0	0
1598	2	2	1	0	0	0	0	0	0	0	0	1	M.1	1	ÀÒ¤¡ÅÒ§áÅÐµÐÇÑ¹ÍÍ¡	1	500	3.25	1	1	1	0	1	0	0	NA	NA	NA	NA	NA	NA	NA	NA	NA	NA	NA	NA	NA	0	NA	0	NA	0	0	0	0	0	0	0
1599	9	2	1	0	0	0	0	0	0	0	0	1	M.1	1	ÀÒ¤¡ÅÒ§áÅÐµÐÇÑ¹ÍÍ¡	3	500	9.99	1	1	0	0	0	0	0	NA	NA	NA	NA	NA	NA	NA	NA	NA	NA	NA	NA	NA	0	NA	0	NA	0	0	0	0	0	0	0
1600	1	1	0	1	0	0	0	0	0	0	0	1	M.1	1	ÀÒ¤¡ÅÒ§áÅÐµÐÇÑ¹ÍÍ¡	1	70	2.95	1	0	0	0	0	0	0	NA	NA	NA	NA	NA	NA	NA	NA	NA	NA	NA	NA	NA	0	NA	0	NA	0	0	0	0	0	0	0
1601	1	1	0	1	0	0	0	0	0	0	0	1	M.1	1	ÀÒ¤¡ÅÒ§áÅÐµÐÇÑ¹ÍÍ¡	1	60	3.41	1	0	0	0	0	0	0	NA	NA	NA	NA	NA	NA	NA	NA	NA	NA	NA	NA	NA	0	NA	0	NA	0	0	0	0	0	0	0
1602	1	1	0	0	0	0	0	0	0	0	1	1	M.1	1	ÀÒ¤¡ÅÒ§áÅÐµÐÇÑ¹ÍÍ¡	1	400	2.67	0	0	0	0	0	0	0	NA	NA	NA	NA	NA	NA	NA	NA	NA	NA	NA	NA	NA	0	NA	0	NA	0	0	0	0	0	0	0
1603	2	2	1	0	0	1	0	0	0	0	0	1	M.1	1	ÀÒ¤¡ÅÒ§áÅÐµÐÇÑ¹ÍÍ¡	1	999999	2.64	0	1	0	0	0	0	0	NA	NA	NA	NA	NA	NA	NA	NA	NA	NA	NA	NA	NA	0	NA	0	NA	0	0	0	0	0	0	0
1604	2	2	1	0	0	0	0	0	0	0	0	1	M.1	1	ÀÒ¤¡ÅÒ§áÅÐµÐÇÑ¹ÍÍ¡	1	400	3.76	1	0	0	0	0	0	0	NA	NA	NA	NA	NA	NA	NA	NA	NA	NA	NA	NA	NA	0	NA	0	NA	0	0	0	0	0	0	0
1605	2	2	1	0	0	0	0	0	0	0	0	1	M.1	1	ÀÒ¤¡ÅÒ§áÅÐµÐÇÑ¹ÍÍ¡	1	500	3.58	2	1	0	0	0	0	0	NA	NA	NA	NA	NA	NA	NA	NA	NA	NA	NA	NA	NA	0	NA	0	NA	0	0	0	0	0	0	0
1606	2	2	1	0	0	0	0	0	0	0	0	1	M.1	1	ÀÒ¤¡ÅÒ§áÅÐµÐÇÑ¹ÍÍ¡	1	400	3.14	1	2	1	0	0	0	0	NA	NA	NA	NA	NA	NA	NA	NA	NA	NA	NA	NA	NA	0	NA	0	NA	0	0	0	0	0	0	0
1607	1	1	0	1	0	0	0	0	0	0	0	1	M.1	1	ÀÒ¤¡ÅÒ§áÅÐµÐÇÑ¹ÍÍ¡	1	250	9.99	0	0	0	0	0	0	0	NA	NA	NA	NA	NA	NA	NA	NA	NA	NA	NA	NA	NA	0	NA	0	NA	0	0	0	0	0	0	0
1608	2	2	1	1	0	1	0	0	0	0	0	1	M.1	1	ÀÒ¤¡ÅÒ§áÅÐµÐÇÑ¹ÍÍ¡	1	500	3.07	1	1	1	1	1	1	0	NA	NA	NA	NA	NA	NA	NA	NA	NA	NA	NA	NA	NA	0	NA	0	NA	0	0	0	0	0	0	0
1609	1	1	0	1	0	0	0	0	0	0	0	1	M.1	1	ÀÒ¤¡ÅÒ§áÅÐµÐÇÑ¹ÍÍ¡	1	420	2.62	9	9	9	9	9	9	0	NA	NA	NA	NA	NA	NA	NA	NA	NA	NA	NA	NA	NA	0	NA	0	NA	0	0	0	1	1	0	0
1610	2	2	0	1	0	0	0	0	0	0	0	1	M.1	1	ÀÒ¤¡ÅÒ§áÅÐµÐÇÑ¹ÍÍ¡	1	500	3.23	1	0	0	0	0	0	0	NA	NA	NA	NA	NA	NA	NA	NA	NA	NA	NA	NA	NA	1	1	1	4	0	0	0	1	0	0	0
1611	1	1	0	1	0	0	0	0	0	0	0	1	M.1	1	ÀÒ¤¡ÅÒ§áÅÐµÐÇÑ¹ÍÍ¡	1	500	3.01	1	1	0	0	0	0	0	NA	NA	NA	NA	NA	NA	NA	NA	NA	NA	NA	NA	NA	1	4	1	1	0	0	0	0	0	0	0
1612	1	1	0	1	0	0	0	0	0	0	0	1	M.1	1	ÀÒ¤¡ÅÒ§áÅÐµÐÇÑ¹ÍÍ¡	1	500	2.67	1	1	0	1	1	1	0	NA	NA	NA	NA	NA	NA	NA	NA	NA	NA	NA	NA	NA	1	2	0	NA	0	0	0	0	0	0	0
1613	2	9	0	0	0	0	0	1	0	0	0	1	M.1	1	ÀÒ¤¡ÅÒ§áÅÐµÐÇÑ¹ÍÍ¡	1	500	3.21	1	0	0	0	0	0	0	NA	NA	NA	NA	NA	NA	NA	NA	NA	NA	NA	NA	NA	0	NA	0	NA	0	0	0	0	0	0	0
1614	1	1	0	1	0	0	0	0	0	0	0	1	M.1	1	ÀÒ¤¡ÅÒ§áÅÐµÐÇÑ¹ÍÍ¡	1	500	2.59	1	1	1	1	1	0	9	NA	NA	NA	NA	NA	NA	NA	NA	NA	NA	NA	NA	NA	0	NA	0	NA	0	0	0	0	0	0	0
1615	2	2	1	0	0	0	0	0	0	0	0	1	M.1	1	ÀÒ¤¡ÅÒ§áÅÐµÐÇÑ¹ÍÍ¡	3	400	3.07	1	0	0	0	0	0	0	NA	NA	NA	NA	NA	NA	NA	NA	NA	NA	NA	NA	NA	0	NA	0	NA	0	0	0	0	0	0	0
1616	1	1	0	0	0	0	0	0	0	0	1	1	M.1	1	ÀÒ¤¡ÅÒ§áÅÐµÐÇÑ¹ÍÍ¡	1	420	3.32	1	1	1	1	1	1	0	NA	NA	NA	NA	NA	NA	NA	NA	NA	NA	NA	NA	NA	0	NA	0	NA	0	0	0	0	0	0	0
1617	1	1	0	1	0	0	0	0	0	0	0	1	M.1	1	ÀÒ¤¡ÅÒ§áÅÐµÐÇÑ¹ÍÍ¡	1	300	3.21	0	0	0	0	0	0	0	NA	NA	NA	NA	NA	NA	NA	NA	NA	NA	NA	NA	NA	0	NA	0	NA	0	0	0	0	0	0	0
1618	2	2	1	0	0	0	0	0	0	0	0	1	M.1	1	ÀÒ¤¡ÅÒ§áÅÐµÐÇÑ¹ÍÍ¡	1	700	2.3	2	1	0	0	0	0	0	NA	NA	NA	NA	NA	NA	NA	NA	NA	NA	NA	NA	NA	0	NA	0	NA	0	0	0	0	0	0	0
1619	2	2	1	0	0	0	0	0	0	0	0	1	M.1	1	ÀÒ¤¡ÅÒ§áÅÐµÐÇÑ¹ÍÍ¡	1	120	2.12	0	0	0	0	0	0	0	NA	NA	NA	NA	NA	NA	NA	NA	NA	NA	NA	NA	NA	0	NA	0	NA	0	0	0	0	0	0	0
1620	1	1	0	1	0	0	0	0	0	0	0	1	M.1	1	ÀÒ¤¡ÅÒ§áÅÐµÐÇÑ¹ÍÍ¡	1	500	3.16	0	0	0	0	9	0	0	NA	NA	NA	NA	NA	NA	NA	NA	NA	NA	NA	NA	NA	0	NA	0	NA	0	0	0	0	0	0	0
1621	1	1	0	1	0	0	0	0	0	0	0	1	M.1	1	ÀÒ¤¡ÅÒ§áÅÐµÐÇÑ¹ÍÍ¡	1	300	2.5	1	0	0	0	0	0	0	NA	NA	NA	NA	NA	NA	NA	NA	NA	NA	NA	NA	NA	0	NA	0	NA	0	0	0	0	0	0	0
1622	1	1	0	1	0	0	0	0	0	0	0	1	M.1	1	ÀÒ¤¡ÅÒ§áÅÐµÐÇÑ¹ÍÍ¡	1	300	2.99	0	0	0	0	9	0	0	NA	NA	NA	NA	NA	NA	NA	NA	NA	NA	NA	NA	NA	0	NA	0	NA	0	0	0	0	0	0	0
1623	2	9	1	1	0	0	0	0	0	0	0	1	M.1	1	ÀÒ¤¡ÅÒ§áÅÐµÐÇÑ¹ÍÍ¡	1	250	3.39	0	0	0	0	0	0	0	NA	NA	NA	NA	NA	NA	NA	NA	NA	NA	NA	NA	NA	0	NA	0	NA	0	0	0	0	0	0	0
1624	2	2	1	0	0	0	0	0	0	0	0	1	M.1	1	ÀÒ¤¡ÅÒ§áÅÐµÐÇÑ¹ÍÍ¡	3	999999	3.73	1	1	0	0	0	0	0	NA	NA	NA	NA	NA	NA	NA	NA	NA	NA	NA	NA	NA	0	NA	0	NA	0	0	0	0	0	0	0
1625	2	2	1	0	0	0	0	0	0	0	0	1	M.1	1	ÀÒ¤¡ÅÒ§áÅÐµÐÇÑ¹ÍÍ¡	1	999999	9.99	1	1	0	0	0	0	0	NA	NA	NA	NA	NA	NA	NA	NA	NA	NA	NA	NA	NA	0	NA	0	NA	0	0	0	0	0	0	0
1626	2	2	1	1	0	0	0	0	0	0	0	1	M.1	1	ÀÒ¤¡ÅÒ§áÅÐµÐÇÑ¹ÍÍ¡	1	500	3.23	1	1	1	0	0	0	0	NA	NA	NA	NA	NA	NA	NA	NA	NA	NA	NA	NA	NA	0	NA	0	NA	0	0	0	0	0	0	0
1627	1	1	0	1	0	0	0	0	0	0	0	1	M.1	1	ÀÒ¤¡ÅÒ§áÅÐµÐÇÑ¹ÍÍ¡	1	500	2.81	0	0	0	0	0	0	0	NA	NA	NA	NA	NA	NA	NA	NA	NA	NA	NA	NA	NA	0	NA	0	NA	0	0	0	0	0	0	0
1628	2	2	1	0	0	0	0	0	0	0	0	1	M.1	1	ÀÒ¤¡ÅÒ§áÅÐµÐÇÑ¹ÍÍ¡	1	500	2.78	2	1	1	1	1	1	0	NA	NA	NA	NA	NA	NA	NA	NA	NA	NA	NA	NA	NA	1	4	0	NA	9	9	9	9	9	9	9
1629	1	1	0	0	0	0	0	0	0	0	1	1	M.1	1	ÀÒ¤¡ÅÒ§áÅÐµÐÇÑ¹ÍÍ¡	1	300	2.83	9	9	9	9	9	9	9	NA	NA	NA	NA	NA	NA	NA	NA	NA	NA	NA	NA	NA	0	NA	0	NA	0	0	0	0	0	0	0
1630	1	1	0	1	0	0	0	0	0	0	0	1	M.1	1	ÀÒ¤¡ÅÒ§áÅÐµÐÇÑ¹ÍÍ¡	1	300	3.53	0	0	0	0	0	0	0	NA	NA	NA	NA	NA	NA	NA	NA	NA	NA	NA	NA	NA	0	NA	0	NA	0	0	0	0	0	0	0
1631	2	2	1	0	0	0	0	0	0	0	0	1	M.1	1	ÀÒ¤¡ÅÒ§áÅÐµÐÇÑ¹ÍÍ¡	1	500	3.23	0	0	0	0	0	0	0	NA	NA	NA	NA	NA	NA	NA	NA	NA	NA	NA	NA	NA	0	NA	0	NA	0	0	0	0	0	0	0
1632	1	1	0	0	0	0	0	0	0	0	1	1	M.1	1	ÀÒ¤¡ÅÒ§áÅÐµÐÇÑ¹ÍÍ¡	1	999999	2.89	9	9	9	9	9	9	0	NA	NA	NA	NA	NA	NA	NA	NA	NA	NA	NA	NA	NA	0	NA	0	NA	0	0	0	0	0	0	0
1633	2	2	1	0	0	0	0	0	0	0	0	1	M.1	1	ÀÒ¤¡ÅÒ§áÅÐµÐÇÑ¹ÍÍ¡	1	500	3.41	0	0	0	0	0	0	0	NA	NA	NA	NA	NA	NA	NA	NA	NA	NA	NA	NA	NA	0	NA	0	NA	0	0	0	0	0	0	0
1634	1	1	0	1	0	0	0	0	0	0	0	1	M.1	1	ÀÒ¤¡ÅÒ§áÅÐµÐÇÑ¹ÍÍ¡	3	200	2.76	1	1	1	0	0	0	0	NA	NA	NA	NA	NA	NA	NA	NA	NA	NA	NA	NA	NA	1	2	0	NA	0	0	0	0	0	0	0
1635	1	1	0	1	0	0	0	0	0	0	0	1	M.1	1	ÀÒ¤¡ÅÒ§áÅÐµÐÇÑ¹ÍÍ¡	1	500	3.64	1	1	9	0	0	0	0	NA	NA	NA	NA	NA	NA	NA	NA	NA	NA	NA	NA	NA	0	NA	0	NA	0	0	0	0	0	0	0
1636	2	2	0	0	0	0	0	1	0	0	0	1	M.1	1	ÀÒ¤¡ÅÒ§áÅÐµÐÇÑ¹ÍÍ¡	3	300	3.32	1	1	0	1	1	9	0	NA	NA	NA	NA	NA	NA	NA	NA	NA	NA	NA	NA	NA	0	NA	0	NA	0	0	0	0	0	0	0
1637	2	2	1	1	0	0	0	0	0	0	0	1	M.1	1	ÀÒ¤¡ÅÒ§áÅÐµÐÇÑ¹ÍÍ¡	1	999999	3.03	1	1	0	0	0	0	0	NA	NA	NA	NA	NA	NA	NA	NA	NA	NA	NA	NA	NA	0	NA	0	NA	0	0	0	0	0	0	0
1638	1	1	0	1	0	0	0	0	0	0	0	1	M.1	1	ÀÒ¤¡ÅÒ§áÅÐµÐÇÑ¹ÍÍ¡	1	300	3	1	1	1	0	0	0	0	NA	NA	NA	NA	NA	NA	NA	NA	NA	NA	NA	NA	NA	0	NA	0	NA	0	0	0	0	0	0	0
1639	1	1	0	1	0	0	0	0	0	0	0	1	M.1	1	ÀÒ¤¡ÅÒ§áÅÐµÐÇÑ¹ÍÍ¡	1	500	3.91	0	1	1	0	1	0	0	NA	NA	NA	NA	NA	NA	NA	NA	NA	NA	NA	NA	NA	0	NA	0	NA	0	0	0	0	0	0	0
1640	2	2	1	0	0	0	0	0	0	0	0	1	M.1	1	ÀÒ¤¡ÅÒ§áÅÐµÐÇÑ¹ÍÍ¡	1	300	3.35	0	0	0	0	0	0	0	NA	NA	NA	NA	NA	NA	NA	NA	NA	NA	NA	NA	NA	0	NA	0	NA	0	0	0	0	0	0	0
1641	2	2	1	0	0	0	0	0	0	0	0	1	M.1	1	ÀÒ¤¡ÅÒ§áÅÐµÐÇÑ¹ÍÍ¡	1	500	3.5	0	0	0	0	0	9	0	NA	NA	NA	NA	NA	NA	NA	NA	NA	NA	NA	NA	NA	0	NA	0	NA	0	0	0	0	0	0	0
1642	2	2	1	0	0	0	0	0	0	0	0	1	M.1	1	ÀÒ¤¡ÅÒ§áÅÐµÐÇÑ¹ÍÍ¡	3	350	9.99	2	1	0	0	0	0	0	NA	NA	NA	NA	NA	NA	NA	NA	NA	NA	NA	NA	NA	0	NA	0	NA	0	0	0	0	0	0	0
1643	2	2	1	0	0	0	0	0	0	0	0	1	M.1	1	ÀÒ¤¡ÅÒ§áÅÐµÐÇÑ¹ÍÍ¡	1	300	3.17	0	0	0	0	0	0	0	NA	NA	NA	NA	NA	NA	NA	NA	NA	NA	NA	NA	NA	0	NA	0	NA	0	0	0	0	0	0	0
1644	2	2	1	0	0	0	0	0	0	0	0	1	M.1	1	ÀÒ¤¡ÅÒ§áÅÐµÐÇÑ¹ÍÍ¡	1	300	3.73	0	0	0	0	0	0	0	NA	NA	NA	NA	NA	NA	NA	NA	NA	NA	NA	NA	NA	0	NA	0	NA	0	0	0	0	0	0	0
1645	1	1	0	1	0	0	0	0	0	0	0	1	M.1	1	ÀÒ¤¡ÅÒ§áÅÐµÐÇÑ¹ÍÍ¡	1	100	3.28	1	0	0	0	0	0	0	NA	NA	NA	NA	NA	NA	NA	NA	NA	NA	NA	NA	NA	0	NA	0	NA	0	0	0	0	0	0	0
1646	2	2	0	0	0	0	0	0	0	0	1	1	M.1	1	ÀÒ¤¡ÅÒ§áÅÐµÐÇÑ¹ÍÍ¡	1	500	2.98	2	1	1	0	0	0	0	NA	NA	NA	NA	NA	NA	NA	NA	NA	NA	NA	NA	NA	0	NA	0	NA	0	0	0	0	0	0	0
1647	2	2	1	0	0	0	0	0	0	0	0	1	M.1	1	ÀÒ¤¡ÅÒ§áÅÐµÐÇÑ¹ÍÍ¡	1	400	3.85	1	0	0	0	0	0	0	NA	NA	NA	NA	NA	NA	NA	NA	NA	NA	NA	NA	NA	0	NA	0	NA	0	0	0	0	0	0	0
1648	2	2	1	1	0	0	0	0	0	0	0	1	M.1	1	ÀÒ¤¡ÅÒ§áÅÐµÐÇÑ¹ÍÍ¡	1	350	3.51	2	1	1	1	0	0	0	NA	NA	NA	NA	NA	NA	NA	NA	NA	NA	NA	NA	NA	0	NA	0	NA	0	0	0	0	0	0	0
1649	2	2	1	1	0	0	0	0	0	0	0	1	M.1	1	ÀÒ¤¡ÅÒ§áÅÐµÐÇÑ¹ÍÍ¡	1	300	3.78	1	1	0	0	0	0	0	NA	NA	NA	NA	NA	NA	NA	NA	NA	NA	NA	NA	NA	0	NA	0	NA	0	0	0	0	0	0	0
1650	1	1	0	1	0	0	0	0	0	0	0	1	M.1	1	ÀÒ¤¡ÅÒ§áÅÐµÐÇÑ¹ÍÍ¡	1	560	2.55	2	2	0	0	0	0	0	NA	NA	NA	NA	NA	NA	NA	NA	NA	NA	NA	NA	NA	0	NA	0	NA	0	0	0	0	0	0	0
1651	2	2	0	0	0	0	0	0	0	0	1	1	M.1	1	ÀÒ¤¡ÅÒ§áÅÐµÐÇÑ¹ÍÍ¡	1	100	2.91	1	1	1	0	0	0	0	NA	NA	NA	NA	NA	NA	NA	NA	NA	NA	NA	NA	NA	0	NA	0	NA	0	0	0	0	0	0	0
1652	2	2	1	0	0	0	0	0	0	0	0	1	M.1	1	ÀÒ¤¡ÅÒ§áÅÐµÐÇÑ¹ÍÍ¡	1	300	3.5	1	0	0	0	0	0	0	NA	NA	NA	NA	NA	NA	NA	NA	NA	NA	NA	NA	NA	0	NA	0	NA	0	0	0	0	0	0	0
1653	2	2	1	0	0	0	0	0	0	0	0	1	M.1	1	ÀÒ¤¡ÅÒ§áÅÐµÐÇÑ¹ÍÍ¡	1	350	4	1	1	0	0	0	0	0	NA	NA	NA	NA	NA	NA	NA	NA	NA	NA	NA	NA	NA	0	NA	0	NA	0	0	0	0	0	0	0
1654	2	2	1	0	0	0	0	0	0	0	0	1	M.1	1	ÀÒ¤¡ÅÒ§áÅÐµÐÇÑ¹ÍÍ¡	1	500	3.16	1	0	0	0	0	0	0	NA	NA	NA	NA	NA	NA	NA	NA	NA	NA	NA	NA	NA	0	NA	0	NA	0	0	0	0	0	0	0
1655	1	1	0	1	0	0	0	0	0	0	0	1	M.1	1	ÀÒ¤¡ÅÒ§áÅÐµÐÇÑ¹ÍÍ¡	1	450	3.46	1	0	1	0	0	0	0	NA	NA	NA	NA	NA	NA	NA	NA	NA	NA	NA	NA	NA	0	NA	0	NA	0	0	0	0	0	0	0
1656	2	2	1	0	0	0	0	0	0	0	0	1	M.1	1	ÀÒ¤¡ÅÒ§áÅÐµÐÇÑ¹ÍÍ¡	1	500	3.01	1	1	0	0	0	0	0	NA	NA	NA	NA	NA	NA	NA	NA	NA	NA	NA	NA	NA	0	NA	0	NA	0	0	0	0	0	0	0
1657	2	2	0	0	0	0	0	0	0	0	1	1	M.1	1	ÀÒ¤¡ÅÒ§áÅÐµÐÇÑ¹ÍÍ¡	1	400	3.55	0	0	0	0	0	0	0	NA	NA	NA	NA	NA	NA	NA	NA	NA	NA	NA	NA	NA	0	NA	0	NA	0	0	0	0	0	0	0
1658	2	2	1	0	0	0	0	0	0	0	0	1	M.1	1	ÀÒ¤¡ÅÒ§áÅÐµÐÇÑ¹ÍÍ¡	1	500	3.25	0	0	0	0	9	0	0	NA	NA	NA	NA	NA	NA	NA	NA	NA	NA	NA	NA	NA	0	NA	0	NA	0	0	0	0	0	0	0
1659	2	2	1	0	0	0	0	0	0	0	0	1	M.1	1	ÀÒ¤¡ÅÒ§áÅÐµÐÇÑ¹ÍÍ¡	1	350	3.67	1	0	0	0	0	0	0	NA	NA	NA	NA	NA	NA	NA	NA	NA	NA	NA	NA	NA	0	NA	0	NA	0	0	0	0	0	0	0
1660	1	1	1	0	0	0	0	0	0	0	0	1	M.1	1	ÀÒ¤¡ÅÒ§áÅÐµÐÇÑ¹ÍÍ¡	1	999999	2.45	0	0	0	0	0	0	9	NA	NA	NA	NA	NA	NA	NA	NA	NA	NA	NA	NA	NA	0	NA	0	NA	0	0	0	0	0	0	0
1661	2	2	1	0	0	0	0	0	0	0	0	1	M.1	1	ÀÒ¤¡ÅÒ§áÅÐµÐÇÑ¹ÍÍ¡	1	500	2.87	1	0	0	0	0	0	0	NA	NA	NA	NA	NA	NA	NA	NA	NA	NA	NA	NA	NA	0	NA	0	NA	0	0	0	0	0	0	0
1662	2	2	1	0	0	0	0	0	0	0	0	1	M.1	1	ÀÒ¤¡ÅÒ§áÅÐµÐÇÑ¹ÍÍ¡	1	400	3.76	2	2	1	0	1	9	9	NA	NA	NA	NA	NA	NA	NA	NA	NA	NA	NA	NA	NA	0	NA	0	NA	0	0	0	0	0	0	0
1663	2	2	1	0	0	0	0	0	0	0	0	1	M.1	1	ÀÒ¤¡ÅÒ§áÅÐµÐÇÑ¹ÍÍ¡	1	400	3	1	2	1	0	0	0	0	NA	NA	NA	NA	NA	NA	NA	NA	NA	NA	NA	NA	NA	0	NA	0	NA	0	0	0	0	0	0	0
1664	2	2	1	0	0	0	0	0	0	0	0	1	M.1	1	ÀÒ¤¡ÅÒ§áÅÐµÐÇÑ¹ÍÍ¡	1	420	3.32	0	1	0	0	0	0	0	NA	NA	NA	NA	NA	NA	NA	NA	NA	NA	NA	NA	NA	0	NA	0	NA	0	0	0	0	0	0	0
1665	2	2	1	0	0	0	0	0	0	0	0	1	M.1	1	ÀÒ¤¡ÅÒ§áÅÐµÐÇÑ¹ÍÍ¡	1	500	3	0	0	0	0	0	9	0	NA	NA	NA	NA	NA	NA	NA	NA	NA	NA	NA	NA	NA	1	2	0	NA	0	0	0	0	0	0	0
1666	2	2	0	0	0	0	0	0	0	0	1	1	M.1	1	ÀÒ¤¡ÅÒ§áÅÐµÐÇÑ¹ÍÍ¡	1	250	2.96	1	1	0	0	0	0	0	NA	NA	NA	NA	NA	NA	NA	NA	NA	NA	NA	NA	NA	9	9	9	9	9	9	9	9	9	9	9
1667	2	2	0	0	0	0	0	0	0	0	0	1	M.1	9	ÀÒ¤¡ÅÒ§áÅÐµÐÇÑ¹ÍÍ¡	1	700	3.58	0	0	0	0	0	0	0	NA	NA	NA	NA	NA	NA	NA	NA	NA	NA	NA	NA	NA	0	NA	0	NA	0	0	0	0	0	0	0
1668	2	2	1	1	0	0	0	0	0	0	0	1	M.1	1	ÀÒ¤¡ÅÒ§áÅÐµÐÇÑ¹ÍÍ¡	1	500	3.83	3	3	0	0	1	0	0	NA	NA	NA	NA	NA	NA	NA	NA	NA	NA	NA	NA	NA	0	NA	0	NA	0	0	0	0	0	0	0
1669	1	1	1	0	0	0	0	0	0	0	0	1	M.1	1	ÀÒ¤¡ÅÒ§áÅÐµÐÇÑ¹ÍÍ¡	1	400	2.95	9	9	0	9	9	9	0	NA	NA	NA	NA	NA	NA	NA	NA	NA	NA	NA	NA	NA	0	NA	1	1	0	0	0	0	0	0	0
1670	1	1	0	1	0	0	0	0	0	0	0	1	M.1	1	ÀÒ¤¡ÅÒ§áÅÐµÐÇÑ¹ÍÍ¡	1	500	2.5	0	0	0	0	0	0	0	NA	NA	NA	NA	NA	NA	NA	NA	NA	NA	NA	NA	NA	9	9	0	NA	0	0	0	0	0	0	0
1671	1	1	0	1	0	0	0	0	0	0	0	1	M.1	1	ÀÒ¤¡ÅÒ§áÅÐµÐÇÑ¹ÍÍ¡	1	500	9.99	9	9	9	9	9	9	0	NA	NA	NA	NA	NA	NA	NA	NA	NA	NA	NA	NA	NA	1	1	0	NA	0	0	0	0	0	0	0
1672	1	1	0	0	0	0	0	0	0	0	1	1	M.1	1	ÀÒ¤¡ÅÒ§áÅÐµÐÇÑ¹ÍÍ¡	1	200	2.87	1	1	0	0	0	0	0	NA	NA	NA	NA	NA	NA	NA	NA	NA	NA	NA	NA	NA	0	NA	9	9	0	0	0	0	0	0	0
1673	1	1	0	1	0	0	0	0	0	0	0	1	M.3	1	ÀÒ¤¡ÅÒ§áÅÐµÐÇÑ¹ÍÍ¡	1	120	2	9	9	9	9	9	9	0	NA	NA	NA	NA	NA	NA	NA	NA	NA	NA	NA	NA	NA	1	1	0	NA	0	0	0	0	0	0	0
1674	2	2	1	0	0	0	0	0	0	0	0	1	M.3	1	ÀÒ¤¡ÅÒ§áÅÐµÐÇÑ¹ÍÍ¡	1	300	2.89	0	0	0	0	0	0	0	NA	NA	NA	NA	NA	NA	NA	NA	NA	NA	NA	NA	NA	1	2	0	NA	0	0	0	0	0	0	0
1675	1	1	0	1	0	0	0	0	0	0	0	1	M.3	1	ÀÒ¤¡ÅÒ§áÅÐµÐÇÑ¹ÍÍ¡	1	500	3.38	2	2	1	1	1	0	0	NA	NA	NA	NA	NA	NA	NA	NA	NA	NA	NA	NA	NA	0	NA	0	NA	0	0	0	0	0	0	0
1676	2	2	0	0	0	0	0	1	0	0	0	1	M.3	1	ÀÒ¤¡ÅÒ§áÅÐµÐÇÑ¹ÍÍ¡	1	999999	3.1	9	9	9	9	9	9	0	NA	NA	NA	NA	NA	NA	NA	NA	NA	NA	NA	NA	NA	1	2	0	NA	0	0	0	0	0	0	0
1677	2	2	0	0	0	0	0	0	0	0	1	1	M.3	1	ÀÒ¤¡ÅÒ§áÅÐµÐÇÑ¹ÍÍ¡	1	500	1.83	9	9	9	9	9	9	0	NA	NA	NA	NA	NA	NA	NA	NA	NA	NA	NA	NA	NA	1	3	0	NA	0	0	0	0	0	0	0
1678	2	2	1	0	0	0	0	0	0	0	0	1	M.3	1	ÀÒ¤¡ÅÒ§áÅÐµÐÇÑ¹ÍÍ¡	1	500	9.99	1	1	1	1	1	0	0	NA	NA	NA	NA	NA	NA	NA	NA	NA	NA	NA	NA	NA	1	2	0	NA	0	0	0	0	0	0	0
1679	2	4	0	0	0	0	0	1	0	0	0	1	M.3	1	ÀÒ¤¡ÅÒ§áÅÐµÐÇÑ¹ÍÍ¡	1	200	3	1	1	1	1	1	0	0	NA	NA	NA	NA	NA	NA	NA	NA	NA	NA	NA	NA	NA	0	NA	0	NA	0	0	0	0	0	0	0
1680	2	2	1	0	0	0	0	0	0	0	0	1	M.3	1	ÀÒ¤¡ÅÒ§áÅÐµÐÇÑ¹ÍÍ¡	1	500	2.58	9	9	9	9	9	9	0	NA	NA	NA	NA	NA	NA	NA	NA	NA	NA	NA	NA	NA	1	2	0	NA	0	0	0	0	0	0	0
1681	2	2	1	0	0	0	0	0	0	0	0	1	M.3	1	ÀÒ¤¡ÅÒ§áÅÐµÐÇÑ¹ÍÍ¡	1	500	3.42	1	1	1	0	0	0	0	NA	NA	NA	NA	NA	NA	NA	NA	NA	NA	NA	NA	NA	9	9	9	9	0	0	0	0	0	0	0
1682	2	2	1	0	0	0	0	0	0	0	0	1	M.3	1	ÀÒ¤¡ÅÒ§áÅÐµÐÇÑ¹ÍÍ¡	1	500	3.08	1	0	0	0	0	0	0	NA	NA	NA	NA	NA	NA	NA	NA	NA	NA	NA	NA	NA	0	NA	0	NA	0	0	0	0	0	0	0
1683	1	1	0	1	0	0	0	0	0	0	0	1	M.3	1	ÀÒ¤¡ÅÒ§áÅÐµÐÇÑ¹ÍÍ¡	1	500	2.8	9	9	9	9	9	9	0	NA	NA	NA	NA	NA	NA	NA	NA	NA	NA	NA	NA	NA	1	2	0	NA	0	0	0	0	0	0	0
1684	1	1	0	1	0	0	0	0	0	0	0	1	M.3	1	ÀÒ¤¡ÅÒ§áÅÐµÐÇÑ¹ÍÍ¡	1	300	2.98	9	9	9	9	9	9	0	NA	NA	NA	NA	NA	NA	NA	NA	NA	NA	NA	NA	NA	1	2	0	NA	0	0	0	0	0	0	0
1685	1	1	0	1	0	0	0	0	0	0	0	1	M.3	1	ÀÒ¤¡ÅÒ§áÅÐµÐÇÑ¹ÍÍ¡	1	500	3.89	9	9	9	9	9	9	0	NA	NA	NA	NA	NA	NA	NA	NA	NA	NA	NA	NA	NA	0	NA	0	NA	0	0	0	0	0	0	0
1686	2	9	1	0	0	0	0	0	0	0	0	1	M.3	1	ÀÒ¤¡ÅÒ§áÅÐµÐÇÑ¹ÍÍ¡	1	500	3.08	9	9	1	9	9	9	0	NA	NA	NA	NA	NA	NA	NA	NA	NA	NA	NA	NA	NA	0	NA	0	NA	0	0	0	0	0	0	0
1687	2	2	1	0	0	0	0	0	0	0	0	1	M.3	1	ÀÒ¤¡ÅÒ§áÅÐµÐÇÑ¹ÍÍ¡	1	450	3.73	1	1	0	0	0	0	0	NA	NA	NA	NA	NA	NA	NA	NA	NA	NA	NA	NA	NA	1	3	0	NA	0	0	0	0	0	0	0
1688	2	2	1	0	0	0	0	0	0	0	0	1	M.3	1	ÀÒ¤¡ÅÒ§áÅÐµÐÇÑ¹ÍÍ¡	1	1500	3.92	1	1	0	0	0	0	0	NA	NA	NA	NA	NA	NA	NA	NA	NA	NA	NA	NA	NA	0	NA	0	NA	0	0	0	0	0	0	0
1689	1	1	0	1	0	0	0	0	0	0	0	1	M.3	1	ÀÒ¤¡ÅÒ§áÅÐµÐÇÑ¹ÍÍ¡	1	300	3.82	0	0	0	0	0	0	0	NA	NA	NA	NA	NA	NA	NA	NA	NA	NA	NA	NA	NA	0	NA	0	NA	0	0	0	0	0	0	0
1690	2	2	1	0	0	0	0	0	0	0	0	1	M.3	1	ÀÒ¤¡ÅÒ§áÅÐµÐÇÑ¹ÍÍ¡	1	250	3.55	1	0	0	1	1	1	0	NA	NA	NA	NA	NA	NA	NA	NA	NA	NA	NA	NA	NA	1	1	0	NA	0	0	0	0	0	0	0
1691	2	2	1	0	0	0	0	0	0	0	0	1	M.3	1	ÀÒ¤¡ÅÒ§áÅÐµÐÇÑ¹ÍÍ¡	1	300	3.44	1	1	0	0	0	0	0	NA	NA	NA	NA	NA	NA	NA	NA	NA	NA	NA	NA	NA	0	NA	0	NA	0	0	0	0	0	0	0
1692	2	2	1	0	0	0	0	0	0	0	0	1	M.3	1	ÀÒ¤¡ÅÒ§áÅÐµÐÇÑ¹ÍÍ¡	1	800	3.05	1	1	1	0	1	1	0	NA	NA	NA	NA	NA	NA	NA	NA	NA	NA	NA	NA	NA	0	NA	0	NA	0	0	0	0	0	0	0
1693	2	2	1	0	0	0	0	0	0	0	0	1	M.3	1	ÀÒ¤¡ÅÒ§áÅÐµÐÇÑ¹ÍÍ¡	1	200	3.64	1	1	1	1	1	1	9	NA	NA	NA	NA	NA	NA	NA	NA	NA	NA	NA	NA	NA	0	NA	0	NA	0	0	0	0	0	0	0
1694	2	9	0	1	0	0	0	0	0	0	0	1	M.3	1	ÀÒ¤¡ÅÒ§áÅÐµÐÇÑ¹ÍÍ¡	1	500	2.54	9	9	9	9	9	9	0	NA	NA	NA	NA	NA	NA	NA	NA	NA	NA	NA	NA	NA	0	NA	0	NA	0	0	0	0	0	0	0
1695	1	1	0	1	0	0	0	0	0	0	0	1	M.3	1	ÀÒ¤¡ÅÒ§áÅÐµÐÇÑ¹ÍÍ¡	1	500	4	9	9	9	9	9	9	0	NA	NA	NA	NA	NA	NA	NA	NA	NA	NA	NA	NA	NA	0	NA	0	NA	0	0	0	0	0	0	0
1696	2	2	0	0	0	0	0	0	0	0	1	1	M.3	1	ÀÒ¤¡ÅÒ§áÅÐµÐÇÑ¹ÍÍ¡	1	500	3.71	3	3	1	1	1	0	0	NA	NA	NA	NA	NA	NA	NA	NA	NA	NA	NA	NA	NA	0	NA	0	NA	0	0	0	0	0	0	0
1697	2	2	0	0	0	0	0	0	0	0	1	1	M.3	1	ÀÒ¤¡ÅÒ§áÅÐµÐÇÑ¹ÍÍ¡	1	500	3.78	1	1	0	1	1	1	0	NA	NA	NA	NA	NA	NA	NA	NA	NA	NA	NA	NA	NA	0	NA	0	NA	0	0	0	0	0	0	0
1698	2	2	0	0	0	0	0	0	0	0	1	1	M.3	1	ÀÒ¤¡ÅÒ§áÅÐµÐÇÑ¹ÍÍ¡	1	700	3.28	1	1	1	0	1	1	0	NA	NA	NA	NA	NA	NA	NA	NA	NA	NA	NA	NA	NA	1	2	0	NA	0	0	0	0	0	0	0
1699	2	2	9	9	9	9	9	9	9	9	9	1	M.3	1	ÀÒ¤¡ÅÒ§áÅÐµÐÇÑ¹ÍÍ¡	1	400	3.92	9	9	9	9	9	9	9	NA	NA	NA	NA	NA	NA	NA	NA	NA	NA	NA	NA	NA	0	NA	0	NA	0	0	0	0	0	0	0
1700	2	2	1	0	0	0	0	0	0	0	0	1	M.3	1	ÀÒ¤¡ÅÒ§áÅÐµÐÇÑ¹ÍÍ¡	1	300	9.99	1	1	0	0	0	0	0	NA	NA	NA	NA	NA	NA	NA	NA	NA	NA	NA	NA	NA	0	NA	0	NA	0	0	0	0	0	0	0
1701	2	2	0	0	0	0	0	0	0	0	1	1	M.3	1	ÀÒ¤¡ÅÒ§áÅÐµÐÇÑ¹ÍÍ¡	1	120	3.4	0	0	0	0	0	0	0	NA	NA	NA	NA	NA	NA	NA	NA	NA	NA	NA	NA	NA	0	NA	0	NA	0	0	0	0	0	0	0
1702	2	2	1	1	0	0	0	0	0	0	0	1	M.3	1	ÀÒ¤¡ÅÒ§áÅÐµÐÇÑ¹ÍÍ¡	1	250	2.58	1	0	0	0	0	0	0	NA	NA	NA	NA	NA	NA	NA	NA	NA	NA	NA	NA	NA	0	NA	0	NA	0	0	0	0	0	0	0
1703	2	2	1	0	0	0	0	0	0	0	0	1	M.3	1	ÀÒ¤¡ÅÒ§áÅÐµÐÇÑ¹ÍÍ¡	1	500	2.96	1	1	0	0	0	0	0	NA	NA	NA	NA	NA	NA	NA	NA	NA	NA	NA	NA	NA	0	NA	0	NA	0	0	0	0	0	0	0
1704	1	1	0	1	0	0	0	0	0	0	0	1	M.3	1	ÀÒ¤¡ÅÒ§áÅÐµÐÇÑ¹ÍÍ¡	1	400	3.51	9	9	9	9	9	9	0	NA	NA	NA	NA	NA	NA	NA	NA	NA	NA	NA	NA	NA	0	NA	0	NA	0	0	0	0	0	0	0
1705	2	2	1	1	0	0	0	0	0	0	0	1	M.3	1	ÀÒ¤¡ÅÒ§áÅÐµÐÇÑ¹ÍÍ¡	1	500	3.27	1	1	0	0	0	0	0	NA	NA	NA	NA	NA	NA	NA	NA	NA	NA	NA	NA	NA	0	NA	0	NA	9	9	9	9	9	9	9
1706	1	1	0	1	0	0	0	0	0	0	0	1	M.3	1	ÀÒ¤¡ÅÒ§áÅÐµÐÇÑ¹ÍÍ¡	1	500	3.18	0	0	0	0	0	0	0	NA	NA	NA	NA	NA	NA	NA	NA	NA	NA	NA	NA	NA	0	NA	0	NA	0	0	0	0	0	0	0
1707	1	1	0	1	0	0	0	0	0	0	0	1	M.3	1	ÀÒ¤¡ÅÒ§áÅÐµÐÇÑ¹ÍÍ¡	1	500	3.64	0	0	0	0	0	0	0	NA	NA	NA	NA	NA	NA	NA	NA	NA	NA	NA	NA	NA	0	NA	0	NA	0	0	0	0	0	0	0
1708	1	1	0	1	0	0	0	0	0	0	0	1	M.3	1	ÀÒ¤¡ÅÒ§áÅÐµÐÇÑ¹ÍÍ¡	1	600	3.55	1	0	0	0	0	0	0	NA	NA	NA	NA	NA	NA	NA	NA	NA	NA	NA	NA	NA	0	NA	0	NA	0	0	0	0	0	0	0
1709	1	1	0	1	0	0	0	0	0	0	0	1	M.3	1	ÀÒ¤¡ÅÒ§áÅÐµÐÇÑ¹ÍÍ¡	1	500	3.02	0	0	0	0	0	0	0	NA	NA	NA	NA	NA	NA	NA	NA	NA	NA	NA	NA	NA	0	NA	0	NA	0	0	0	0	0	0	0
1710	1	1	0	1	0	0	0	0	0	0	0	1	M.3	1	ÀÒ¤¡ÅÒ§áÅÐµÐÇÑ¹ÍÍ¡	3	400	2.71	0	0	0	0	0	0	0	NA	NA	NA	NA	NA	NA	NA	NA	NA	NA	NA	NA	NA	1	1	0	NA	0	0	0	0	0	0	0
1711	2	2	1	0	0	0	0	0	0	0	0	1	M.3	1	ÀÒ¤¡ÅÒ§áÅÐµÐÇÑ¹ÍÍ¡	1	400	3.16	9	9	9	9	9	9	0	NA	NA	NA	NA	NA	NA	NA	NA	NA	NA	NA	NA	NA	1	4	9	9	0	0	0	0	0	0	0
1712	1	1	0	1	0	0	0	0	0	0	0	1	M.3	1	ÀÒ¤¡ÅÒ§áÅÐµÐÇÑ¹ÍÍ¡	1	560	3.01	9	9	9	9	9	9	0	NA	NA	NA	NA	NA	NA	NA	NA	NA	NA	NA	NA	NA	0	NA	0	NA	0	0	0	0	0	0	0
1713	1	1	0	1	0	0	0	0	0	0	0	1	M.3	1	ÀÒ¤¡ÅÒ§áÅÐµÐÇÑ¹ÍÍ¡	3	750	2.85	2	1	1	0	0	0	0	NA	NA	NA	NA	NA	NA	NA	NA	NA	NA	NA	NA	NA	0	NA	0	NA	0	0	0	0	0	0	0
1714	2	2	1	0	0	0	0	0	0	0	0	1	M.3	1	ÀÒ¤¡ÅÒ§áÅÐµÐÇÑ¹ÍÍ¡	1	700	2.8	1	1	0	0	0	0	1	1	1	0	0	1	0	1	1	0	0	0	0	0	1	2	0	NA	0	0	0	0	0	0	0
1715	2	2	1	0	0	0	0	0	0	0	0	1	M.3	1	ÀÒ¤¡ÅÒ§áÅÐµÐÇÑ¹ÍÍ¡	3	250	2.22	1	1	1	0	0	0	1	1	1	0	0	1	0	1	1	0	0	1	0	0	0	NA	0	NA	0	0	0	0	0	0	0
1716	2	2	0	0	0	0	0	1	0	0	0	1	M.3	1	ÀÒ¤¡ÅÒ§áÅÐµÐÇÑ¹ÍÍ¡	1	500	3.55	9	9	9	9	9	9	1	1	1	0	0	1	0	0	0	0	0	0	0	0	1	2	0	NA	0	0	0	0	0	0	0
1717	1	1	0	1	0	0	0	0	0	0	0	1	M.3	1	ÀÒ¤¡ÅÒ§áÅÐµÐÇÑ¹ÍÍ¡	1	1000	3.33	1	1	1	0	0	0	0	NA	NA	NA	NA	NA	NA	NA	NA	NA	NA	NA	NA	NA	0	NA	0	NA	0	0	0	0	0	0	0
1718	1	1	0	1	0	0	0	0	0	0	0	1	M.3	1	ÀÒ¤¡ÅÒ§áÅÐµÐÇÑ¹ÍÍ¡	1	300	2.48	0	0	0	0	0	0	0	NA	NA	NA	NA	NA	NA	NA	NA	NA	NA	NA	NA	NA	0	NA	0	NA	0	0	0	0	0	0	0
1719	2	2	1	0	0	0	0	0	0	0	0	1	M.3	1	ÀÒ¤¡ÅÒ§áÅÐµÐÇÑ¹ÍÍ¡	1	300	3.43	9	9	9	9	9	9	0	NA	NA	NA	NA	NA	NA	NA	NA	NA	NA	NA	NA	NA	1	2	0	NA	0	0	0	0	0	0	0
1720	2	2	1	0	0	0	0	0	0	0	0	1	M.3	1	ÀÒ¤¡ÅÒ§áÅÐµÐÇÑ¹ÍÍ¡	1	350	9.99	1	1	0	0	0	0	0	NA	NA	NA	NA	NA	NA	NA	NA	NA	NA	NA	NA	NA	1	2	0	NA	0	0	0	0	0	0	0
1721	2	2	0	0	0	0	0	0	0	0	1	1	M.3	1	ÀÒ¤¡ÅÒ§áÅÐµÐÇÑ¹ÍÍ¡	1	600	3.12	9	9	9	9	9	9	0	NA	NA	NA	NA	NA	NA	NA	NA	NA	NA	NA	NA	NA	1	2	0	NA	9	9	9	9	9	9	9
1722	2	2	0	0	0	0	0	1	0	0	0	1	M.3	1	ÀÒ¤¡ÅÒ§áÅÐµÐÇÑ¹ÍÍ¡	1	350	3.87	1	1	0	0	0	0	0	NA	NA	NA	NA	NA	NA	NA	NA	NA	NA	NA	NA	NA	0	NA	0	NA	0	0	0	0	0	0	0
1723	2	3	1	1	0	1	0	1	0	0	0	1	M.3	1	ÀÒ¤¡ÅÒ§áÅÐµÐÇÑ¹ÍÍ¡	1	500	3.01	9	9	9	9	9	9	0	NA	NA	NA	NA	NA	NA	NA	NA	NA	NA	NA	NA	NA	1	4	1	4	0	0	0	0	1	0	0
1724	1	1	0	1	0	0	0	0	0	0	0	1	M.3	1	ÀÒ¤¡ÅÒ§áÅÐµÐÇÑ¹ÍÍ¡	1	500	2.5	0	0	0	0	0	0	0	NA	NA	NA	NA	NA	NA	NA	NA	NA	NA	NA	NA	NA	0	NA	0	NA	0	0	0	0	0	0	0
1725	2	2	1	1	1	1	0	0	0	0	0	1	M.3	1	ÀÒ¤¡ÅÒ§áÅÐµÐÇÑ¹ÍÍ¡	1	500	4	1	0	0	0	0	0	0	NA	NA	NA	NA	NA	NA	NA	NA	NA	NA	NA	NA	NA	0	NA	0	NA	0	0	0	0	0	0	0
1726	1	1	0	1	0	0	0	0	0	0	0	1	M.3	1	ÀÒ¤¡ÅÒ§áÅÐµÐÇÑ¹ÍÍ¡	1	500	1.96	1	1	0	0	0	0	0	NA	NA	NA	NA	NA	NA	NA	NA	NA	NA	NA	NA	NA	0	NA	0	NA	0	0	0	0	0	0	0
1727	1	1	0	1	0	0	0	0	0	0	0	1	M.3	1	ÀÒ¤¡ÅÒ§áÅÐµÐÇÑ¹ÍÍ¡	1	300	3.69	1	0	0	0	0	0	0	NA	NA	NA	NA	NA	NA	NA	NA	NA	NA	NA	NA	NA	0	NA	0	NA	0	0	0	0	0	0	0
1728	2	9	0	0	0	0	0	0	0	0	1	1	M.3	1	ÀÒ¤¡ÅÒ§áÅÐµÐÇÑ¹ÍÍ¡	9	500	3.55	1	1	1	1	1	1	0	NA	NA	NA	NA	NA	NA	NA	NA	NA	NA	NA	NA	NA	1	2	0	NA	0	0	0	0	0	0	0
1729	2	2	1	0	0	0	0	0	0	0	0	1	M.3	1	ÀÒ¤¡ÅÒ§áÅÐµÐÇÑ¹ÍÍ¡	1	500	2.93	1	1	0	0	0	0	0	NA	NA	NA	NA	NA	NA	NA	NA	NA	NA	NA	NA	NA	0	NA	0	NA	0	0	0	0	0	0	0
1730	1	9	0	1	0	0	0	0	0	0	0	1	M.3	1	ÀÒ¤¡ÅÒ§áÅÐµÐÇÑ¹ÍÍ¡	1	300	2	1	0	0	0	0	0	0	NA	NA	NA	NA	NA	NA	NA	NA	NA	NA	NA	NA	NA	1	1	0	NA	0	0	0	0	0	0	0
1731	1	1	0	1	0	0	0	0	0	0	0	1	M.3	1	ÀÒ¤¡ÅÒ§áÅÐµÐÇÑ¹ÍÍ¡	1	1120	2.29	1	0	0	0	0	0	0	NA	NA	NA	NA	NA	NA	NA	NA	NA	NA	NA	NA	NA	0	NA	0	NA	0	0	0	0	0	0	0
1732	2	2	1	0	0	0	0	0	0	0	0	1	M.3	1	ÀÒ¤¡ÅÒ§áÅÐµÐÇÑ¹ÍÍ¡	1	500	2.21	1	0	0	0	0	0	0	NA	NA	NA	NA	NA	NA	NA	NA	NA	NA	NA	NA	NA	1	2	0	NA	0	0	0	0	0	0	0
1733	2	2	1	0	0	0	0	0	0	0	0	1	M.3	1	ÀÒ¤¡ÅÒ§áÅÐµÐÇÑ¹ÍÍ¡	1	500	3.44	1	1	0	0	0	0	0	NA	NA	NA	NA	NA	NA	NA	NA	NA	NA	NA	NA	NA	0	NA	0	NA	0	0	0	0	0	0	0
1734	2	2	1	1	0	0	0	0	0	0	0	1	M.3	1	ÀÒ¤¡ÅÒ§áÅÐµÐÇÑ¹ÍÍ¡	1	500	3.54	3	2	1	0	1	0	0	NA	NA	NA	NA	NA	NA	NA	NA	NA	NA	NA	NA	NA	0	NA	0	NA	0	0	0	0	0	0	0
1735	1	1	0	1	0	0	0	0	0	0	0	1	M.5	1	ÀÒ¤¡ÅÒ§áÅÐµÐÇÑ¹ÍÍ¡	1	350	3.37	0	0	0	0	0	0	0	NA	NA	NA	NA	NA	NA	NA	NA	NA	NA	NA	NA	NA	0	NA	0	NA	0	0	0	0	0	0	0
1736	2	2	1	0	0	0	0	0	0	0	0	1	M.5	1	ÀÒ¤¡ÅÒ§áÅÐµÐÇÑ¹ÍÍ¡	1	1000	2.8	1	1	0	0	0	0	0	NA	NA	NA	NA	NA	NA	NA	NA	NA	NA	NA	NA	NA	0	NA	0	NA	0	0	0	0	0	0	0
1737	2	2	1	0	0	0	0	0	0	0	0	1	M.5	1	ÀÒ¤¡ÅÒ§áÅÐµÐÇÑ¹ÍÍ¡	1	500	3.01	1	1	0	0	0	0	0	NA	NA	NA	NA	NA	NA	NA	NA	NA	NA	NA	NA	NA	0	NA	0	NA	0	0	0	0	0	0	0
1738	2	2	1	0	0	0	0	0	0	0	0	1	M.5	1	ÀÒ¤¡ÅÒ§áÅÐµÐÇÑ¹ÍÍ¡	1	2000	2.75	1	1	0	0	0	0	1	1	1	0	1	0	0	0	0	0	0	0	0	0	0	NA	0	NA	1	0	1	1	0	0	0
1739	2	2	0	0	0	0	0	1	0	0	0	1	M.5	1	ÀÒ¤¡ÅÒ§áÅÐµÐÇÑ¹ÍÍ¡	1	500	3.01	0	0	0	0	0	0	0	NA	NA	NA	NA	NA	NA	NA	NA	NA	NA	NA	NA	NA	0	NA	0	NA	0	0	0	0	0	0	0
1740	1	1	0	0	0	0	0	1	0	0	0	1	M.5	1	ÀÒ¤¡ÅÒ§áÅÐµÐÇÑ¹ÍÍ¡	1	1000	2.85	1	0	0	0	0	0	0	NA	NA	NA	NA	NA	NA	NA	NA	NA	NA	NA	NA	NA	0	NA	0	NA	0	0	0	0	0	0	0
1741	1	1	1	0	0	0	0	0	0	0	0	1	M.5	1	ÀÒ¤¡ÅÒ§áÅÐµÐÇÑ¹ÍÍ¡	1	500	2.83	2	1	0	0	0	0	0	NA	NA	NA	NA	NA	NA	NA	NA	NA	NA	NA	NA	NA	0	NA	0	NA	0	0	0	0	0	0	0
1742	2	2	0	0	0	0	0	0	0	0	1	1	M.5	1	ÀÒ¤¡ÅÒ§áÅÐµÐÇÑ¹ÍÍ¡	1	500	3.14	1	0	0	0	0	0	9	NA	NA	NA	NA	NA	NA	NA	NA	NA	NA	NA	NA	NA	0	NA	0	NA	0	0	0	0	0	0	0
1743	1	1	0	1	0	0	0	0	0	0	0	1	M.5	1	ÀÒ¤¡ÅÒ§áÅÐµÐÇÑ¹ÍÍ¡	3	500	2.1	1	0	0	0	0	0	0	NA	NA	NA	NA	NA	NA	NA	NA	NA	NA	NA	NA	NA	0	NA	0	NA	0	0	0	0	0	0	0
1744	1	1	0	1	0	0	0	0	0	0	0	1	M.5	1	ÀÒ¤¡ÅÒ§áÅÐµÐÇÑ¹ÍÍ¡	1	350	3.35	0	0	0	0	0	0	0	NA	NA	NA	NA	NA	NA	NA	NA	NA	NA	NA	NA	NA	1	1	0	NA	0	0	0	0	0	0	0
1745	1	1	0	1	0	0	0	0	0	0	0	1	M.5	1	ÀÒ¤¡ÅÒ§áÅÐµÐÇÑ¹ÍÍ¡	3	400	3.1	1	1	0	0	0	0	0	NA	NA	NA	NA	NA	NA	NA	NA	NA	NA	NA	NA	NA	1	1	0	NA	0	0	0	0	0	0	0
1746	1	1	0	1	0	0	0	0	0	0	0	1	M.5	1	ÀÒ¤¡ÅÒ§áÅÐµÐÇÑ¹ÍÍ¡	1	500	2.97	1	0	0	0	0	0	0	NA	NA	NA	NA	NA	NA	NA	NA	NA	NA	NA	NA	NA	0	NA	0	NA	0	0	0	0	0	0	0
1747	2	2	1	1	1	1	0	0	0	0	0	1	M.5	1	ÀÒ¤¡ÅÒ§áÅÐµÐÇÑ¹ÍÍ¡	1	500	3.31	2	2	0	1	9	1	0	NA	NA	NA	NA	NA	NA	NA	NA	NA	NA	NA	NA	NA	0	NA	0	NA	0	0	0	0	0	0	0
1748	2	2	1	1	1	1	0	0	0	0	0	1	M.5	1	ÀÒ¤¡ÅÒ§áÅÐµÐÇÑ¹ÍÍ¡	1	250	2.9	2	1	1	1	0	0	0	NA	NA	NA	NA	NA	NA	NA	NA	NA	NA	NA	NA	NA	1	2	0	NA	0	0	0	0	0	0	0
1749	2	2	1	0	0	0	0	0	0	0	0	1	M.5	1	ÀÒ¤¡ÅÒ§áÅÐµÐÇÑ¹ÍÍ¡	1	750	4	1	1	0	0	0	0	0	NA	NA	NA	NA	NA	NA	NA	NA	NA	NA	NA	NA	NA	0	NA	0	NA	0	0	0	0	0	1	0
1750	2	2	1	0	0	0	0	0	0	0	0	1	M.5	1	ÀÒ¤¡ÅÒ§áÅÐµÐÇÑ¹ÍÍ¡	1	700	3.59	1	1	0	0	0	0	0	NA	NA	NA	NA	NA	NA	NA	NA	NA	NA	NA	NA	NA	0	NA	0	NA	0	0	0	0	0	0	0
1751	1	1	0	0	0	0	0	0	0	0	1	1	M.5	1	ÀÒ¤¡ÅÒ§áÅÐµÐÇÑ¹ÍÍ¡	1	1200	2.71	0	0	0	0	0	0	0	NA	NA	NA	NA	NA	NA	NA	NA	NA	NA	NA	NA	NA	0	NA	0	NA	0	0	0	0	0	0	0
1752	1	1	0	1	0	0	0	0	0	0	0	1	M.5	1	ÀÒ¤¡ÅÒ§áÅÐµÐÇÑ¹ÍÍ¡	1	500	3	1	0	0	0	0	0	0	NA	NA	NA	NA	NA	NA	NA	NA	NA	NA	NA	NA	NA	0	NA	0	NA	0	0	0	0	0	0	0
1753	1	1	0	1	0	0	0	0	0	0	0	1	M.5	1	ÀÒ¤¡ÅÒ§áÅÐµÐÇÑ¹ÍÍ¡	1	350	2.6	2	1	0	0	1	0	0	NA	NA	NA	NA	NA	NA	NA	NA	NA	NA	NA	NA	NA	0	NA	0	NA	0	0	0	0	0	0	0
1754	2	2	1	0	0	0	0	0	0	0	0	1	M.5	1	ÀÒ¤¡ÅÒ§áÅÐµÐÇÑ¹ÍÍ¡	1	500	3.05	9	9	9	9	9	9	0	NA	NA	NA	NA	NA	NA	NA	NA	NA	NA	NA	NA	NA	1	2	0	NA	0	0	0	0	0	0	0
1755	2	9	1	0	0	0	0	0	0	0	0	1	M.5	1	ÀÒ¤¡ÅÒ§áÅÐµÐÇÑ¹ÍÍ¡	1	600	3.03	1	0	0	0	0	0	0	NA	NA	NA	NA	NA	NA	NA	NA	NA	NA	NA	NA	NA	1	2	0	NA	0	0	0	0	0	0	0
1756	1	1	0	0	0	0	0	0	0	0	1	1	M.5	1	ÀÒ¤¡ÅÒ§áÅÐµÐÇÑ¹ÍÍ¡	1	490	2.24	9	9	9	9	9	9	9	NA	NA	NA	NA	NA	NA	NA	NA	NA	NA	NA	NA	NA	1	2	0	NA	0	0	0	0	0	0	0
1757	1	1	0	0	0	0	0	0	1	0	0	1	M.5	1	ÀÒ¤¡ÅÒ§áÅÐµÐÇÑ¹ÍÍ¡	1	500	2.87	1	1	1	0	0	0	0	NA	NA	NA	NA	NA	NA	NA	NA	NA	NA	NA	NA	NA	0	NA	0	NA	0	0	0	0	0	0	0
1758	2	2	1	0	0	0	0	0	0	0	0	1	M.5	1	ÀÒ¤¡ÅÒ§áÅÐµÐÇÑ¹ÍÍ¡	1	1000	3.5	1	1	0	1	1	0	0	NA	NA	NA	NA	NA	NA	NA	NA	NA	NA	NA	NA	NA	0	NA	0	NA	0	0	0	0	0	0	0
1759	2	9	1	1	1	0	0	0	0	0	0	1	M.5	1	ÀÒ¤¡ÅÒ§áÅÐµÐÇÑ¹ÍÍ¡	1	300	3.42	1	1	0	1	1	9	0	NA	NA	NA	NA	NA	NA	NA	NA	NA	NA	NA	NA	NA	0	NA	0	NA	0	0	0	0	0	0	0
1760	2	2	1	0	0	0	0	0	0	0	0	1	M.5	1	ÀÒ¤¡ÅÒ§áÅÐµÐÇÑ¹ÍÍ¡	1	300	3.48	1	1	0	0	0	0	0	NA	NA	NA	NA	NA	NA	NA	NA	NA	NA	NA	NA	NA	0	NA	0	NA	0	0	0	0	0	0	0
1761	2	2	1	0	0	0	0	0	0	0	0	1	M.5	1	ÀÒ¤¡ÅÒ§áÅÐµÐÇÑ¹ÍÍ¡	1	600	2.53	2	2	1	1	1	0	0	NA	NA	NA	NA	NA	NA	NA	NA	NA	NA	NA	NA	NA	0	NA	0	NA	0	0	0	0	0	0	0
1762	2	2	1	0	0	0	0	0	0	0	0	1	M.5	1	ÀÒ¤¡ÅÒ§áÅÐµÐÇÑ¹ÍÍ¡	1	340	2.53	1	1	0	0	0	0	0	NA	NA	NA	NA	NA	NA	NA	NA	NA	NA	NA	NA	NA	0	NA	0	NA	0	0	0	0	0	0	0
1763	2	2	1	0	0	0	0	0	0	0	0	1	M.5	1	ÀÒ¤¡ÅÒ§áÅÐµÐÇÑ¹ÍÍ¡	1	400	3.5	1	0	0	0	0	0	0	NA	NA	NA	NA	NA	NA	NA	NA	NA	NA	NA	NA	NA	0	NA	0	NA	0	0	0	0	0	0	0
1764	2	2	1	0	0	0	0	0	0	0	0	1	M.5	1	ÀÒ¤¡ÅÒ§áÅÐµÐÇÑ¹ÍÍ¡	1	1000	3.15	0	0	0	0	0	0	0	NA	NA	NA	NA	NA	NA	NA	NA	NA	NA	NA	NA	NA	0	NA	0	NA	0	0	0	0	0	0	0
1765	2	4	0	0	0	0	0	1	0	0	0	1	M.5	1	ÀÒ¤¡ÅÒ§áÅÐµÐÇÑ¹ÍÍ¡	1	600	2.96	3	3	1	1	1	1	9	NA	NA	NA	NA	NA	NA	NA	NA	NA	NA	NA	NA	NA	0	NA	0	NA	0	0	0	0	0	0	0
1766	2	2	1	0	0	0	0	0	0	0	0	1	M.5	1	ÀÒ¤¡ÅÒ§áÅÐµÐÇÑ¹ÍÍ¡	1	500	3	1	1	0	0	0	0	0	NA	NA	NA	NA	NA	NA	NA	NA	NA	NA	NA	NA	NA	0	NA	0	NA	0	0	0	0	0	0	0
1767	2	2	1	0	0	0	0	0	0	0	0	1	M.5	1	ÀÒ¤¡ÅÒ§áÅÐµÐÇÑ¹ÍÍ¡	1	500	3.01	1	1	0	0	0	0	0	NA	NA	NA	NA	NA	NA	NA	NA	NA	NA	NA	NA	NA	0	NA	0	NA	0	0	0	0	0	0	0
1768	2	2	1	1	0	0	0	0	0	0	0	1	M.5	1	ÀÒ¤¡ÅÒ§áÅÐµÐÇÑ¹ÍÍ¡	1	350	3.5	0	0	0	0	0	0	0	NA	NA	NA	NA	NA	NA	NA	NA	NA	NA	NA	NA	NA	0	NA	0	NA	0	0	0	0	0	0	0
1769	2	2	1	0	0	0	0	0	0	0	0	1	M.5	1	ÀÒ¤¡ÅÒ§áÅÐµÐÇÑ¹ÍÍ¡	1	400	3.52	1	0	0	0	0	0	0	NA	NA	NA	NA	NA	NA	NA	NA	NA	NA	NA	NA	NA	0	NA	0	NA	0	0	0	0	0	0	0
1770	2	2	1	0	0	0	0	0	0	0	0	1	M.5	1	ÀÒ¤¡ÅÒ§áÅÐµÐÇÑ¹ÍÍ¡	1	350	3.04	1	1	1	0	0	0	0	NA	NA	NA	NA	NA	NA	NA	NA	NA	NA	NA	NA	NA	0	NA	0	NA	0	0	0	0	0	0	0
1771	2	2	1	0	0	0	0	0	0	0	0	1	M.5	1	ÀÒ¤¡ÅÒ§áÅÐµÐÇÑ¹ÍÍ¡	1	300	3.43	0	0	0	0	0	0	0	NA	NA	NA	NA	NA	NA	NA	NA	NA	NA	NA	NA	NA	0	NA	0	NA	0	0	0	0	0	0	0
1772	2	2	1	0	0	0	0	0	0	0	0	1	M.5	1	ÀÒ¤¡ÅÒ§áÅÐµÐÇÑ¹ÍÍ¡	1	500	3.53	1	1	0	0	0	0	0	NA	NA	NA	NA	NA	NA	NA	NA	NA	NA	NA	NA	NA	0	NA	0	NA	0	0	0	0	0	0	0
1773	2	2	1	0	0	0	0	0	0	0	0	1	M.5	1	ÀÒ¤¡ÅÒ§áÅÐµÐÇÑ¹ÍÍ¡	1	500	3.4	2	2	1	0	0	0	0	NA	NA	NA	NA	NA	NA	NA	NA	NA	NA	NA	NA	NA	0	NA	0	NA	0	0	0	0	0	0	0
1774	2	2	1	0	0	0	0	0	0	0	0	1	M.5	1	ÀÒ¤¡ÅÒ§áÅÐµÐÇÑ¹ÍÍ¡	1	500	3.53	2	2	1	1	1	1	0	NA	NA	NA	NA	NA	NA	NA	NA	NA	NA	NA	NA	NA	0	NA	0	NA	0	0	0	0	0	0	0
1775	2	2	1	0	0	0	0	0	0	0	0	1	M.5	1	ÀÒ¤¡ÅÒ§áÅÐµÐÇÑ¹ÍÍ¡	1	500	3.12	3	3	1	1	0	0	0	NA	NA	NA	NA	NA	NA	NA	NA	NA	NA	NA	NA	NA	0	NA	0	NA	0	0	0	0	0	0	0
1776	2	2	1	0	0	0	0	0	0	0	0	1	M.5	1	ÀÒ¤¡ÅÒ§áÅÐµÐÇÑ¹ÍÍ¡	1	250	3.91	1	0	0	0	0	0	0	NA	NA	NA	NA	NA	NA	NA	NA	NA	NA	NA	NA	NA	0	NA	0	NA	0	0	0	0	0	0	0
1777	1	1	0	1	0	0	0	0	0	0	0	1	M.5	1	ÀÒ¤¡ÅÒ§áÅÐµÐÇÑ¹ÍÍ¡	1	400	3.15	0	0	0	0	0	0	0	NA	NA	NA	NA	NA	NA	NA	NA	NA	NA	NA	NA	NA	0	NA	0	NA	0	0	0	0	0	0	0
1778	1	1	0	1	0	0	0	0	0	0	0	1	M.5	1	ÀÒ¤¡ÅÒ§áÅÐµÐÇÑ¹ÍÍ¡	1	500	3.2	1	1	0	0	0	0	0	NA	NA	NA	NA	NA	NA	NA	NA	NA	NA	NA	NA	NA	0	NA	0	NA	0	0	0	0	0	0	0
1779	2	2	1	0	0	0	0	0	0	0	0	2	M.1	1	ÀÒ¤¡ÅÒ§áÅÐµÐÇÑ¹ÍÍ¡	1	1000	2.81	0	0	0	0	0	0	0	NA	NA	NA	NA	NA	NA	NA	NA	NA	NA	NA	NA	NA	0	NA	0	NA	0	0	0	0	0	0	0
1780	1	1	0	1	0	0	0	0	0	0	0	2	M.1	1	ÀÒ¤¡ÅÒ§áÅÐµÐÇÑ¹ÍÍ¡	1	500	2.98	1	0	1	0	0	0	9	NA	NA	NA	NA	NA	NA	NA	NA	NA	NA	NA	NA	NA	1	1	1	1	0	0	0	0	0	0	0
1781	1	1	0	1	0	0	0	0	0	0	0	2	M.1	1	ÀÒ¤¡ÅÒ§áÅÐµÐÇÑ¹ÍÍ¡	1	600	3.82	0	0	0	0	0	0	0	NA	NA	NA	NA	NA	NA	NA	NA	NA	NA	NA	NA	NA	0	NA	0	NA	0	0	0	0	0	0	0
1782	1	1	0	1	0	0	0	0	0	0	0	2	M.1	1	ÀÒ¤¡ÅÒ§áÅÐµÐÇÑ¹ÍÍ¡	1	500	3.83	1	1	1	1	1	0	0	NA	NA	NA	NA	NA	NA	NA	NA	NA	NA	NA	NA	NA	1	1	0	NA	0	0	0	0	0	0	0
1783	1	1	0	1	0	0	0	0	0	0	0	2	M.1	1	ÀÒ¤¡ÅÒ§áÅÐµÐÇÑ¹ÍÍ¡	1	400	3.91	0	0	0	0	0	0	0	NA	NA	NA	NA	NA	NA	NA	NA	NA	NA	NA	NA	NA	0	NA	0	NA	0	0	0	0	0	0	0
1784	1	1	0	0	0	0	0	0	0	0	1	2	M.1	1	ÀÒ¤¡ÅÒ§áÅÐµÐÇÑ¹ÍÍ¡	1	500	2.96	1	1	1	0	0	0	0	NA	NA	NA	NA	NA	NA	NA	NA	NA	NA	NA	NA	NA	0	NA	0	NA	0	0	0	0	0	0	0
1785	1	1	0	1	0	0	0	0	0	0	0	2	M.1	1	ÀÒ¤¡ÅÒ§áÅÐµÐÇÑ¹ÍÍ¡	1	500	3.75	1	1	0	0	0	0	0	NA	NA	NA	NA	NA	NA	NA	NA	NA	NA	NA	NA	NA	9	9	9	9	0	0	0	0	0	0	0
1786	1	1	0	1	0	0	0	0	0	0	0	2	M.1	1	ÀÒ¤¡ÅÒ§áÅÐµÐÇÑ¹ÍÍ¡	1	450	3	0	0	0	0	0	0	9	NA	NA	NA	NA	NA	NA	NA	NA	NA	NA	NA	NA	NA	1	3	1	1	0	0	0	0	0	0	0
1787	1	1	0	1	0	0	0	0	0	0	0	2	M.1	1	ÀÒ¤¡ÅÒ§áÅÐµÐÇÑ¹ÍÍ¡	1	500	3.18	1	1	1	0	0	0	0	NA	NA	NA	NA	NA	NA	NA	NA	NA	NA	NA	NA	NA	0	NA	0	NA	0	0	0	0	0	0	0
1788	1	1	9	9	9	9	9	9	9	9	9	2	M.1	1	ÀÒ¤¡ÅÒ§áÅÐµÐÇÑ¹ÍÍ¡	1	500	2.89	9	9	9	9	9	9	9	NA	NA	NA	NA	NA	NA	NA	NA	NA	NA	NA	NA	NA	0	NA	0	NA	0	0	0	0	0	0	0
1789	1	1	0	1	0	0	0	0	0	0	0	2	M.1	1	ÀÒ¤¡ÅÒ§áÅÐµÐÇÑ¹ÍÍ¡	1	500	3.47	0	0	0	0	0	0	0	NA	NA	NA	NA	NA	NA	NA	NA	NA	NA	NA	NA	NA	0	NA	0	NA	0	0	0	0	0	0	0
1790	1	1	0	1	0	0	0	0	0	0	0	2	M.1	1	ÀÒ¤¡ÅÒ§áÅÐµÐÇÑ¹ÍÍ¡	1	450	4	0	0	0	0	0	0	0	NA	NA	NA	NA	NA	NA	NA	NA	NA	NA	NA	NA	NA	0	NA	0	NA	0	0	0	0	0	0	0
1791	2	2	1	1	0	0	0	0	0	0	0	2	M.1	1	ÀÒ¤¡ÅÒ§áÅÐµÐÇÑ¹ÍÍ¡	1	500	3.56	2	2	1	1	1	1	0	NA	NA	NA	NA	NA	NA	NA	NA	NA	NA	NA	NA	NA	0	NA	0	NA	0	0	0	0	0	0	0
1792	2	2	1	1	0	0	0	1	0	0	0	2	M.1	1	ÀÒ¤¡ÅÒ§áÅÐµÐÇÑ¹ÍÍ¡	1	500	9.99	1	0	1	0	0	0	0	NA	NA	NA	NA	NA	NA	NA	NA	NA	NA	NA	NA	NA	0	NA	0	NA	0	0	0	0	0	0	0
1793	2	2	1	0	0	0	0	0	0	0	0	2	M.1	1	ÀÒ¤¡ÅÒ§áÅÐµÐÇÑ¹ÍÍ¡	1	700	3.96	1	1	0	0	0	0	0	NA	NA	NA	NA	NA	NA	NA	NA	NA	NA	NA	NA	NA	0	NA	0	NA	0	0	0	0	0	0	0
1794	2	2	1	0	0	0	0	0	0	0	0	2	M.1	1	ÀÒ¤¡ÅÒ§áÅÐµÐÇÑ¹ÍÍ¡	1	700	3.21	9	9	9	9	9	9	0	NA	NA	NA	NA	NA	NA	NA	NA	NA	NA	NA	NA	NA	0	NA	0	NA	0	0	0	0	0	0	0
1795	2	2	1	0	0	0	0	0	0	0	0	2	M.1	1	ÀÒ¤¡ÅÒ§áÅÐµÐÇÑ¹ÍÍ¡	1	500	3.66	1	0	0	0	0	0	0	NA	NA	NA	NA	NA	NA	NA	NA	NA	NA	NA	NA	NA	0	NA	0	NA	0	0	0	0	0	0	0
1796	2	2	0	0	0	0	0	1	0	0	0	2	M.1	1	ÀÒ¤¡ÅÒ§áÅÐµÐÇÑ¹ÍÍ¡	1	500	3.75	1	1	0	0	0	0	0	NA	NA	NA	NA	NA	NA	NA	NA	NA	NA	NA	NA	NA	0	NA	0	NA	0	0	0	0	0	0	0
1797	9	2	1	0	0	0	0	0	0	0	0	2	M.1	1	ÀÒ¤¡ÅÒ§áÅÐµÐÇÑ¹ÍÍ¡	1	500	3.8	1	1	0	0	0	0	0	NA	NA	NA	NA	NA	NA	NA	NA	NA	NA	NA	NA	NA	0	NA	0	NA	0	0	0	0	0	0	0
1798	2	2	1	0	0	0	0	0	0	0	0	2	M.1	1	ÀÒ¤¡ÅÒ§áÅÐµÐÇÑ¹ÍÍ¡	1	999999	9.99	1	2	0	0	1	1	0	NA	NA	NA	NA	NA	NA	NA	NA	NA	NA	NA	NA	NA	0	NA	0	NA	0	0	0	0	0	0	0
1799	2	2	1	0	0	0	0	0	0	0	0	2	M.1	1	ÀÒ¤¡ÅÒ§áÅÐµÐÇÑ¹ÍÍ¡	1	500	9.99	0	0	0	0	0	0	9	NA	NA	NA	NA	NA	NA	NA	NA	NA	NA	NA	NA	NA	9	9	9	9	0	0	0	0	0	0	0
1800	2	2	1	0	0	0	0	0	0	0	0	2	M.1	1	ÀÒ¤¡ÅÒ§áÅÐµÐÇÑ¹ÍÍ¡	1	400	3.97	0	0	0	0	0	0	0	NA	NA	NA	NA	NA	NA	NA	NA	NA	NA	NA	NA	NA	9	9	9	9	0	0	0	0	0	0	0
1801	2	2	1	0	0	0	0	0	0	0	0	2	M.1	1	ÀÒ¤¡ÅÒ§áÅÐµÐÇÑ¹ÍÍ¡	1	500	3.16	1	0	0	0	0	0	0	NA	NA	NA	NA	NA	NA	NA	NA	NA	NA	NA	NA	NA	0	NA	0	NA	0	0	0	0	0	0	0
1802	2	2	1	0	0	0	0	0	0	0	0	2	M.1	1	ÀÒ¤¡ÅÒ§áÅÐµÐÇÑ¹ÍÍ¡	1	600	3.6	1	0	1	0	0	0	0	NA	NA	NA	NA	NA	NA	NA	NA	NA	NA	NA	NA	NA	0	NA	0	NA	0	0	0	0	0	0	0
1803	2	2	1	0	0	0	0	0	0	0	0	2	M.1	1	ÀÒ¤¡ÅÒ§áÅÐµÐÇÑ¹ÍÍ¡	1	999999	3.68	1	1	0	0	0	0	9	NA	NA	NA	NA	NA	NA	NA	NA	NA	NA	NA	NA	NA	0	NA	0	NA	9	9	9	9	9	9	9
1804	2	9	0	0	0	0	0	1	0	0	0	2	M.1	1	ÀÒ¤¡ÅÒ§áÅÐµÐÇÑ¹ÍÍ¡	1	400	3.75	1	1	0	0	0	0	0	NA	NA	NA	NA	NA	NA	NA	NA	NA	NA	NA	NA	NA	0	NA	9	9	0	0	0	0	0	0	0
1805	2	2	1	1	0	1	0	0	0	0	0	2	M.1	9	ÀÒ¤¡ÅÒ§áÅÐµÐÇÑ¹ÍÍ¡	1	999999	3.8	1	1	0	0	0	0	0	NA	NA	NA	NA	NA	NA	NA	NA	NA	NA	NA	NA	NA	9	9	9	9	0	0	0	0	0	0	0
1806	2	2	1	0	0	0	0	0	0	0	0	2	M.1	1	ÀÒ¤¡ÅÒ§áÅÐµÐÇÑ¹ÍÍ¡	1	500	3.59	1	1	0	0	0	0	9	NA	NA	NA	NA	NA	NA	NA	NA	NA	NA	NA	NA	NA	9	9	9	9	0	0	0	0	0	0	0
1807	2	2	0	1	0	0	0	0	0	0	0	2	M.1	1	ÀÒ¤¡ÅÒ§áÅÐµÐÇÑ¹ÍÍ¡	1	500	3.5	1	1	0	0	0	0	0	NA	NA	NA	NA	NA	NA	NA	NA	NA	NA	NA	NA	NA	0	NA	0	NA	0	0	0	0	0	0	0
1808	2	2	0	0	0	0	0	1	0	0	0	2	M.1	1	ÀÒ¤¡ÅÒ§áÅÐµÐÇÑ¹ÍÍ¡	1	700	4	1	1	0	0	0	0	0	NA	NA	NA	NA	NA	NA	NA	NA	NA	NA	NA	NA	NA	0	NA	0	NA	0	0	0	0	0	0	0
1809	2	9	0	0	0	0	0	1	0	0	0	2	M.1	1	ÀÒ¤¡ÅÒ§áÅÐµÐÇÑ¹ÍÍ¡	1	500	3.74	1	1	1	0	0	0	0	NA	NA	NA	NA	NA	NA	NA	NA	NA	NA	NA	NA	NA	0	NA	0	NA	0	0	0	0	0	0	0
1810	2	2	1	1	0	0	0	0	0	0	0	2	M.1	1	ÀÒ¤¡ÅÒ§áÅÐµÐÇÑ¹ÍÍ¡	1	500	9.99	1	1	0	0	0	0	0	NA	NA	NA	NA	NA	NA	NA	NA	NA	NA	NA	NA	NA	0	NA	0	NA	0	0	0	0	0	0	0
1811	1	9	0	0	0	0	0	1	0	0	0	2	M.1	1	ÀÒ¤¡ÅÒ§áÅÐµÐÇÑ¹ÍÍ¡	1	500	4	1	1	1	1	0	0	0	NA	NA	NA	NA	NA	NA	NA	NA	NA	NA	NA	NA	NA	0	NA	0	NA	9	9	9	9	9	9	9
1812	1	1	0	1	0	0	0	0	0	0	0	2	M.1	1	ÀÒ¤¡ÅÒ§áÅÐµÐÇÑ¹ÍÍ¡	1	500	3.57	2	2	1	0	1	0	0	NA	NA	NA	NA	NA	NA	NA	NA	NA	NA	NA	NA	NA	0	NA	0	NA	0	0	0	0	0	0	0
1813	1	1	0	1	0	0	0	0	0	0	0	2	M.1	1	ÀÒ¤¡ÅÒ§áÅÐµÐÇÑ¹ÍÍ¡	1	600	3.9	1	1	1	0	0	0	0	NA	NA	NA	NA	NA	NA	NA	NA	NA	NA	NA	NA	NA	0	NA	0	NA	0	0	0	0	0	0	0
1814	1	1	0	1	0	0	0	0	0	0	0	2	M.1	1	ÀÒ¤¡ÅÒ§áÅÐµÐÇÑ¹ÍÍ¡	1	500	4	1	0	0	0	0	0	0	NA	NA	NA	NA	NA	NA	NA	NA	NA	NA	NA	NA	NA	0	NA	0	NA	0	0	0	0	0	0	0
1815	1	1	0	1	0	0	0	0	0	0	0	2	M.1	1	ÀÒ¤¡ÅÒ§áÅÐµÐÇÑ¹ÍÍ¡	1	999999	3.95	0	1	0	0	0	0	0	NA	NA	NA	NA	NA	NA	NA	NA	NA	NA	NA	NA	NA	0	NA	0	NA	0	0	0	0	0	0	0
1816	1	1	0	1	0	0	0	0	0	0	0	2	M.1	1	ÀÒ¤¡ÅÒ§áÅÐµÐÇÑ¹ÍÍ¡	1	500	4	0	1	0	0	0	0	0	NA	NA	NA	NA	NA	NA	NA	NA	NA	NA	NA	NA	NA	0	NA	0	NA	0	0	0	0	0	0	0
1817	1	1	0	1	0	0	0	0	0	0	0	2	M.1	1	ÀÒ¤¡ÅÒ§áÅÐµÐÇÑ¹ÍÍ¡	1	750	3.28	1	0	0	0	0	0	0	NA	NA	NA	NA	NA	NA	NA	NA	NA	NA	NA	NA	NA	0	NA	0	NA	0	0	0	0	0	0	0
1818	1	1	0	1	0	0	0	0	0	0	0	2	M.1	1	ÀÒ¤¡ÅÒ§áÅÐµÐÇÑ¹ÍÍ¡	1	500	9.99	1	1	0	0	0	0	0	NA	NA	NA	NA	NA	NA	NA	NA	NA	NA	NA	NA	NA	0	NA	0	NA	0	0	0	0	0	0	0
1819	1	1	0	1	0	0	0	0	0	0	0	2	M.1	1	ÀÒ¤¡ÅÒ§áÅÐµÐÇÑ¹ÍÍ¡	1	500	3.71	1	0	0	0	0	0	0	NA	NA	NA	NA	NA	NA	NA	NA	NA	NA	NA	NA	NA	0	NA	0	NA	0	0	0	0	0	0	0
1820	1	1	0	1	0	0	0	0	0	0	0	2	M.1	1	ÀÒ¤¡ÅÒ§áÅÐµÐÇÑ¹ÍÍ¡	1	500	2.33	0	0	0	0	0	0	0	NA	NA	NA	NA	NA	NA	NA	NA	NA	NA	NA	NA	NA	0	NA	0	NA	0	0	0	0	0	0	0
1821	1	1	0	1	0	0	0	0	0	0	0	2	M.1	1	ÀÒ¤¡ÅÒ§áÅÐµÐÇÑ¹ÍÍ¡	1	500	3.9	1	1	9	0	0	0	9	NA	NA	NA	NA	NA	NA	NA	NA	NA	NA	NA	NA	NA	0	NA	9	9	0	0	0	0	0	0	0
1822	1	1	0	1	0	0	0	0	0	0	0	2	M.1	1	ÀÒ¤¡ÅÒ§áÅÐµÐÇÑ¹ÍÍ¡	1	500	9.99	0	0	0	0	0	0	0	NA	NA	NA	NA	NA	NA	NA	NA	NA	NA	NA	NA	NA	0	NA	0	NA	0	0	0	0	0	0	0
1823	1	1	0	1	0	0	0	0	0	0	0	2	M.1	1	ÀÒ¤¡ÅÒ§áÅÐµÐÇÑ¹ÍÍ¡	1	700	9.99	1	0	1	0	0	0	0	NA	NA	NA	NA	NA	NA	NA	NA	NA	NA	NA	NA	NA	0	NA	0	NA	9	9	9	9	9	9	9
1824	1	1	0	1	0	0	0	0	0	0	0	2	M.1	1	ÀÒ¤¡ÅÒ§áÅÐµÐÇÑ¹ÍÍ¡	1	500	3.33	1	1	0	0	0	0	0	NA	NA	NA	NA	NA	NA	NA	NA	NA	NA	NA	NA	NA	0	NA	0	NA	0	0	0	0	0	0	0
1825	2	2	0	0	0	0	0	0	0	0	1	2	M.1	1	ÀÒ¤¡ÅÒ§áÅÐµÐÇÑ¹ÍÍ¡	1	1300	2.59	9	9	9	9	9	9	9	NA	NA	NA	NA	NA	NA	NA	NA	NA	NA	NA	NA	NA	1	3	2	3	0	0	0	0	1	1	0
1826	2	2	1	0	0	0	0	0	0	0	0	2	M.1	1	ÀÒ¤¡ÅÒ§áÅÐµÐÇÑ¹ÍÍ¡	1	550	3.54	1	1	0	0	0	0	0	NA	NA	NA	NA	NA	NA	NA	NA	NA	NA	NA	NA	NA	0	NA	0	NA	0	0	0	0	0	0	0
1827	2	2	0	0	0	0	0	0	0	0	1	2	M.1	1	ÀÒ¤¡ÅÒ§áÅÐµÐÇÑ¹ÍÍ¡	3	700	3.03	2	1	0	0	1	0	0	NA	NA	NA	NA	NA	NA	NA	NA	NA	NA	NA	NA	NA	0	NA	0	NA	0	0	0	0	0	0	0
1828	1	1	0	1	0	0	0	0	0	0	0	2	M.1	1	ÀÒ¤¡ÅÒ§áÅÐµÐÇÑ¹ÍÍ¡	1	1000	2	0	0	0	0	0	0	0	NA	NA	NA	NA	NA	NA	NA	NA	NA	NA	NA	NA	NA	1	3	2	3	0	0	0	0	0	0	0
1829	1	1	0	1	0	0	0	0	0	0	0	2	M.1	1	ÀÒ¤¡ÅÒ§áÅÐµÐÇÑ¹ÍÍ¡	1	700	3.6	2	1	1	0	0	0	0	NA	NA	NA	NA	NA	NA	NA	NA	NA	NA	NA	NA	NA	0	NA	0	NA	0	0	0	0	0	0	0
1830	1	1	0	1	0	0	0	0	0	0	0	2	M.1	1	ÀÒ¤¡ÅÒ§áÅÐµÐÇÑ¹ÍÍ¡	1	800	9.99	1	0	0	0	0	0	9	NA	NA	NA	NA	NA	NA	NA	NA	NA	NA	NA	NA	NA	0	NA	0	NA	0	0	0	0	0	0	0
1831	1	1	0	1	0	0	0	0	0	0	0	2	M.1	1	ÀÒ¤¡ÅÒ§áÅÐµÐÇÑ¹ÍÍ¡	1	999999	9.99	1	0	9	0	0	0	9	NA	NA	NA	NA	NA	NA	NA	NA	NA	NA	NA	NA	NA	0	NA	0	NA	0	0	0	0	0	0	0
1832	1	1	0	1	0	0	0	0	0	0	0	2	M.1	1	ÀÒ¤¡ÅÒ§áÅÐµÐÇÑ¹ÍÍ¡	3	250	9.99	0	0	0	0	9	0	9	NA	NA	NA	NA	NA	NA	NA	NA	NA	NA	NA	NA	NA	0	NA	0	NA	0	0	0	0	0	0	0
1833	1	1	0	1	0	0	0	0	0	0	0	2	M.1	1	ÀÒ¤¡ÅÒ§áÅÐµÐÇÑ¹ÍÍ¡	1	500	2.57	0	0	0	0	0	0	0	NA	NA	NA	NA	NA	NA	NA	NA	NA	NA	NA	NA	NA	0	NA	0	NA	0	0	0	0	0	0	0
1834	1	1	0	1	0	0	0	0	0	0	0	2	M.1	1	ÀÒ¤¡ÅÒ§áÅÐµÐÇÑ¹ÍÍ¡	1	1500	1.9	0	0	0	0	0	0	0	NA	NA	NA	NA	NA	NA	NA	NA	NA	NA	NA	NA	NA	0	NA	0	NA	0	0	0	0	0	0	0
1835	1	1	0	1	0	0	0	0	0	0	0	2	M.1	1	ÀÒ¤¡ÅÒ§áÅÐµÐÇÑ¹ÍÍ¡	1	1500	2.69	0	0	0	0	0	0	0	NA	NA	NA	NA	NA	NA	NA	NA	NA	NA	NA	NA	NA	0	NA	0	NA	0	0	0	0	0	0	0
1836	1	1	0	0	0	0	0	0	0	0	1	2	M.1	1	ÀÒ¤¡ÅÒ§áÅÐµÐÇÑ¹ÍÍ¡	1	700	2.02	1	0	0	0	0	0	0	NA	NA	NA	NA	NA	NA	NA	NA	NA	NA	NA	NA	NA	0	NA	0	NA	0	0	0	0	0	0	0
1837	1	1	0	1	0	0	0	0	0	0	0	2	M.1	1	ÀÒ¤¡ÅÒ§áÅÐµÐÇÑ¹ÍÍ¡	1	500	2.7	0	0	0	0	0	0	0	NA	NA	NA	NA	NA	NA	NA	NA	NA	NA	NA	NA	NA	0	NA	0	NA	0	0	0	0	0	0	0
1838	1	1	0	1	0	0	0	0	0	0	0	2	M.1	1	ÀÒ¤¡ÅÒ§áÅÐµÐÇÑ¹ÍÍ¡	1	1000	2.39	1	0	0	0	9	0	0	NA	NA	NA	NA	NA	NA	NA	NA	NA	NA	NA	NA	NA	0	NA	0	NA	0	0	0	0	0	0	0
1839	2	2	1	1	1	1	0	0	0	0	0	2	M.1	1	ÀÒ¤¡ÅÒ§áÅÐµÐÇÑ¹ÍÍ¡	1	500	3.8	1	2	0	0	0	0	0	NA	NA	NA	NA	NA	NA	NA	NA	NA	NA	NA	NA	NA	0	NA	0	NA	0	0	0	0	0	0	0
1840	2	2	0	0	0	0	0	0	1	0	0	2	M.1	1	ÀÒ¤¡ÅÒ§áÅÐµÐÇÑ¹ÍÍ¡	1	600	9.99	3	1	1	1	1	1	0	NA	NA	NA	NA	NA	NA	NA	NA	NA	NA	NA	NA	NA	0	NA	0	NA	0	0	0	0	0	0	0
1841	2	2	1	0	0	0	0	0	0	0	0	2	M.1	1	ÀÒ¤¡ÅÒ§áÅÐµÐÇÑ¹ÍÍ¡	1	600	3.78	1	0	0	0	0	0	0	NA	NA	NA	NA	NA	NA	NA	NA	NA	NA	NA	NA	NA	0	NA	0	NA	0	0	0	0	0	0	0
1842	2	2	1	0	0	0	0	0	0	0	0	2	M.1	1	ÀÒ¤¡ÅÒ§áÅÐµÐÇÑ¹ÍÍ¡	1	500	3.87	1	1	0	0	0	0	0	NA	NA	NA	NA	NA	NA	NA	NA	NA	NA	NA	NA	NA	0	NA	0	NA	0	0	0	0	0	0	0
1843	2	2	1	0	0	0	0	0	0	0	0	2	M.1	1	ÀÒ¤¡ÅÒ§áÅÐµÐÇÑ¹ÍÍ¡	1	500	3.48	0	0	0	0	0	0	0	NA	NA	NA	NA	NA	NA	NA	NA	NA	NA	NA	NA	NA	0	NA	0	NA	0	0	0	0	0	0	0
1844	2	2	0	1	0	0	0	0	0	0	0	2	M.1	1	ÀÒ¤¡ÅÒ§áÅÐµÐÇÑ¹ÍÍ¡	1	500	3.06	0	0	0	0	0	0	0	NA	NA	NA	NA	NA	NA	NA	NA	NA	NA	NA	NA	NA	0	NA	0	NA	0	0	0	0	0	0	0
1845	2	2	1	0	0	0	0	0	0	0	0	2	M.1	1	ÀÒ¤¡ÅÒ§áÅÐµÐÇÑ¹ÍÍ¡	1	700	3.78	0	0	0	0	0	0	0	NA	NA	NA	NA	NA	NA	NA	NA	NA	NA	NA	NA	NA	0	NA	0	NA	0	0	0	0	0	0	0
1846	2	9	1	0	0	0	0	0	0	0	0	2	M.1	1	ÀÒ¤¡ÅÒ§áÅÐµÐÇÑ¹ÍÍ¡	1	900	3.36	3	1	1	1	0	0	0	NA	NA	NA	NA	NA	NA	NA	NA	NA	NA	NA	NA	NA	0	NA	0	NA	0	0	0	0	0	0	0
1847	2	2	1	1	0	0	0	0	0	0	0	2	M.1	1	ÀÒ¤¡ÅÒ§áÅÐµÐÇÑ¹ÍÍ¡	1	500	3.45	1	1	1	1	1	1	0	NA	NA	NA	NA	NA	NA	NA	NA	NA	NA	NA	NA	NA	0	NA	0	NA	1	0	0	0	0	0	0
1848	2	2	1	0	0	0	0	0	0	0	0	2	M.1	1	ÀÒ¤¡ÅÒ§áÅÐµÐÇÑ¹ÍÍ¡	1	700	4	1	1	0	0	0	0	0	NA	NA	NA	NA	NA	NA	NA	NA	NA	NA	NA	NA	NA	0	NA	0	NA	0	0	0	0	0	0	0
1849	2	2	1	0	0	0	0	0	0	0	0	2	M.1	1	ÀÒ¤¡ÅÒ§áÅÐµÐÇÑ¹ÍÍ¡	1	500	2.51	1	1	1	1	0	0	0	NA	NA	NA	NA	NA	NA	NA	NA	NA	NA	NA	NA	NA	0	NA	0	NA	0	0	0	0	0	0	0
1850	2	2	0	1	0	0	0	0	0	0	0	2	M.1	1	ÀÒ¤¡ÅÒ§áÅÐµÐÇÑ¹ÍÍ¡	1	500	2.8	1	0	0	0	0	0	9	NA	NA	NA	NA	NA	NA	NA	NA	NA	NA	NA	NA	NA	0	NA	0	NA	0	0	0	0	0	0	0
1851	2	2	0	1	0	0	0	0	0	0	0	2	M.1	1	ÀÒ¤¡ÅÒ§áÅÐµÐÇÑ¹ÍÍ¡	1	800	3.39	1	0	0	0	0	0	0	NA	NA	NA	NA	NA	NA	NA	NA	NA	NA	NA	NA	NA	0	NA	0	NA	0	0	0	0	0	0	0
1852	2	2	0	0	0	0	0	0	0	0	1	2	M.1	1	ÀÒ¤¡ÅÒ§áÅÐµÐÇÑ¹ÍÍ¡	1	500	3.06	0	0	0	0	0	0	0	NA	NA	NA	NA	NA	NA	NA	NA	NA	NA	NA	NA	NA	0	NA	0	NA	0	0	0	0	0	0	0
1853	2	2	1	0	0	0	0	0	0	0	0	2	M.1	1	ÀÒ¤¡ÅÒ§áÅÐµÐÇÑ¹ÍÍ¡	1	1000	3.05	1	1	0	0	0	0	0	NA	NA	NA	NA	NA	NA	NA	NA	NA	NA	NA	NA	NA	0	NA	0	NA	0	0	0	0	0	0	0
1854	2	2	1	0	0	0	0	0	0	0	0	2	M.1	1	ÀÒ¤¡ÅÒ§áÅÐµÐÇÑ¹ÍÍ¡	1	500	2.4	0	0	0	0	0	0	9	NA	NA	NA	NA	NA	NA	NA	NA	NA	NA	NA	NA	NA	0	NA	0	NA	0	0	0	0	0	0	0
1855	2	2	0	0	0	0	0	0	0	0	1	2	M.1	1	ÀÒ¤¡ÅÒ§áÅÐµÐÇÑ¹ÍÍ¡	1	600	3.51	1	1	0	0	0	0	0	NA	NA	NA	NA	NA	NA	NA	NA	NA	NA	NA	NA	NA	0	NA	0	NA	0	0	0	0	0	0	0
1856	2	2	1	0	0	0	0	0	0	0	0	2	M.1	1	ÀÒ¤¡ÅÒ§áÅÐµÐÇÑ¹ÍÍ¡	1	500	2.78	1	1	1	1	1	1	0	NA	NA	NA	NA	NA	NA	NA	NA	NA	NA	NA	NA	NA	0	NA	0	NA	1	1	1	1	1	1	1
1857	2	2	0	1	0	0	0	0	0	0	0	2	M.1	1	ÀÒ¤¡ÅÒ§áÅÐµÐÇÑ¹ÍÍ¡	1	500	3.46	0	0	0	0	0	0	0	NA	NA	NA	NA	NA	NA	NA	NA	NA	NA	NA	NA	NA	0	NA	0	NA	0	0	0	0	0	0	0
1858	2	2	1	0	0	0	0	0	0	0	0	2	M.1	1	ÀÒ¤¡ÅÒ§áÅÐµÐÇÑ¹ÍÍ¡	1	1300	9.99	1	1	1	0	0	1	0	NA	NA	NA	NA	NA	NA	NA	NA	NA	NA	NA	NA	NA	0	NA	0	NA	0	0	0	9	0	0	0
1859	2	2	1	0	0	0	0	0	0	0	0	2	M.1	1	ÀÒ¤¡ÅÒ§áÅÐµÐÇÑ¹ÍÍ¡	1	500	3.15	0	1	0	0	0	0	0	NA	NA	NA	NA	NA	NA	NA	NA	NA	NA	NA	NA	NA	0	NA	0	NA	0	0	0	0	0	0	0
1860	2	2	1	0	0	0	0	0	0	0	0	2	M.1	1	ÀÒ¤¡ÅÒ§áÅÐµÐÇÑ¹ÍÍ¡	1	500	3.27	1	1	1	1	1	0	0	NA	NA	NA	NA	NA	NA	NA	NA	NA	NA	NA	NA	NA	0	NA	0	NA	0	0	0	0	0	0	0
1861	2	2	1	0	0	0	0	0	0	0	0	2	M.1	1	ÀÒ¤¡ÅÒ§áÅÐµÐÇÑ¹ÍÍ¡	1	400	3.24	1	0	0	0	0	0	0	NA	NA	NA	NA	NA	NA	NA	NA	NA	NA	NA	NA	NA	0	NA	0	NA	0	0	0	0	0	0	0
1862	2	2	1	1	0	0	0	0	0	0	0	2	M.1	1	ÀÒ¤¡ÅÒ§áÅÐµÐÇÑ¹ÍÍ¡	1	600	3.65	0	0	0	0	0	0	0	NA	NA	NA	NA	NA	NA	NA	NA	NA	NA	NA	NA	NA	0	NA	0	NA	0	0	0	0	0	0	0
1863	2	2	1	0	0	0	0	0	0	0	0	2	M.1	9	ÀÒ¤¡ÅÒ§áÅÐµÐÇÑ¹ÍÍ¡	1	500	3.33	0	0	0	0	0	0	0	NA	NA	NA	NA	NA	NA	NA	NA	NA	NA	NA	NA	NA	0	NA	0	NA	0	0	0	0	0	0	0
1864	2	2	1	1	0	0	0	0	0	0	0	2	M.1	1	ÀÒ¤¡ÅÒ§áÅÐµÐÇÑ¹ÍÍ¡	1	500	3.78	2	3	1	1	1	1	0	NA	NA	NA	NA	NA	NA	NA	NA	NA	NA	NA	NA	NA	0	NA	0	NA	0	0	0	0	0	0	0
1865	2	2	1	1	0	0	0	0	0	0	0	2	M.1	1	ÀÒ¤¡ÅÒ§áÅÐµÐÇÑ¹ÍÍ¡	1	500	3.95	0	0	0	0	0	0	0	NA	NA	NA	NA	NA	NA	NA	NA	NA	NA	NA	NA	NA	0	NA	0	NA	0	0	0	0	0	0	0
1866	2	2	1	0	0	0	0	0	0	0	0	2	M.1	1	ÀÒ¤¡ÅÒ§áÅÐµÐÇÑ¹ÍÍ¡	1	500	3.64	1	1	1	1	1	1	0	NA	NA	NA	NA	NA	NA	NA	NA	NA	NA	NA	NA	NA	0	NA	0	NA	0	0	0	0	0	0	0
1867	2	2	1	1	0	0	0	0	0	0	0	2	M.1	1	ÀÒ¤¡ÅÒ§áÅÐµÐÇÑ¹ÍÍ¡	1	500	3.83	2	1	1	1	1	1	0	NA	NA	NA	NA	NA	NA	NA	NA	NA	NA	NA	NA	NA	0	NA	0	NA	0	0	0	0	0	0	0
1868	2	2	1	0	0	0	0	0	0	0	0	2	M.1	1	ÀÒ¤¡ÅÒ§áÅÐµÐÇÑ¹ÍÍ¡	1	500	9.99	0	0	0	0	0	0	0	NA	NA	NA	NA	NA	NA	NA	NA	NA	NA	NA	NA	NA	0	NA	0	NA	0	0	0	0	0	0	0
1869	1	1	1	0	0	0	0	0	0	0	0	2	M.1	1	ÀÒ¤¡ÅÒ§áÅÐµÐÇÑ¹ÍÍ¡	1	600	2.7	9	9	0	0	0	9	0	NA	NA	NA	NA	NA	NA	NA	NA	NA	NA	NA	NA	NA	0	NA	0	NA	0	0	0	0	0	0	0
1870	1	1	0	1	0	0	0	0	0	0	0	2	M.1	1	ÀÒ¤¡ÅÒ§áÅÐµÐÇÑ¹ÍÍ¡	3	1000	2.6	3	2	0	0	0	0	0	NA	NA	NA	NA	NA	NA	NA	NA	NA	NA	NA	NA	NA	0	NA	0	NA	0	0	0	0	0	0	0
1871	1	1	0	1	0	0	0	0	0	0	0	2	M.1	1	ÀÒ¤¡ÅÒ§áÅÐµÐÇÑ¹ÍÍ¡	1	500	3.01	0	0	0	0	0	0	0	NA	NA	NA	NA	NA	NA	NA	NA	NA	NA	NA	NA	NA	0	NA	0	NA	0	0	0	0	0	0	0
1872	1	1	0	1	0	0	0	0	0	0	0	2	M.1	1	ÀÒ¤¡ÅÒ§áÅÐµÐÇÑ¹ÍÍ¡	1	500	1.9	1	0	0	0	0	0	0	NA	NA	NA	NA	NA	NA	NA	NA	NA	NA	NA	NA	NA	0	NA	0	NA	0	0	0	0	0	0	0
1873	1	1	0	1	0	0	0	0	0	0	0	2	M.1	1	ÀÒ¤¡ÅÒ§áÅÐµÐÇÑ¹ÍÍ¡	1	600	3	0	0	0	0	0	0	0	NA	NA	NA	NA	NA	NA	NA	NA	NA	NA	NA	NA	NA	0	NA	0	NA	0	0	0	0	0	0	0
1874	1	1	0	1	0	0	0	0	0	0	0	2	M.1	3	ÀÒ¤¡ÅÒ§áÅÐµÐÇÑ¹ÍÍ¡	1	700	2.9	0	0	0	0	0	0	0	NA	NA	NA	NA	NA	NA	NA	NA	NA	NA	NA	NA	NA	0	NA	0	NA	0	0	0	0	0	0	0
1875	1	1	0	1	0	0	0	0	0	0	0	2	M.1	1	ÀÒ¤¡ÅÒ§áÅÐµÐÇÑ¹ÍÍ¡	1	1200	2.89	3	1	1	1	1	1	0	NA	NA	NA	NA	NA	NA	NA	NA	NA	NA	NA	NA	NA	0	NA	0	NA	0	0	0	0	0	0	0
1876	1	1	0	1	0	0	0	0	0	0	0	2	M.1	1	ÀÒ¤¡ÅÒ§áÅÐµÐÇÑ¹ÍÍ¡	1	700	2.5	0	0	1	0	0	0	0	NA	NA	NA	NA	NA	NA	NA	NA	NA	NA	NA	NA	NA	0	NA	0	NA	0	0	0	0	0	0	0
1877	1	1	1	1	0	0	0	0	0	0	0	2	M.1	1	ÀÒ¤¡ÅÒ§áÅÐµÐÇÑ¹ÍÍ¡	1	200	3.68	0	0	0	0	0	0	0	NA	NA	NA	NA	NA	NA	NA	NA	NA	NA	NA	NA	NA	0	NA	0	NA	0	0	0	0	0	0	0
1878	1	3	0	0	0	0	0	0	0	0	1	2	M.1	1	ÀÒ¤¡ÅÒ§áÅÐµÐÇÑ¹ÍÍ¡	1	1000	3.18	1	1	1	1	1	1	0	NA	NA	NA	NA	NA	NA	NA	NA	NA	NA	NA	NA	NA	0	NA	0	NA	0	0	0	0	0	0	0
1879	1	1	0	1	0	0	0	0	0	0	0	2	M.1	1	ÀÒ¤¡ÅÒ§áÅÐµÐÇÑ¹ÍÍ¡	1	1200	9.99	0	0	0	0	0	0	0	NA	NA	NA	NA	NA	NA	NA	NA	NA	NA	NA	NA	NA	0	NA	0	NA	0	0	0	0	0	0	0
1880	1	1	0	1	0	0	0	0	0	0	0	2	M.1	1	ÀÒ¤¡ÅÒ§áÅÐµÐÇÑ¹ÍÍ¡	1	500	3	1	1	0	0	0	0	0	NA	NA	NA	NA	NA	NA	NA	NA	NA	NA	NA	NA	NA	0	NA	0	NA	0	0	0	0	0	0	0
1881	1	1	0	1	0	0	0	0	0	0	0	2	M.1	1	ÀÒ¤¡ÅÒ§áÅÐµÐÇÑ¹ÍÍ¡	1	600	9.99	1	0	0	0	0	0	0	NA	NA	NA	NA	NA	NA	NA	NA	NA	NA	NA	NA	NA	0	NA	0	NA	0	0	0	0	0	0	0
1882	1	1	0	1	0	0	0	0	0	0	0	2	M.1	1	ÀÒ¤¡ÅÒ§áÅÐµÐÇÑ¹ÍÍ¡	1	500	3.2	1	1	1	0	0	0	0	NA	NA	NA	NA	NA	NA	NA	NA	NA	NA	NA	NA	NA	0	NA	0	NA	0	0	0	0	0	0	0
1883	1	1	0	1	0	0	0	0	0	0	0	2	M.1	1	ÀÒ¤¡ÅÒ§áÅÐµÐÇÑ¹ÍÍ¡	1	500	3.24	1	1	0	0	0	0	9	NA	NA	NA	NA	NA	NA	NA	NA	NA	NA	NA	NA	NA	0	NA	0	NA	0	0	0	0	0	0	0
1884	1	1	0	1	0	0	0	0	0	0	0	2	M.1	1	ÀÒ¤¡ÅÒ§áÅÐµÐÇÑ¹ÍÍ¡	9	500	2.3	0	0	0	0	0	0	0	NA	NA	NA	NA	NA	NA	NA	NA	NA	NA	NA	NA	NA	1	3	1	1	0	0	0	0	0	0	0
1885	1	1	0	1	0	0	0	0	0	0	0	2	M.1	1	ÀÒ¤¡ÅÒ§áÅÐµÐÇÑ¹ÍÍ¡	1	500	2.54	1	1	0	0	0	0	0	NA	NA	NA	NA	NA	NA	NA	NA	NA	NA	NA	NA	NA	0	NA	0	NA	0	0	0	0	0	0	0
1886	1	1	0	0	0	0	0	0	1	0	0	2	M.1	3	ÀÒ¤¡ÅÒ§áÅÐµÐÇÑ¹ÍÍ¡	1	999999	9.99	1	0	0	0	0	0	0	NA	NA	NA	NA	NA	NA	NA	NA	NA	NA	NA	NA	NA	0	NA	0	NA	0	0	0	0	0	0	0
1887	1	1	0	1	0	0	0	0	0	0	0	2	M.1	1	ÀÒ¤¡ÅÒ§áÅÐµÐÇÑ¹ÍÍ¡	1	400	3.06	0	0	0	0	0	0	0	NA	NA	NA	NA	NA	NA	NA	NA	NA	NA	NA	NA	NA	0	NA	0	NA	0	0	0	0	0	0	0
1888	1	1	0	1	0	0	0	0	0	0	0	2	M.1	1	ÀÒ¤¡ÅÒ§áÅÐµÐÇÑ¹ÍÍ¡	1	600	3.78	0	1	0	0	0	0	0	NA	NA	NA	NA	NA	NA	NA	NA	NA	NA	NA	NA	NA	0	NA	0	NA	0	0	0	0	0	0	0
1889	1	1	0	1	0	0	0	0	0	0	0	2	M.1	1	ÀÒ¤¡ÅÒ§áÅÐµÐÇÑ¹ÍÍ¡	1	100	3.28	0	0	0	0	0	0	0	NA	NA	NA	NA	NA	NA	NA	NA	NA	NA	NA	NA	NA	0	NA	0	NA	0	0	0	0	0	0	0
1890	2	2	1	0	0	0	0	0	0	0	0	2	M.1	1	ÀÒ¤¡ÅÒ§áÅÐµÐÇÑ¹ÍÍ¡	1	500	9.99	0	0	0	0	0	0	0	NA	NA	NA	NA	NA	NA	NA	NA	NA	NA	NA	NA	NA	0	NA	0	NA	0	0	0	0	0	0	0
1891	2	2	1	0	0	0	0	0	0	0	0	2	M.1	1	ÀÒ¤¡ÅÒ§áÅÐµÐÇÑ¹ÍÍ¡	1	500	3.66	1	1	0	0	1	0	0	NA	NA	NA	NA	NA	NA	NA	NA	NA	NA	NA	NA	NA	0	NA	0	NA	0	0	0	0	0	0	0
1892	2	2	1	0	0	0	0	0	0	0	0	2	M.1	1	ÀÒ¤¡ÅÒ§áÅÐµÐÇÑ¹ÍÍ¡	1	500	3.43	1	0	0	0	0	0	0	NA	NA	NA	NA	NA	NA	NA	NA	NA	NA	NA	NA	NA	0	NA	0	NA	0	0	0	0	0	0	0
1893	2	2	1	0	0	0	0	0	0	0	0	2	M.1	1	ÀÒ¤¡ÅÒ§áÅÐµÐÇÑ¹ÍÍ¡	1	1400	3.5	1	0	0	0	0	0	0	NA	NA	NA	NA	NA	NA	NA	NA	NA	NA	NA	NA	NA	0	NA	0	NA	0	0	0	0	0	0	0
1894	2	2	1	0	0	0	0	0	0	0	0	2	M.1	1	ÀÒ¤¡ÅÒ§áÅÐµÐÇÑ¹ÍÍ¡	1	300	3.48	0	0	0	0	0	0	0	NA	NA	NA	NA	NA	NA	NA	NA	NA	NA	NA	NA	NA	0	NA	0	NA	0	0	0	0	0	0	0
1895	9	2	0	1	0	0	0	0	0	0	0	2	M.1	1	ÀÒ¤¡ÅÒ§áÅÐµÐÇÑ¹ÍÍ¡	1	500	3.34	0	0	0	0	0	0	0	NA	NA	NA	NA	NA	NA	NA	NA	NA	NA	NA	NA	NA	0	NA	0	NA	0	0	0	0	0	0	0
1896	2	2	1	0	0	0	0	0	0	0	0	2	M.1	1	ÀÒ¤¡ÅÒ§áÅÐµÐÇÑ¹ÍÍ¡	1	1000	3.18	1	0	0	0	0	0	0	NA	NA	NA	NA	NA	NA	NA	NA	NA	NA	NA	NA	NA	0	NA	0	NA	0	0	0	0	0	0	0
1897	2	2	1	0	0	0	0	0	0	0	0	2	M.1	1	ÀÒ¤¡ÅÒ§áÅÐµÐÇÑ¹ÍÍ¡	1	500	3.67	1	0	0	0	0	0	0	NA	NA	NA	NA	NA	NA	NA	NA	NA	NA	NA	NA	NA	0	NA	0	NA	0	0	0	0	0	0	0
1898	2	2	1	0	0	0	0	0	0	0	0	2	M.1	1	ÀÒ¤¡ÅÒ§áÅÐµÐÇÑ¹ÍÍ¡	1	500	3.43	1	1	1	0	0	0	0	NA	NA	NA	NA	NA	NA	NA	NA	NA	NA	NA	NA	NA	0	NA	0	NA	0	0	0	0	0	0	0
1899	2	2	1	0	0	0	0	0	0	0	0	2	M.1	1	ÀÒ¤¡ÅÒ§áÅÐµÐÇÑ¹ÍÍ¡	1	500	3.21	1	1	1	0	1	1	0	NA	NA	NA	NA	NA	NA	NA	NA	NA	NA	NA	NA	NA	0	NA	0	NA	0	0	0	0	0	0	0
1900	2	2	1	0	0	0	0	0	0	0	0	2	M.1	1	ÀÒ¤¡ÅÒ§áÅÐµÐÇÑ¹ÍÍ¡	1	500	2.89	1	0	0	0	0	0	0	NA	NA	NA	NA	NA	NA	NA	NA	NA	NA	NA	NA	NA	0	NA	0	NA	0	0	0	0	0	0	0
1901	2	2	1	0	0	0	0	0	0	0	0	2	M.1	1	ÀÒ¤¡ÅÒ§áÅÐµÐÇÑ¹ÍÍ¡	1	600	2.96	2	2	0	0	0	0	0	NA	NA	NA	NA	NA	NA	NA	NA	NA	NA	NA	NA	NA	0	NA	0	NA	0	0	0	0	0	0	0
1902	2	9	0	1	0	0	0	0	0	0	0	2	M.1	1	ÀÒ¤¡ÅÒ§áÅÐµÐÇÑ¹ÍÍ¡	1	600	3.48	1	1	0	0	0	0	9	NA	NA	NA	NA	NA	NA	NA	NA	NA	NA	NA	NA	NA	1	3	0	NA	0	0	0	0	0	0	0
1903	2	2	1	0	0	0	0	0	0	0	0	2	M.1	1	ÀÒ¤¡ÅÒ§áÅÐµÐÇÑ¹ÍÍ¡	3	340	3	3	3	1	1	0	1	0	NA	NA	NA	NA	NA	NA	NA	NA	NA	NA	NA	NA	NA	0	NA	0	NA	0	0	0	0	0	0	0
1904	2	2	0	0	0	0	0	0	0	0	1	2	M.1	1	ÀÒ¤¡ÅÒ§áÅÐµÐÇÑ¹ÍÍ¡	1	600	3.34	0	1	1	1	0	0	0	NA	NA	NA	NA	NA	NA	NA	NA	NA	NA	NA	NA	NA	0	NA	0	NA	0	0	0	0	0	0	0
1905	2	2	1	0	0	0	0	0	0	0	0	2	M.1	1	ÀÒ¤¡ÅÒ§áÅÐµÐÇÑ¹ÍÍ¡	1	500	3.34	1	0	1	0	0	0	0	NA	NA	NA	NA	NA	NA	NA	NA	NA	NA	NA	NA	NA	0	NA	0	NA	0	0	0	0	0	0	0
1906	2	2	1	0	0	0	0	0	0	0	0	2	M.1	1	ÀÒ¤¡ÅÒ§áÅÐµÐÇÑ¹ÍÍ¡	1	600	2.01	0	1	0	0	0	0	0	NA	NA	NA	NA	NA	NA	NA	NA	NA	NA	NA	NA	NA	0	NA	0	NA	0	0	0	0	0	0	0
1907	2	2	1	0	0	0	0	0	0	0	0	2	M.1	1	ÀÒ¤¡ÅÒ§áÅÐµÐÇÑ¹ÍÍ¡	1	600	2.1	0	0	0	0	0	0	0	NA	NA	NA	NA	NA	NA	NA	NA	NA	NA	NA	NA	NA	0	NA	0	NA	0	0	0	0	0	0	0
1908	2	2	1	0	0	0	0	0	0	0	0	2	M.1	1	ÀÒ¤¡ÅÒ§áÅÐµÐÇÑ¹ÍÍ¡	1	750	2.8	0	1	0	0	0	0	0	NA	NA	NA	NA	NA	NA	NA	NA	NA	NA	NA	NA	NA	0	NA	0	NA	0	0	0	0	0	0	0
1909	2	2	1	0	0	0	0	0	0	0	0	2	M.3	1	ÀÒ¤¡ÅÒ§áÅÐµÐÇÑ¹ÍÍ¡	1	1000	3.46	2	1	1	0	0	0	0	NA	NA	NA	NA	NA	NA	NA	NA	NA	NA	NA	NA	NA	1	2	0	NA	0	0	0	0	0	0	0
1910	2	2	1	1	0	0	0	0	0	0	0	2	M.3	1	ÀÒ¤¡ÅÒ§áÅÐµÐÇÑ¹ÍÍ¡	1	1200	3.93	1	0	0	0	0	0	0	NA	NA	NA	NA	NA	NA	NA	NA	NA	NA	NA	NA	NA	0	NA	0	NA	0	0	0	0	0	0	0
1911	2	2	1	0	0	0	0	0	0	0	0	2	M.3	1	ÀÒ¤¡ÅÒ§áÅÐµÐÇÑ¹ÍÍ¡	1	1000	3.78	1	0	0	0	0	0	0	NA	NA	NA	NA	NA	NA	NA	NA	NA	NA	NA	NA	NA	0	NA	0	NA	0	0	0	0	0	0	0
1912	2	9	0	0	0	0	0	0	0	0	1	2	M.3	1	ÀÒ¤¡ÅÒ§áÅÐµÐÇÑ¹ÍÍ¡	1	500	3.6	1	1	0	0	0	0	0	NA	NA	NA	NA	NA	NA	NA	NA	NA	NA	NA	NA	NA	0	NA	0	NA	0	0	0	0	0	0	0
1913	2	2	1	0	0	0	0	0	0	0	0	2	M.3	4	ÀÒ¤¡ÅÒ§áÅÐµÐÇÑ¹ÍÍ¡	1	500	3.93	3	2	1	1	1	1	0	NA	NA	NA	NA	NA	NA	NA	NA	NA	NA	NA	NA	NA	0	NA	0	NA	0	0	0	0	0	0	0
1914	2	2	0	0	0	0	0	1	0	0	0	2	M.3	1	ÀÒ¤¡ÅÒ§áÅÐµÐÇÑ¹ÍÍ¡	1	600	3.84	3	0	1	0	0	0	0	NA	NA	NA	NA	NA	NA	NA	NA	NA	NA	NA	NA	NA	0	NA	0	NA	0	0	0	0	0	0	0
1915	2	2	1	0	0	0	0	0	0	0	0	2	M.3	1	ÀÒ¤¡ÅÒ§áÅÐµÐÇÑ¹ÍÍ¡	1	500	3.42	1	1	0	0	0	0	0	NA	NA	NA	NA	NA	NA	NA	NA	NA	NA	NA	NA	NA	0	NA	0	NA	0	0	0	0	0	0	0
1916	2	2	1	1	0	0	0	0	0	0	0	2	M.3	1	ÀÒ¤¡ÅÒ§áÅÐµÐÇÑ¹ÍÍ¡	1	700	4	1	1	0	0	0	0	0	NA	NA	NA	NA	NA	NA	NA	NA	NA	NA	NA	NA	NA	0	NA	0	NA	0	0	0	0	0	0	0
1917	2	2	0	0	0	0	0	0	0	0	1	2	M.3	1	ÀÒ¤¡ÅÒ§áÅÐµÐÇÑ¹ÍÍ¡	1	500	3.92	1	1	0	0	0	0	0	NA	NA	NA	NA	NA	NA	NA	NA	NA	NA	NA	NA	NA	1	3	0	NA	0	0	0	0	0	0	0
1918	2	2	0	0	0	0	0	0	0	0	1	2	M.3	1	ÀÒ¤¡ÅÒ§áÅÐµÐÇÑ¹ÍÍ¡	1	700	3.98	0	0	0	0	0	0	0	NA	NA	NA	NA	NA	NA	NA	NA	NA	NA	NA	NA	NA	0	NA	0	NA	0	0	0	0	0	0	0
1919	1	4	1	0	0	0	0	0	0	0	0	2	M.3	1	ÀÒ¤¡ÅÒ§áÅÐµÐÇÑ¹ÍÍ¡	1	500	9.99	0	0	0	0	0	0	0	NA	NA	NA	NA	NA	NA	NA	NA	NA	NA	NA	NA	NA	0	NA	0	NA	0	0	0	0	0	0	0
1920	2	2	1	0	0	0	0	0	0	0	0	2	M.3	1	ÀÒ¤¡ÅÒ§áÅÐµÐÇÑ¹ÍÍ¡	1	500	3.83	1	2	0	1	1	1	0	NA	NA	NA	NA	NA	NA	NA	NA	NA	NA	NA	NA	NA	0	NA	0	NA	0	0	0	0	0	0	0
1921	2	2	1	0	0	0	0	0	0	0	0	2	M.3	1	ÀÒ¤¡ÅÒ§áÅÐµÐÇÑ¹ÍÍ¡	1	999999	3.78	1	0	0	0	0	0	0	NA	NA	NA	NA	NA	NA	NA	NA	NA	NA	NA	NA	NA	0	NA	9	9	0	0	0	0	0	0	0
1922	2	2	1	1	0	0	0	0	0	0	0	2	M.3	1	ÀÒ¤¡ÅÒ§áÅÐµÐÇÑ¹ÍÍ¡	1	300	3.63	1	1	0	0	1	0	0	NA	NA	NA	NA	NA	NA	NA	NA	NA	NA	NA	NA	NA	0	NA	0	NA	0	0	0	0	0	0	0
1923	1	1	0	1	0	0	0	0	0	0	0	2	M.3	1	ÀÒ¤¡ÅÒ§áÅÐµÐÇÑ¹ÍÍ¡	1	700	3.83	3	3	0	0	0	0	0	NA	NA	NA	NA	NA	NA	NA	NA	NA	NA	NA	NA	NA	0	NA	0	NA	0	0	0	0	0	0	0
1924	1	1	1	0	0	0	0	0	0	0	0	2	M.3	1	ÀÒ¤¡ÅÒ§áÅÐµÐÇÑ¹ÍÍ¡	1	500	3.99	1	1	1	0	0	0	0	NA	NA	NA	NA	NA	NA	NA	NA	NA	NA	NA	NA	NA	0	NA	0	NA	0	0	0	0	0	0	0
1925	1	1	0	1	0	0	0	0	0	0	0	2	M.3	1	ÀÒ¤¡ÅÒ§áÅÐµÐÇÑ¹ÍÍ¡	1	300	3.87	1	0	0	0	0	0	0	NA	NA	NA	NA	NA	NA	NA	NA	NA	NA	NA	NA	NA	0	NA	0	NA	0	0	0	0	0	0	0
1926	1	1	0	1	0	0	0	0	0	0	0	2	M.3	1	ÀÒ¤¡ÅÒ§áÅÐµÐÇÑ¹ÍÍ¡	1	1000	4	1	1	0	0	0	0	0	NA	NA	NA	NA	NA	NA	NA	NA	NA	NA	NA	NA	NA	0	NA	0	NA	0	0	0	0	0	0	0
1927	1	1	0	1	0	0	0	0	0	0	0	2	M.3	1	ÀÒ¤¡ÅÒ§áÅÐµÐÇÑ¹ÍÍ¡	1	1000	3.48	1	1	0	0	0	0	0	NA	NA	NA	NA	NA	NA	NA	NA	NA	NA	NA	NA	NA	0	NA	0	NA	0	0	0	0	0	0	0
1928	1	1	0	1	0	0	0	0	0	0	0	2	M.3	1	ÀÒ¤¡ÅÒ§áÅÐµÐÇÑ¹ÍÍ¡	1	400	3.83	1	0	9	0	0	0	0	NA	NA	NA	NA	NA	NA	NA	NA	NA	NA	NA	NA	NA	0	NA	0	NA	0	0	0	0	0	0	0
1929	1	1	0	1	0	0	0	0	0	0	0	2	M.3	1	ÀÒ¤¡ÅÒ§áÅÐµÐÇÑ¹ÍÍ¡	1	1000	3.5	0	0	0	0	0	0	0	NA	NA	NA	NA	NA	NA	NA	NA	NA	NA	NA	NA	NA	0	NA	0	NA	0	0	0	0	0	0	0
1930	1	1	0	1	0	0	0	0	0	0	0	2	M.3	1	ÀÒ¤¡ÅÒ§áÅÐµÐÇÑ¹ÍÍ¡	9	600	4	1	1	0	0	0	0	0	NA	NA	NA	NA	NA	NA	NA	NA	NA	NA	NA	NA	NA	0	NA	0	NA	0	0	0	0	0	0	0
1931	1	1	0	1	0	0	0	0	0	0	0	2	M.3	1	ÀÒ¤¡ÅÒ§áÅÐµÐÇÑ¹ÍÍ¡	1	500	3.54	1	0	0	0	0	9	0	NA	NA	NA	NA	NA	NA	NA	NA	NA	NA	NA	NA	NA	0	NA	0	NA	0	0	0	0	0	0	0
1932	1	1	0	1	0	0	0	0	0	0	0	2	M.3	1	ÀÒ¤¡ÅÒ§áÅÐµÐÇÑ¹ÍÍ¡	1	500	4	0	0	0	0	0	0	0	NA	NA	NA	NA	NA	NA	NA	NA	NA	NA	NA	NA	NA	0	NA	0	NA	0	0	0	0	0	0	0
1933	1	1	0	1	0	0	0	0	0	0	0	2	M.3	1	ÀÒ¤¡ÅÒ§áÅÐµÐÇÑ¹ÍÍ¡	1	500	3.66	1	0	0	0	0	0	0	NA	NA	NA	NA	NA	NA	NA	NA	NA	NA	NA	NA	NA	0	NA	0	NA	0	0	0	0	0	0	0
1934	1	1	0	1	0	0	0	0	0	0	0	2	M.3	1	ÀÒ¤¡ÅÒ§áÅÐµÐÇÑ¹ÍÍ¡	1	700	3.89	1	1	0	0	0	0	0	NA	NA	NA	NA	NA	NA	NA	NA	NA	NA	NA	NA	NA	0	NA	0	NA	0	0	0	0	0	0	0
1935	1	1	0	1	0	0	0	0	0	0	0	2	M.3	1	ÀÒ¤¡ÅÒ§áÅÐµÐÇÑ¹ÍÍ¡	1	300	3.76	1	0	0	0	0	0	0	NA	NA	NA	NA	NA	NA	NA	NA	NA	NA	NA	NA	NA	0	NA	0	NA	0	0	0	0	0	0	0
1936	1	1	0	1	0	0	0	0	0	0	0	2	M.3	1	ÀÒ¤¡ÅÒ§áÅÐµÐÇÑ¹ÍÍ¡	1	600	3.44	1	1	0	0	0	0	0	NA	NA	NA	NA	NA	NA	NA	NA	NA	NA	NA	NA	NA	0	NA	0	NA	0	0	0	0	0	0	0
1937	1	1	0	1	0	0	0	0	0	0	0	2	M.3	1	ÀÒ¤¡ÅÒ§áÅÐµÐÇÑ¹ÍÍ¡	1	200	3.82	0	1	0	0	0	0	0	NA	NA	NA	NA	NA	NA	NA	NA	NA	NA	NA	NA	NA	0	NA	0	NA	0	0	0	0	0	0	0
1938	1	1	0	1	0	0	0	0	0	0	0	2	M.3	1	ÀÒ¤¡ÅÒ§áÅÐµÐÇÑ¹ÍÍ¡	1	500	3.59	2	1	0	0	0	0	0	NA	NA	NA	NA	NA	NA	NA	NA	NA	NA	NA	NA	NA	1	2	0	NA	0	0	0	0	0	0	0
1939	1	1	0	1	0	0	0	0	0	0	0	2	M.3	1	ÀÒ¤¡ÅÒ§áÅÐµÐÇÑ¹ÍÍ¡	1	350	4	0	0	0	0	0	0	0	NA	NA	NA	NA	NA	NA	NA	NA	NA	NA	NA	NA	NA	0	NA	0	NA	0	0	0	0	0	0	0
1940	1	1	0	1	0	0	0	0	0	0	0	2	M.3	1	ÀÒ¤¡ÅÒ§áÅÐµÐÇÑ¹ÍÍ¡	1	500	2.67	1	0	0	0	0	0	0	NA	NA	NA	NA	NA	NA	NA	NA	NA	NA	NA	NA	NA	1	2	0	NA	0	0	0	0	0	0	0
1941	2	2	0	0	0	0	0	1	0	0	0	2	M.3	1	ÀÒ¤¡ÅÒ§áÅÐµÐÇÑ¹ÍÍ¡	1	500	3.62	0	0	0	0	0	0	0	NA	NA	NA	NA	NA	NA	NA	NA	NA	NA	NA	NA	NA	0	NA	0	NA	0	0	0	0	0	0	0
1942	2	2	1	0	0	0	0	0	0	0	0	2	M.3	1	ÀÒ¤¡ÅÒ§áÅÐµÐÇÑ¹ÍÍ¡	1	350	3.69	1	1	0	0	0	0	0	NA	NA	NA	NA	NA	NA	NA	NA	NA	NA	NA	NA	NA	0	NA	0	NA	0	0	0	0	0	0	0
1943	2	2	1	0	0	0	0	0	0	0	0	2	M.3	1	ÀÒ¤¡ÅÒ§áÅÐµÐÇÑ¹ÍÍ¡	1	500	3.56	1	0	0	0	0	0	0	NA	NA	NA	NA	NA	NA	NA	NA	NA	NA	NA	NA	NA	0	NA	0	NA	0	0	0	0	0	0	0
1944	2	2	0	0	0	0	0	1	0	0	0	2	M.3	1	ÀÒ¤¡ÅÒ§áÅÐµÐÇÑ¹ÍÍ¡	1	500	3.65	1	1	0	0	0	0	0	NA	NA	NA	NA	NA	NA	NA	NA	NA	NA	NA	NA	NA	0	NA	0	NA	0	0	0	0	0	0	0
1945	2	4	1	1	0	0	0	1	0	0	0	2	M.3	1	ÀÒ¤¡ÅÒ§áÅÐµÐÇÑ¹ÍÍ¡	9	500	3.53	1	1	0	0	0	0	0	NA	NA	NA	NA	NA	NA	NA	NA	NA	NA	NA	NA	NA	0	NA	0	NA	0	0	0	0	0	0	0
1946	2	2	1	0	0	0	0	0	0	0	0	2	M.3	1	ÀÒ¤¡ÅÒ§áÅÐµÐÇÑ¹ÍÍ¡	1	500	2.86	0	1	0	0	0	0	0	NA	NA	NA	NA	NA	NA	NA	NA	NA	NA	NA	NA	NA	0	NA	0	NA	0	0	0	0	0	0	0
1947	2	2	1	0	0	0	0	0	0	0	0	2	M.3	1	ÀÒ¤¡ÅÒ§áÅÐµÐÇÑ¹ÍÍ¡	1	500	3.13	1	0	0	0	0	0	0	NA	NA	NA	NA	NA	NA	NA	NA	NA	NA	NA	NA	NA	1	3	0	NA	0	0	0	0	0	0	0
1948	2	2	1	0	0	0	0	0	0	0	0	2	M.3	1	ÀÒ¤¡ÅÒ§áÅÐµÐÇÑ¹ÍÍ¡	1	700	3.4	2	1	1	1	1	0	0	NA	NA	NA	NA	NA	NA	NA	NA	NA	NA	NA	NA	NA	1	2	0	NA	0	0	0	0	0	0	0
1949	2	2	0	0	0	0	0	1	0	0	0	2	M.3	1	ÀÒ¤¡ÅÒ§áÅÐµÐÇÑ¹ÍÍ¡	1	500	3.5	1	1	0	0	1	0	0	NA	NA	NA	NA	NA	NA	NA	NA	NA	NA	NA	NA	NA	1	1	0	NA	0	0	0	0	0	0	0
1950	2	2	1	0	0	0	0	0	0	0	0	2	M.3	1	ÀÒ¤¡ÅÒ§áÅÐµÐÇÑ¹ÍÍ¡	1	900	3.96	1	0	0	0	0	0	0	NA	NA	NA	NA	NA	NA	NA	NA	NA	NA	NA	NA	NA	0	NA	0	NA	0	0	0	0	0	0	0
1951	2	2	1	0	0	0	0	0	0	0	0	2	M.3	1	ÀÒ¤¡ÅÒ§áÅÐµÐÇÑ¹ÍÍ¡	1	500	2.95	1	0	0	0	0	0	0	NA	NA	NA	NA	NA	NA	NA	NA	NA	NA	NA	NA	NA	0	NA	0	NA	0	0	0	0	0	0	0
1952	2	2	1	0	0	0	0	0	0	0	0	2	M.3	1	ÀÒ¤¡ÅÒ§áÅÐµÐÇÑ¹ÍÍ¡	1	500	9.99	1	0	0	0	0	0	0	NA	NA	NA	NA	NA	NA	NA	NA	NA	NA	NA	NA	NA	0	NA	0	NA	0	0	0	0	0	0	0
1953	2	2	1	0	0	0	0	0	0	0	0	2	M.3	1	ÀÒ¤¡ÅÒ§áÅÐµÐÇÑ¹ÍÍ¡	1	500	3.36	1	0	0	0	0	0	0	NA	NA	NA	NA	NA	NA	NA	NA	NA	NA	NA	NA	NA	1	2	0	NA	0	0	0	0	0	0	0
1954	2	2	1	0	0	0	0	0	0	0	0	2	M.3	1	ÀÒ¤¡ÅÒ§áÅÐµÐÇÑ¹ÍÍ¡	1	500	3.04	1	0	0	0	0	0	0	NA	NA	NA	NA	NA	NA	NA	NA	NA	NA	NA	NA	NA	0	NA	0	NA	0	0	0	0	0	0	0
1955	2	2	1	1	0	0	0	0	0	0	0	2	M.3	1	ÀÒ¤¡ÅÒ§áÅÐµÐÇÑ¹ÍÍ¡	1	1000	3.09	1	0	0	0	0	0	0	NA	NA	NA	NA	NA	NA	NA	NA	NA	NA	NA	NA	NA	0	NA	0	NA	0	0	0	0	0	0	0
1956	2	2	1	0	0	0	0	0	0	0	0	2	M.3	2	ÀÒ¤¡ÅÒ§áÅÐµÐÇÑ¹ÍÍ¡	1	1000	9.99	1	1	0	0	0	0	0	NA	NA	NA	NA	NA	NA	NA	NA	NA	NA	NA	NA	NA	0	NA	0	NA	0	0	0	0	0	0	0
1957	2	2	1	0	0	0	0	0	0	0	0	2	M.3	1	ÀÒ¤¡ÅÒ§áÅÐµÐÇÑ¹ÍÍ¡	1	750	3.45	1	0	0	0	0	0	0	NA	NA	NA	NA	NA	NA	NA	NA	NA	NA	NA	NA	NA	1	3	0	NA	0	0	0	0	0	0	0
1958	1	1	0	1	0	0	0	0	0	0	0	2	M.3	1	ÀÒ¤¡ÅÒ§áÅÐµÐÇÑ¹ÍÍ¡	1	500	3.77	0	0	0	0	0	0	0	NA	NA	NA	NA	NA	NA	NA	NA	NA	NA	NA	NA	NA	0	NA	0	NA	0	0	0	0	0	0	0
1959	1	1	0	0	0	0	0	0	0	0	1	2	M.3	1	ÀÒ¤¡ÅÒ§áÅÐµÐÇÑ¹ÍÍ¡	1	500	9.99	2	0	0	0	0	0	0	NA	NA	NA	NA	NA	NA	NA	NA	NA	NA	NA	NA	NA	0	NA	0	NA	9	9	9	9	9	9	9
1960	1	1	0	1	0	0	0	0	0	0	0	2	M.3	1	ÀÒ¤¡ÅÒ§áÅÐµÐÇÑ¹ÍÍ¡	1	580	3.48	0	0	0	0	0	0	0	NA	NA	NA	NA	NA	NA	NA	NA	NA	NA	NA	NA	NA	0	NA	0	NA	0	0	0	0	0	0	0
1961	1	1	0	1	0	0	0	0	0	0	0	2	M.3	1	ÀÒ¤¡ÅÒ§áÅÐµÐÇÑ¹ÍÍ¡	1	800	3.46	1	0	0	0	0	0	0	NA	NA	NA	NA	NA	NA	NA	NA	NA	NA	NA	NA	NA	0	NA	0	NA	0	0	0	0	0	0	0
1962	1	1	0	1	0	0	0	0	0	0	0	2	M.3	1	ÀÒ¤¡ÅÒ§áÅÐµÐÇÑ¹ÍÍ¡	1	350	3.45	1	0	0	0	0	0	0	NA	NA	NA	NA	NA	NA	NA	NA	NA	NA	NA	NA	NA	0	NA	0	NA	0	0	0	0	0	0	0
1963	1	1	0	1	0	0	0	0	0	0	0	2	M.3	1	ÀÒ¤¡ÅÒ§áÅÐµÐÇÑ¹ÍÍ¡	1	500	2.88	0	0	0	0	0	0	0	NA	NA	NA	NA	NA	NA	NA	NA	NA	NA	NA	NA	NA	0	NA	0	NA	0	0	0	0	0	0	0
1964	1	1	0	1	0	0	0	0	0	0	0	2	M.3	1	ÀÒ¤¡ÅÒ§áÅÐµÐÇÑ¹ÍÍ¡	1	500	3.73	0	0	0	0	9	0	0	NA	NA	NA	NA	NA	NA	NA	NA	NA	NA	NA	NA	NA	0	NA	0	NA	0	0	0	0	0	0	0
1965	1	1	0	1	0	0	0	0	0	0	0	2	M.3	2	ÀÒ¤¡ÅÒ§áÅÐµÐÇÑ¹ÍÍ¡	1	500	3.33	1	0	0	0	0	0	0	NA	NA	NA	NA	NA	NA	NA	NA	NA	NA	NA	NA	NA	0	NA	0	NA	0	0	0	0	0	0	0
1966	1	9	0	1	0	0	0	0	0	0	0	2	M.3	1	ÀÒ¤¡ÅÒ§áÅÐµÐÇÑ¹ÍÍ¡	1	500	3.37	1	0	0	0	0	0	0	NA	NA	NA	NA	NA	NA	NA	NA	NA	NA	NA	NA	NA	0	NA	0	NA	0	0	0	0	0	0	0
1967	1	1	0	1	0	0	0	0	0	0	0	2	M.3	1	ÀÒ¤¡ÅÒ§áÅÐµÐÇÑ¹ÍÍ¡	1	999999	3.45	3	1	0	0	0	0	0	NA	NA	NA	NA	NA	NA	NA	NA	NA	NA	NA	NA	NA	0	NA	0	NA	0	0	0	0	0	0	0
1968	1	1	0	1	0	0	0	0	0	0	0	2	M.3	1	ÀÒ¤¡ÅÒ§áÅÐµÐÇÑ¹ÍÍ¡	1	500	3.22	1	0	0	0	0	0	0	NA	NA	NA	NA	NA	NA	NA	NA	NA	NA	NA	NA	NA	0	NA	0	NA	0	0	0	0	0	0	0
1969	1	1	0	1	0	0	0	0	0	0	0	2	M.3	1	ÀÒ¤¡ÅÒ§áÅÐµÐÇÑ¹ÍÍ¡	1	500	3.58	0	0	0	0	0	0	0	NA	NA	NA	NA	NA	NA	NA	NA	NA	NA	NA	NA	NA	0	NA	0	NA	0	0	0	0	0	0	0
1970	1	1	0	1	0	0	0	0	0	0	0	2	M.3	1	ÀÒ¤¡ÅÒ§áÅÐµÐÇÑ¹ÍÍ¡	1	500	2.87	1	0	0	0	0	0	0	NA	NA	NA	NA	NA	NA	NA	NA	NA	NA	NA	NA	NA	0	NA	0	NA	0	0	0	0	0	0	0
1971	1	1	0	1	0	0	0	0	0	0	0	2	M.3	1	ÀÒ¤¡ÅÒ§áÅÐµÐÇÑ¹ÍÍ¡	1	500	9.99	1	1	0	0	0	0	9	NA	NA	NA	NA	NA	NA	NA	NA	NA	NA	NA	NA	NA	0	NA	0	NA	0	0	0	0	0	0	0
1972	1	1	0	1	0	0	0	0	0	0	0	2	M.3	1	ÀÒ¤¡ÅÒ§áÅÐµÐÇÑ¹ÍÍ¡	1	500	9.99	0	0	0	0	0	0	0	NA	NA	NA	NA	NA	NA	NA	NA	NA	NA	NA	NA	NA	0	NA	0	NA	0	0	0	0	0	0	0
1973	1	1	0	1	0	0	0	0	0	0	0	2	M.3	1	ÀÒ¤¡ÅÒ§áÅÐµÐÇÑ¹ÍÍ¡	1	500	3.39	9	9	9	9	9	9	0	NA	NA	NA	NA	NA	NA	NA	NA	NA	NA	NA	NA	NA	1	3	0	NA	0	0	0	0	0	0	0
1974	1	1	0	1	0	0	0	0	0	0	0	2	M.3	1	ÀÒ¤¡ÅÒ§áÅÐµÐÇÑ¹ÍÍ¡	1	500	2.69	0	0	0	0	0	0	0	NA	NA	NA	NA	NA	NA	NA	NA	NA	NA	NA	NA	NA	0	NA	0	NA	0	0	0	0	0	0	0
1975	2	2	1	0	0	0	0	0	0	0	0	2	M.3	1	ÀÒ¤¡ÅÒ§áÅÐµÐÇÑ¹ÍÍ¡	1	500	2.78	0	0	0	0	0	0	0	NA	NA	NA	NA	NA	NA	NA	NA	NA	NA	NA	NA	NA	1	1	1	1	0	0	0	0	0	0	0
1976	2	2	1	0	0	0	0	0	0	0	0	2	M.3	1	ÀÒ¤¡ÅÒ§áÅÐµÐÇÑ¹ÍÍ¡	1	500	3.28	1	0	0	0	0	0	0	NA	NA	NA	NA	NA	NA	NA	NA	NA	NA	NA	NA	NA	0	NA	0	NA	0	0	0	0	0	0	0
1977	2	2	1	0	0	0	0	0	0	0	0	2	M.3	1	ÀÒ¤¡ÅÒ§áÅÐµÐÇÑ¹ÍÍ¡	1	500	3.6	1	1	0	0	0	0	0	NA	NA	NA	NA	NA	NA	NA	NA	NA	NA	NA	NA	NA	0	NA	0	NA	0	0	0	0	0	0	0
1978	2	2	1	1	0	0	0	0	0	0	0	2	M.3	1	ÀÒ¤¡ÅÒ§áÅÐµÐÇÑ¹ÍÍ¡	1	500	3.46	1	1	9	0	9	0	0	NA	NA	NA	NA	NA	NA	NA	NA	NA	NA	NA	NA	NA	0	NA	0	NA	0	0	0	0	0	0	0
1979	2	2	1	0	0	0	0	0	0	0	0	2	M.3	1	ÀÒ¤¡ÅÒ§áÅÐµÐÇÑ¹ÍÍ¡	1	500	3.54	0	3	0	1	1	0	0	NA	NA	NA	NA	NA	NA	NA	NA	NA	NA	NA	NA	NA	0	NA	0	NA	0	0	0	0	0	0	0
1980	2	2	1	0	0	0	0	0	0	0	0	2	M.3	1	ÀÒ¤¡ÅÒ§áÅÐµÐÇÑ¹ÍÍ¡	1	500	3.14	2	2	1	0	0	0	0	NA	NA	NA	NA	NA	NA	NA	NA	NA	NA	NA	NA	NA	0	NA	0	NA	0	0	0	0	0	0	0
1981	2	2	1	0	0	0	0	0	0	0	0	2	M.3	1	ÀÒ¤¡ÅÒ§áÅÐµÐÇÑ¹ÍÍ¡	1	500	3.71	1	0	0	0	0	0	0	NA	NA	NA	NA	NA	NA	NA	NA	NA	NA	NA	NA	NA	0	NA	0	NA	0	0	0	0	0	0	0
1982	2	2	0	1	1	1	0	0	0	0	0	2	M.3	3	ÀÒ¤¡ÅÒ§áÅÐµÐÇÑ¹ÍÍ¡	1	1500	2.92	1	1	0	0	0	0	0	NA	NA	NA	NA	NA	NA	NA	NA	NA	NA	NA	NA	NA	1	3	0	NA	0	0	0	0	0	0	0
1983	2	2	1	0	0	0	0	0	0	0	0	2	M.3	1	ÀÒ¤¡ÅÒ§áÅÐµÐÇÑ¹ÍÍ¡	1	600	3.11	1	0	0	0	0	0	0	NA	NA	NA	NA	NA	NA	NA	NA	NA	NA	NA	NA	NA	0	NA	0	NA	0	0	0	0	0	0	0
1984	2	2	1	0	0	0	0	0	0	0	0	2	M.3	1	ÀÒ¤¡ÅÒ§áÅÐµÐÇÑ¹ÍÍ¡	1	900	2.85	1	0	0	0	0	0	0	NA	NA	NA	NA	NA	NA	NA	NA	NA	NA	NA	NA	NA	0	NA	0	NA	0	0	0	0	0	0	0
1985	2	2	1	0	0	0	0	0	0	0	0	2	M.3	1	ÀÒ¤¡ÅÒ§áÅÐµÐÇÑ¹ÍÍ¡	1	500	3.04	1	0	0	0	0	0	0	NA	NA	NA	NA	NA	NA	NA	NA	NA	NA	NA	NA	NA	0	NA	0	NA	0	0	0	0	0	0	0
1986	2	2	1	0	0	0	0	0	0	0	0	2	M.3	1	ÀÒ¤¡ÅÒ§áÅÐµÐÇÑ¹ÍÍ¡	1	1000	3.16	1	0	0	0	0	0	0	NA	NA	NA	NA	NA	NA	NA	NA	NA	NA	NA	NA	NA	0	NA	0	NA	0	0	0	0	0	0	0
1987	2	2	0	0	0	0	1	0	0	0	0	2	M.3	1	ÀÒ¤¡ÅÒ§áÅÐµÐÇÑ¹ÍÍ¡	1	600	3.25	1	0	0	0	0	0	0	NA	NA	NA	NA	NA	NA	NA	NA	NA	NA	NA	NA	NA	0	NA	0	NA	0	0	0	0	0	0	0
1988	2	2	1	0	0	0	0	0	0	0	0	2	M.3	1	ÀÒ¤¡ÅÒ§áÅÐµÐÇÑ¹ÍÍ¡	1	600	3.4	1	1	1	0	0	0	0	NA	NA	NA	NA	NA	NA	NA	NA	NA	NA	NA	NA	NA	0	NA	0	NA	0	0	0	0	0	0	0
1989	2	2	1	0	0	0	0	0	0	0	0	2	M.3	1	ÀÒ¤¡ÅÒ§áÅÐµÐÇÑ¹ÍÍ¡	1	500	3.5	1	1	0	0	0	0	0	NA	NA	NA	NA	NA	NA	NA	NA	NA	NA	NA	NA	NA	0	NA	0	NA	9	9	9	9	9	9	9
1990	2	2	1	0	0	0	0	0	0	0	0	2	M.3	1	ÀÒ¤¡ÅÒ§áÅÐµÐÇÑ¹ÍÍ¡	1	500	3.62	1	0	0	0	0	0	0	NA	NA	NA	NA	NA	NA	NA	NA	NA	NA	NA	NA	NA	0	NA	0	NA	0	0	0	0	0	0	0
1991	2	2	1	0	0	0	0	0	0	0	0	2	M.3	1	ÀÒ¤¡ÅÒ§áÅÐµÐÇÑ¹ÍÍ¡	1	800	3.84	1	0	0	0	0	0	0	NA	NA	NA	NA	NA	NA	NA	NA	NA	NA	NA	NA	NA	0	NA	0	NA	0	0	0	0	0	0	0
1992	2	2	1	0	0	0	0	0	0	0	0	2	M.3	1	ÀÒ¤¡ÅÒ§áÅÐµÐÇÑ¹ÍÍ¡	1	800	3.2	1	1	0	0	0	0	0	NA	NA	NA	NA	NA	NA	NA	NA	NA	NA	NA	NA	NA	0	NA	0	NA	0	0	0	0	0	0	0
1993	1	1	0	1	0	0	0	0	0	0	0	2	M.3	1	ÀÒ¤¡ÅÒ§áÅÐµÐÇÑ¹ÍÍ¡	1	500	2.81	0	0	0	0	9	0	0	NA	NA	NA	NA	NA	NA	NA	NA	NA	NA	NA	NA	NA	1	4	0	NA	0	0	0	0	0	0	0
1994	1	1	0	1	0	0	0	0	0	0	0	2	M.3	1	ÀÒ¤¡ÅÒ§áÅÐµÐÇÑ¹ÍÍ¡	1	800	2.46	2	0	0	0	0	0	0	NA	NA	NA	NA	NA	NA	NA	NA	NA	NA	NA	NA	NA	0	NA	0	NA	0	0	0	0	0	0	0
1995	1	1	0	1	0	0	0	0	0	0	0	2	M.3	1	ÀÒ¤¡ÅÒ§áÅÐµÐÇÑ¹ÍÍ¡	1	500	2.56	1	0	0	0	0	0	0	NA	NA	NA	NA	NA	NA	NA	NA	NA	NA	NA	NA	NA	0	NA	0	NA	0	0	0	0	0	0	0
1996	1	1	0	1	0	0	0	0	0	0	0	2	M.3	2	ÀÒ¤¡ÅÒ§áÅÐµÐÇÑ¹ÍÍ¡	1	700	2.43	1	0	0	0	0	0	0	NA	NA	NA	NA	NA	NA	NA	NA	NA	NA	NA	NA	NA	0	NA	0	NA	0	0	0	0	0	0	0
1997	1	1	0	0	0	0	0	0	0	0	1	2	M.3	1	ÀÒ¤¡ÅÒ§áÅÐµÐÇÑ¹ÍÍ¡	1	999999	2.72	0	0	0	0	0	0	9	NA	NA	NA	NA	NA	NA	NA	NA	NA	NA	NA	NA	NA	0	NA	0	NA	0	0	0	0	0	0	0
1998	1	1	0	1	0	0	0	0	0	0	0	2	M.3	1	ÀÒ¤¡ÅÒ§áÅÐµÐÇÑ¹ÍÍ¡	1	300	3.2	0	0	0	0	0	0	0	NA	NA	NA	NA	NA	NA	NA	NA	NA	NA	NA	NA	NA	0	NA	0	NA	0	0	0	0	0	0	0
1999	1	1	0	1	0	0	0	0	0	0	0	2	M.3	1	ÀÒ¤¡ÅÒ§áÅÐµÐÇÑ¹ÍÍ¡	1	250	3.14	1	1	0	0	0	0	0	NA	NA	NA	NA	NA	NA	NA	NA	NA	NA	NA	NA	NA	1	1	0	NA	0	0	0	0	0	0	0
[truncated: 21,660 more rows]
[truncated: 13 more columns]
