# Supplementary material for: Behavioral health and experience of violence among cisgender heterosexual and lesbian, gay, bisexual, transgender, queer and questioning, and asexual (LGBTQA+) adolescents in Thailand
Source: PLoS One. 2023 Jun 15;18(6):e0287130. doi: 10.1371/journal.pone.0287130 (PMC10270608; doi:10.1371/journal.pone.0287130)
Supplement: S2 File — Codes for data analyses, text file with annotations. (TXT) [file pone.0287130.s002.txt]

################ S2. R Codes with Annotation ################################
library(epicalc) 
library(survey)
setwd((redacted))
use("S1_data_R1.csv")
  
#From file "AnalysisST.r" in the same folder
#Data cleaning, including keeping answer70p and sampling weight assignment ('pweight'), has already been done
 
#EXPOSURE - identity of the student based on birth and identified genders and sexual orientation
gender_incomplete <- ifelse(a1==9 | a1b==9, 1, 0)
tab1(gender_incomplete)

genders <- ifelse(a1==1 & a1b==1, "1 - Cisgender boys", "9 - Others")
genders <- ifelse(a1==2 & a1b==2, "2 - Cisgender girls", genders)
genders <- ifelse(a1==1 & a1b==2, "3 - Trans-alt male born", genders)
genders <- ifelse(a1==2 & a1b==1, "4 - Trans-alt female born", genders)
genders <- ifelse(a1==1 & a1b==3, "3 - Trans-alt male born", genders)
genders <- ifelse(a1==2 & a1b==3, "4 - Trans-alt female born", genders)
genders <- ifelse(a1==1 & a1b==4, "5 - Questioning male-born", genders)
genders <- ifelse(a1==2 & a1b==4, "6 - Questioning female-born", genders)
genders <- ifelse(gender_incomplete==1, "9 - Unk Incomplete Answer", genders)
tab1(genders)

#IMPORTANT - Sexual Orientation
#recoding non-response, those who left a blank on all questions from H1B1 thru H1B8 are considered as those who refused to answer the question, thus H1B9==1
h1b9_recoded <- ifelse(h1b1==9 & h1b2==9 & h1b3==9 & h1b4==9 & h1b5==9 & h1b6==9 & h1b7==9 & h1b8==9 & h1b9==9, 1, h1b9)
tab1(h1b9_recoded)
#recoding those who refused to answer h1b9 as those who refused to answer
h1b9_recoded <- ifelse(h1b9_recoded==9, 1, h1b9_recoded)
tab1(h1b9_recoded)

#Polysexuality
#Coding on whether the person reported attraction to more than one gender 
polysexual <- h1b1 + h1b2 + h1b3 + h1b4 + h1b5 + h1b6 + h1b7 
   #excluding the incomplete information
polysexual <- ifelse(h1b9_recoded==1, NA, polysexual)
   #excluding those with score of 0 as NA
polysexual <- ifelse(polysexual==0,NA,polysexual)
   #pulling categorization into the binary
polysexual <- ifelse(polysexual>=2, 1, 0)
tab1(polysexual)


#Being asexual (only answering yes to h1b7)
#sexual <- h1b1 + h1b2 + h1b3 + h1b4 + h1b5 + h1b6 
asexual <- ifelse(h1b7==1,1,0)
#asexual <- ifelse(sexual==0,asexual,0)
asexual <- ifelse(polysexual==0,asexual,0)
tab1(asexual)
 

#Grouping participants by gender and sexual identity
   #Cis-het boys
study_groups <- ifelse(genders=="1 - Cisgender boys" & h1b2==1 & polysexual==0, "01 - CisHet Boys", "14 - Otherwise queer")
   #Cis-het girls
study_groups <- ifelse(genders=="2 - Cisgender girls" & h1b1==1 & polysexual==0, "02 - CisHet Girls", study_groups)
   #Cis-gay boys
study_groups <- ifelse(genders=="1 - Cisgender boys" & h1b1==1 & polysexual==0, "03 - Cis-gay boys", study_groups)
   #Cis-lesbian girls
study_groups <- ifelse(genders=="2 - Cisgender girls" & h1b2==1 & polysexual==0, "04 - Cis-lesbian girls", study_groups)
   #Cis-bi-polysexual boys
study_groups <- ifelse(genders=="1 - Cisgender boys" & polysexual==1, "05 - Cis-bi boys", study_groups)
   #Cis-bi-polysexual girls
study_groups <- ifelse(genders=="2 - Cisgender girls" & polysexual==1, "06 - Cis-bi girls", study_groups)
   #Trans-alt male born
study_groups <- ifelse(genders=="3 - Trans-alt male born", "07 - Trans-alt male born", study_groups)
   #Trans-alt female born
study_groups <- ifelse(genders=="4 - Trans-alt female born", "08 - Trans-alt female born", study_groups)
   #Asexual male born
study_groups <- ifelse(a1==1 & asexual==1, "09 - Asexual male born", study_groups)
   #Asexual female born
study_groups <- ifelse(a1==2 & asexual==1, "10 - Asexual female born", study_groups)
   #Otherwise queer male born
study_groups <- ifelse(study_groups=="14 - Otherwise queer" & a1==1, "11 - Queer male born", study_groups)
   #Otherwise queer female born
study_groups <- ifelse(study_groups=="14 - Otherwise queer" & a1==2, "12 - Queer female born", study_groups)
study_groups <- ifelse(study_groups=="14 - Otherwise queer" & a1==9, "13 - Incomplete information", study_groups)
tab1(study_groups)

study_groups[is.na(study_groups)] <- "13 - Incomplete information"
tab1(study_groups)
label.var(study_groups, "")
 
   
###############################
#Basic characteristics
#Type of school
school_type <- type
school_type <- ifelse(type==1, "1 - Government", "2 - Private")
label.var(school_type, "")

#Year level
tab1(level4gr)

#Religion
tab1(a4)
religion <- ifelse(a4==1, "1 - Buddhism",
ifelse(a4==2, "2 - Islam",
ifelse(a4==3, "3 - Christianity",
ifelse(a4==4, "4 - Others",NA))))
label.var(religion, "")
tab1(religion)
 
#Geographic region
region <- ifelse(r=="ÀÒ¤àË¹×Í", "5 - North", 
ifelse(r=="ÀÒ¤µÐÇÑ¹ÍÍ¡à©ÕÂ§àË¹×Í", "6 - Northeast",
ifelse(r=="¡ÃØ§à·¾", "1 - Bangkok", 
ifelse(r=="»ÃÔÁ³±Å", "2 - Bangkok Metro Areas",
ifelse(r=="ÀÒ¤¡ÅÒ§áÅÐµÐÇÑ¹ÍÍ¡", "3 - Central and East",
ifelse(r=="ÀÒ¤ãµé", "4 - South","Missing"))))))
label.var(region,"")
tab1(region)

#Living Situation
living_situation <- ifelse(a5==1, "1 - Family",
ifelse(a5==2, "2 - School",
ifelse(a5==3, "3 - Outside", NA)))
label.var(living_situation, "")
tab1(living_situation)

   #Creating dummy variables so that we can run codes for Table 2
living_situation1 <- ifelse(living_situation=="1 - Family",1,0)
living_situation2 <- ifelse(living_situation=="2 - School",1,0)
living_situation3 <- ifelse(living_situation=="3 - Outside",1,0)
label.var(living_situation1, "")
label.var(living_situation2, "")
label.var(living_situation3, "")

  
#Weekly allowance
allowance <- a10
   #If number exceeds
   #If 999, 9999, 99999, or 999999, then allowance = NA
allowance <- ifelse(allowance==999 | allowance==9999 | allowance==99999 | allowance==999999, NA, allowance)

   #Recoded allowance >= 5000 as 5000 THB
allowance <- ifelse(allowance >=5000, 5000, allowance)
label.var(allowance,"")
 
#Grade point average (GPA)
gpa <- a8
   #Recode 9.99 as missing
gpa <- ifelse(gpa==9.99, NA, gpa)
   #Group by GPA range
gpa_groups <- ifelse(gpa<1, "1 - GPA 0 to 1.0",
ifelse(gpa>1 & gpa<=2, "2 - GPA 1.1 to 2.0",
ifelse(gpa>2 & gpa<=3, "3 - GPA 2.1 to 3.0", "4 - GPA 3.1 to 4.0")))
gpa_groups[is.na(gpa_groups)] <- "9 - Unknown"
label.var(gpa_groups,"")
   #creating dummy variables
gpa_groups1 <- ifelse(gpa_groups=="1 - GPA 0 to 1.0", 1, 0)
gpa_groups2 <- ifelse(gpa_groups=="2 - GPA 1.1 to 2.0", 1, 0)
gpa_groups3 <- ifelse(gpa_groups=="3 - GPA 2.1 to 3.0", 1, 0)
gpa_groups4 <- ifelse(gpa_groups=="4 - GPA 3.1 to 4.0", 1, 0)
gpa_groups9 <- ifelse(gpa_groups=="9 - Unknown", 1, 0)
label.var(gpa_groups1, "")
label.var(gpa_groups2, "")
label.var(gpa_groups3, "")
label.var(gpa_groups4, "")
label.var(gpa_groups9, "")

#HEALTH OUTCOMES
#As per Wichaidit (2021): "Non-responses were treated as missing data

#Depressive experience at time of study
   #Removing missing data 
i14.n <- ifelse(i14==9, NA, i14)
i15.n <- ifelse(i15==9, NA, i15)

   #calculating PHQ-2 score and prevalent depression
phq2_score <- i14.n + i15.n
tab1(phq2_score)
depress_prev <- ifelse(phq2_score>=3, 1, 0)
label.var(depress_prev,"")

#Depressive experience in past 12 months
    #excluding those with missing value (i10==9)
depress_12m <- i10
depress_12m <- ifelse(depress_12m==9,NA,depress_12m)
label.var(depress_12m,"")

#Suicidal ideation in past year
suicide_ideation <- i11
suicide_ideation <- ifelse(suicide_ideation==9, NA, suicide_ideation)
label.var(suicide_ideation, "")

#Suicide planning in past year
suicide_planning <- i12
suicide_planning <- ifelse(suicide_planning==9, NA, suicide_planning)
label.var(suicide_planning, "")


#Attempted suicide in past year
suicide_attempt <- i13
suicide_attempt <- ifelse(suicide_attempt==9, NA, suicide_attempt)
label.var(suicide_attempt, "")


#Unsafe sexual behaviors included lifetime history of sexual intercourse, use of alcohol during last sexual encounter, use of illicit drugs during last sexual encounter, and use of contraception by respondent or partner during the last sexual encounter. 
#Analyses of data related to sexual behaviors other than lifetime history were limited to only students who reported a lifetime history of sexual intercourse. We excluded students who did not answer the "have you ever had sex" question from the analyses.

#Lifetime sexual activity (h1c==1, treat missing (9) as NA)
sex_ever <- h1c
sex_ever <- ifelse(sex_ever==9,NA,sex_ever)
tab1(sex_ever)
label.var(sex_ever, "")
 
 
#Use of alcohol during last sexual encounter (if h3==1, then sex_alc==0; if h3==2, then sex_alc==1; if h3==9, then sex_alc==NA)
sex_alc <- h3
sex_alc <- ifelse(sex_alc==1, 0, ifelse(sex_alc == 2, 1, ifelse(sex_alc ==9, NA, sex_alc)))
label.var(sex_alc,"")

 
#Use of illicit drug during last sexual encounter (if h4==1, then sex_drug==0; if h4==2, then sex_drug==1; if h4==9, then sex_drug==NA)
sex_drug <- h4
sex_drug <- ifelse(sex_drug==1, 0, ifelse(sex_drug == 2, 1, ifelse(sex_drug ==9, NA, sex_drug)))
tab1(sex_drug)
label.var(sex_drug, "")


#Foregoing contraceptive use during last sexual encounter (d5e=1 = no contraceptive use d5e==5 = pulling out = no contraceptive use, 8 = not sure = impute as yes used contraceptive)
#We defined a lack of contraceptive use as reporting “None” (h500==1) while all other methods were not used
#The value 9 is recoded as missing
h500 <- ifelse(h500==9,NA,h500)
h501 <- ifelse(h501==9,NA,h501)
h502 <- ifelse(h502==9,NA,h502)
h503 <- ifelse(h503==9,NA,h503)
h504 <- ifelse(h504==9,NA,h504)
h505 <- ifelse(h505==9,NA,h505)
h506 <- ifelse(h506==9,NA,h506)
h507 <- ifelse(h507==9,NA,h507)
h508 <- ifelse(h508==9,NA,h508)
h509 <- ifelse(h509==9,NA,h509)
h510 <- ifelse(h510==9,NA,h510)

contra_methods_num <- h500 + h501 + h502 + h503 + h504 + h505 + h506 + h507 + h508 + h509 + h510
   #treating those with 0 boxes checked as NA
contra_methods_num <- ifelse(contra_methods_num==0, NA, contra_methods_num)
tab1(contra_methods_num)

   #if the response to the methods used was "none", then the response to the other answers should have been "no"
h501 <- ifelse(h500==1,0,h501)
h502 <- ifelse(h500==1,0,h502)
h503 <- ifelse(h500==1,0,h503)
h504 <- ifelse(h500==1,0,h504)
h505 <- ifelse(h500==1,0,h505)
h506 <- ifelse(h500==1,0,h506)
h507 <- ifelse(h500==1,0,h507)
h508 <- ifelse(h500==1,0,h508)
h509 <- ifelse(h500==1,0,h509)
h510 <- ifelse(h500==1,0,h510)

   #recoding number of contraceptive methods used
contra_methods_num <- h500 + h501 + h502 + h503 + h504 + h505 + h506 + h507 + h508 + h509 + h510
   #treating those with 0 boxes checked as NA
contra_methods_num <- ifelse(contra_methods_num==0, NA, contra_methods_num)
tab1(contra_methods_num)

   #applying definition of sex without contraceptive
sex_nocontra <- ifelse(h500==1 & contra_methods_num==1, 1, 0)
tab1(sex_nocontra)
label.var(sex_nocontra, "")
  
#Condom use during last sexual intercourse (h502==1 is condom use, h502==0 is no condom use)
sex_condom <- h502
label.var(sex_condom, "")

#DRINKING AND SMOKING
#We excluded students who did not provide an answer
#on ever-drinking from the analyses on drinking, and we excluded students who did not provide an #answer on ever-smoking from the analyses on smoking. 

#We also assumed that students
#who never drank also had not consumed alcohol within the past 12 months, and that students
#who never smoked also had not smoked within the prior 12 months.

#Ever drinkers (e11==1 are ever-drinkers, e11==0 are never drinkers, e11==9 are NA; refused to answer)
ever_drink <- e11
ever_drink <- ifelse(ever_drink==9, NA, ever_drink)
tab1(ever_drink)
label.var(ever_drink, "")

#Current drinkers (among ever drinkers; if e13==1, then not current drinkers, otherwise current drinkers; if e13==9, then treat as NA)
current_drink <- e13
current_drink <- ifelse(current_drink==1,0,ifelse(current_drink==9, NA, 1))
label.var(current_drink, "")

#we considered students who reported having smoked 100 cigarettes or more in their lifetime to be ever #smokers, and students who reported smoking in the
#past 12 months to be current smokers.

#Ever smokers (smoked 100 cigarettes or more in lifetime, i.e., d1==2 only)
ever_smoke <- d1
ever_smoke <- ifelse(ever_smoke==0 | ever_smoke==1, 0, ifelse(ever_smoke==2, 1, NA))
tab1(ever_smoke)
label.var(ever_smoke, "")
tabpct(study_groups, ever_smoke)

#Current smokers (among ever smokers; last smoke within past 12 months; d3==2 | 3 | 4, treat d3==9 as NA, d3==1 as 0)
current_smoke <- d3
current_smoke <- ifelse(current_smoke==1, 0,
ifelse(current_smoke==2 | current_smoke==3 | current_smoke==4, 1, NA))
label.var(current_smoke, "")


#DRUG USE  
#Non-responses were treated as missing data.
#Excluding over-the-counter, prescription medications, and energy drinks (pain med, antihistamine, anti-cough med, anxiolytic, sleeping meds)
   #IF NA = No use
tab1(f1g1)
tab1(f1h1)
tab1(f1i1)
   #kratom
tab1(f1j1)
   #kratom 4 x 100
tab1(f1k1)
   #marijuana
tab1(f1l1)
tab1(f1m1)
tab1(f1n1)
tab1(f1o1)
tab1(f1p1)
tab1(f1q1)
   #yaba
tab1(f1r1)
   #ice
tab1(f1s1)


#Drug 1 - Kratom (answering YES to either kratom or kratom mixture of 4x100, if refused to answer on both questions, then status = NA)
drug1_kratom <- ifelse(f1j1==1 | f1k1==1, 1, 0)
drug1_kratom <- ifelse(f1j1==9 & f1k1==9, NA, drug1_kratom)
tab1(drug1_kratom)
label.var(drug1_kratom, "")

#Drug 2 - Marijuana
drug2_marijuana <- f1l1
drug2_marijuana <- ifelse(drug2_marijuana==9, NA, drug2_marijuana)
tab1(drug2_marijuana)
label.var(drug2_marijuana, "")

#Drug 3 - Opium
drug3_opium <- f1m1
drug3_opium <- ifelse(drug3_opium==9, NA, drug3_opium)
label.var(drug3_opium,"")

#Drug 4 - Ecstasy / Love drug
drug4_ecstasy <- f1n1
drug4_ecstasy <- ifelse(drug4_ecstasy==9, NA, drug4_ecstasy)
label.var(drug4_ecstasy,"")


#Drug 5 - Ketamine
drug5_ketamine <- f1o1
drug5_ketamine <- ifelse(drug5_ketamine==9, NA, drug5_ketamine)
label.var(drug5_ketamine,"")


#Drug 6 - Heroin
drug6_heroin <- f1p1
drug6_heroin <- ifelse(drug6_heroin==9, NA, drug6_heroin)
label.var(drug6_heroin,"")
 
#Drug 7 - Inhalants
drug7_inhalants <- f1q1
drug7_inhalants <- ifelse(drug7_inhalants==9, NA, drug7_inhalants)
label.var(drug7_inhalants, "")


#Drug 8 - Yaba
drug8_yaba <- f1r1
drug8_yaba <- ifelse(drug8_yaba==9, NA, drug8_yaba)
tab1(drug8_yaba)
label.var(drug8_yaba, "")


#Drug 9 - Ice
drug9_ice <- f1s1
drug9_ice <- ifelse(drug9_ice==9, NA, drug9_ice)
tab1(drug9_ice)
label.var(drug9_ice, "")
 


#TABLE 4 - EXPERIENCE OF VIOLENCE
 
#Past-year experience of being threatened
viol_threat <- i5m12
   #Recode 9 as NA
viol_threat <- ifelse(viol_threat == 9, NA, viol_threat)
label.var(viol_threat,"")
  
#Past-year experience of Engaging in severe physical violence
viol_severe <- i7m12
   #Recode 9 as NA
viol_severe <- ifelse(viol_severe== 9, NA, viol_severe)
label.var(viol_severe, "")
 
 
#Past-year experience of Intimate partner violence
viol_ipv <- i8
   #Recoding students who reported that they never were in relationships
viol_ipv <- ifelse(viol_ipv==2, 0, viol_ipv)
   #Recode 9 as NA
viol_ipv <- ifelse(viol_ipv==9, NA, viol_ipv)
label.var(viol_ipv, "")

#Past-year experience of Sexual violence
viol_sex <- i9
   #Recoding students who reported that they had never had sex 
viol_sex <- ifelse(viol_sex==2, 0, viol_sex)
   #Recode 9 as NA
viol_sex <- ifelse(viol_sex==9, NA, viol_sex)
tab1(viol_sex)
label.var(viol_sex,"")

 
#Any adverse experience (threatened, severe physical violence, IPV, sexual violence)
viol_total <- viol_threat + viol_severe + viol_ipv + viol_sex
viol_any <- ifelse(viol_total==0,0,1)
tab1(viol_total)
tab1(viol_any)
label.var(viol_total, "")
label.var(viol_any, "")

   #Creating groups for Supplementary Table 1 (complete vs. incomplete information on gender and sexuality)
complete_info <- ifelse(study_groups=="13 - Incomplete information", "1 - Incomplete", "0 - Complete")
tab1(complete_info)
label.var(complete_info,"")


#-----------------------------------------------------------------------------------
#Weighted Analyses 
####create fpc and weight for survey package
#level<-(p*10)+levhi; label.var(level, "")
#dclus2<-svydesign(id=~p+level,weights=~wtpop, fpc=~fpc1+fpc2, data=.data)
dclus2<-svydesign(id=~plevel,weights=~pweight, data=.data)


#-------------------------- TABLE 1 -----------------------------------
#Gender classification
svymean(~study_groups, dclus2, na.rm=TRUE)
table1 <- svymean(~study_groups, dclus2, na.rm=TRUE)
write.csv(table1, "table1.csv")


 
#-------------------------- TABLE 2a & TABLE 2b -----------------------------------
#Excluding those with incomplete info from analyses
tab1(study_groups)
study_groups <- ifelse(study_groups=="13 - Incomplete information", NA, study_groups)
label.var(study_groups,"")
dclus2<-svydesign(id=~plevel,weights=~pweight, data=.data)


#School type
tabpct(study_groups, school_type)
 table2_schooltype <- svyby(~study_groups, ~school_type, dclus2, svymean, na.rm=TRUE)
svychisq(~study_groups + school_type, dclus2, na.rm=TRUE) 
write.csv(table2_schooltype, "table2_schooltype.csv")

#Year Level
tabpct(study_groups, level4gr)
table2_yearlevel <- svyby(~study_groups, ~level4gr, dclus2, svymean, na.rm=TRUE)
svychisq(~study_groups + level4gr, dclus2, na.rm=TRUE)  
write.csv(table2_yearlevel, "table2_yearlevel.csv")

#Religion
tabpct(study_groups, religion)
table2_religion <- svyby(~study_groups, ~religion, dclus2, svymean, na.rm=TRUE)
svychisq(~study_groups + religion, dclus2, na.rm=TRUE)  
write.csv(table2_religion, "table2_religion.csv")

#Geographic Region
tabpct(study_groups, region)
table2_region <- svyby(~study_groups, ~region, dclus2, svymean, na.rm=TRUE)
svychisq(~study_groups + region, dclus2, na.rm=TRUE)  
write.csv(table2_region, "table2_region.csv")

#Living Situation #Using dummy variables instead
tabpct(study_groups, living_situation)
table2_living_situation <- svyby(~study_groups, ~living_situation, dclus2, svymean, na.rm=TRUE)
write.csv(table2_living_situation, "table2_living_situation.csv")
svychisq(~study_groups + living_situation, dclus2, na.rm=TRUE)  


#Weekly allowance (THB)
table2_allowance <- svyby(~allowance, ~study_groups, dclus2, svymean, na.rm=TRUE)
write.csv(table2_allowance, "table2_allowance.csv")
model1 <- svyglm(formula = allowance ~ study_groups, design = dclus2)
regTermTest(model1,~study_groups)


#Grade point average (GPA) Groups   #Using dummy variables instead
svyby(~study_groups, ~gpa_groups, dclus2, svymean, na.rm=TRUE)

table2_gpa_groups1 <- svyby(~study_groups, ~gpa_groups1, dclus2, svymean, na.rm=TRUE)
table2_gpa_groups2 <- svyby(~study_groups, ~gpa_groups2, dclus2, svymean, na.rm=TRUE)
table2_gpa_groups3 <- svyby(~study_groups, ~gpa_groups3, dclus2, svymean, na.rm=TRUE)
table2_gpa_groups4 <- svyby(~study_groups, ~gpa_groups4, dclus2, svymean, na.rm=TRUE)
table2_gpa_groups9 <- svyby(~study_groups, ~gpa_groups9, dclus2, svymean, na.rm=TRUE)
write.csv(table2_gpa_groups1, "table2_gpa_groups1.csv")
write.csv(table2_gpa_groups2, "table2_gpa_groups2.csv")
write.csv(table2_gpa_groups3, "table2_gpa_groups3.csv")
write.csv(table2_gpa_groups4, "table2_gpa_groups4.csv")
write.csv(table2_gpa_groups9, "table2_gpa_groups9.csv")
svychisq(~study_groups + gpa_groups, dclus2, na.rm=TRUE)  
 
 
#-------------------------- TABLE 3a & TABLE 3b -----------------------------------

#Depression and Suicidality
   #Depression - prevalent
table3_depress_prev <- svyby(~depress_prev, ~study_groups, dclus2, svymean, na.rm=TRUE)
svychisq(~depress_prev + study_groups, dclus2, na.rm=TRUE)  
write.csv(table3_depress_prev, "table3_depress_prev.csv")

   #Depression - past 12 months
table3_depress_12m <- svyby(~depress_12m, ~study_groups, dclus2, svymean, na.rm=TRUE)
svychisq(~depress_12m + study_groups, dclus2, na.rm=TRUE)  
write.csv(table3_depress_12m, "table3_depress_12m.csv")


   #Suicide ideation
table3_suicide_ideation <- svyby(~suicide_ideation, ~study_groups, dclus2, svymean, na.rm=TRUE)
svychisq(~suicide_ideation + study_groups, dclus2, na.rm=TRUE)  
write.csv(table3_suicide_ideation, "table3_suicide_ideation.csv")

   #Suicide Planning
table3_suicide_planning <- svyby(~suicide_planning, ~study_groups, dclus2, svymean, na.rm=TRUE)
svychisq(~suicide_planning + study_groups, dclus2, na.rm=TRUE)  
write.csv(table3_suicide_planning, "table3_suicide_planning.csv")

   #Suicide Attempt
table3_suicide_attempt <- svyby(~suicide_attempt, ~study_groups, dclus2, svymean, na.rm=TRUE)
svychisq(~suicide_attempt + study_groups, dclus2, na.rm=TRUE)  
write.csv(table3_suicide_attempt, "table3_suicide_attempt.csv")


#Sexual Behavior
   #Ever had sex
table3_sex_ever <- svyby(~sex_ever, ~study_groups, dclus2, svymean, na.rm=TRUE)
svychisq(~sex_ever + study_groups, dclus2, na.rm=TRUE)  
write.csv(table3_sex_ever, "table3_sex_ever.csv")

   #Sex with alcohol at last encounter
table3_sex_alc <- svyby(~sex_alc, ~study_groups, dclus2, svymean, na.rm=TRUE)
svychisq(~sex_alc + study_groups, dclus2, na.rm=TRUE)  
write.csv(table3_sex_alc, "table3_sex_alc.csv")

   #Sex with drug at last encounter
table3_sex_drug <- svyby(~sex_drug, ~study_groups, dclus2, svymean, na.rm=TRUE)
svychisq(~sex_drug + study_groups, dclus2, na.rm=TRUE)  
write.csv(table3_sex_drug, "table3_sex_drug.csv")

   #Sex with no contraceptive at last encounter
table3_sex_nocontra <- svyby(~sex_nocontra, ~study_groups, dclus2, svymean, na.rm=TRUE)
svychisq(~sex_nocontra + study_groups, dclus2, na.rm=TRUE)  
write.csv(table3_sex_nocontra, "table3_sex_nocontra.csv")

   #Sex with condom at last encounter
table3_sex_condom <- svyby(~sex_condom, ~study_groups, dclus2, svymean, na.rm=TRUE)
svychisq(~sex_condom + study_groups, dclus2, na.rm=TRUE)  
write.csv(table3_sex_condom, "table3_sex_condom.csv")

#Drinking and smoking behavior
   #Ever drink (not including sipping or tasting)
table3_ever_drink <- svyby(~ever_drink, ~study_groups, dclus2, svymean, na.rm=TRUE)
svychisq(~ever_drink + study_groups, dclus2, na.rm=TRUE)  
write.csv(table3_ever_drink, "table3_ever_drink.csv")

   #Current drinkers (among ever drinkers)
table3_current_drink <- svyby(~current_drink, ~study_groups, dclus2, svymean, na.rm=TRUE)
svychisq(~current_drink + study_groups, dclus2, na.rm=TRUE)  
write.csv(table3_current_drink, "table3_current_drink.csv")

   #Ever smokers (100 cigarettes or more)
table3_ever_smoke <- svyby(~ever_smoke, ~study_groups, dclus2, svymean, na.rm=TRUE)
svychisq(~ever_smoke + study_groups, dclus2, na.rm=TRUE)  
write.csv(table3_ever_smoke, "table3_ever_smoke.csv")

   #Current smokers (among ever smokers)
table3_current_smoke <- svyby(~current_smoke, ~study_groups, dclus2, svymean, na.rm=TRUE)
svychisq(~current_smoke + study_groups, dclus2, na.rm=TRUE)  
write.csv(table3_current_smoke, "table3_current_smoke.csv")

#Drug use
   #Drug1 Kratom
table3_drug1_kratom <- svyby(~drug1_kratom, ~study_groups, dclus2, svymean, na.rm=TRUE)
svychisq(~drug1_kratom + study_groups, dclus2, na.rm=TRUE)  
write.csv(table3_drug1_kratom, "table3_drug1_kratom.csv")

   #Drug2 Marijuana
table3_drug2_marijuana <- svyby(~drug2_marijuana, ~study_groups, dclus2, svymean, na.rm=TRUE)
svychisq(~drug2_marijuana + study_groups, dclus2, na.rm=TRUE)  
write.csv(table3_drug2_marijuana, "table3_drug2_marijuana.csv")

   #Drug3 Opium
table3_drug3_opium <- svyby(~drug3_opium, ~study_groups, dclus2, svymean, na.rm=TRUE)
svychisq(~drug3_opium + study_groups, dclus2, na.rm=TRUE)  
write.csv(table3_drug3_opium, "table3_drug3_opium.csv")

   #Drug4 Ecstasy
table3_drug4_ecstasy <- svyby(~drug4_ecstasy, ~study_groups, dclus2, svymean, na.rm=TRUE)
svychisq(~drug4_ecstasy + study_groups, dclus2, na.rm=TRUE)  
write.csv(table3_drug4_ecstasy, "table3_drug4_ecstasy.csv")

   #Drug5 Ketamine
table3_drug5_ketamine <- svyby(~drug5_ketamine, ~study_groups, dclus2, svymean, na.rm=TRUE)
svychisq(~drug5_ketamine + study_groups, dclus2, na.rm=TRUE)  
write.csv(table3_drug5_ketamine, "table3_drug5_ketamine.csv")

   #Drug 6 Heroin
table3_drug6_heroin <- svyby(~drug6_heroin, ~study_groups, dclus2, svymean, na.rm=TRUE)
svychisq(~drug6_heroin + study_groups, dclus2, na.rm=TRUE)  
write.csv(table3_drug6_heroin, "table3_drug6_heroin.csv")
 
   #Drug 7 Inhalants
#table3_drug7_inhalants <- svyby(~drug7_inhalants, ~study_groups, dclus2, svymean, na.rm=TRUE)
#svychisq(~drug7_inhalants + study_groups, dclus2, na.rm=TRUE)  
#write.csv(table3_drug7_inhalants, "table3_drug7_inhalants.csv")
 
   #Drug 8 Yaba
table3_drug8_yaba <- svyby(~drug8_yaba, ~study_groups, dclus2, svymean, na.rm=TRUE)
svychisq(~drug8_yaba + study_groups, dclus2, na.rm=TRUE)  
write.csv(table3_drug8_yaba, "table3_drug8_yaba.csv")

   #Drug 9 Ice
table3_drug9_ice <- svyby(~drug9_ice, ~study_groups, dclus2, svymean, na.rm=TRUE)
svychisq(~drug9_ice + study_groups, dclus2, na.rm=TRUE)  
write.csv(table3_drug9_ice, "table3_drug9_ice.csv")
 

#-------------------------- TABLE 4a & TABLE 4b -----------------------------------
#Exposure to Violence
   #Being threatened
table4_viol_threat <- svyby(~viol_threat, ~study_groups, dclus2, svymean, na.rm=TRUE)
svychisq(~viol_threat + study_groups, dclus2, na.rm=TRUE)  
write.csv(table4_viol_threat, "table4_viol_threat.csv")

   #Severe physical violence
table4_viol_severe <- svyby(~viol_severe, ~study_groups, dclus2, svymean, na.rm=TRUE)
svychisq(~viol_severe + study_groups, dclus2, na.rm=TRUE)  
write.csv(table4_viol_severe, "table4_viol_severe.csv")
 
   #Intimate Partner Violence
table4_viol_ipv <- svyby(~viol_ipv, ~study_groups, dclus2, svymean, na.rm=TRUE)
svychisq(~viol_ipv + study_groups, dclus2, na.rm=TRUE)  
write.csv(table4_viol_ipv, "table4_viol_ipv.csv")
 
   #Sexual Violence
table4_viol_sex <- svyby(~viol_sex, ~study_groups, dclus2, svymean, na.rm=TRUE)
svychisq(~viol_sex + study_groups, dclus2, na.rm=TRUE)  
write.csv(table4_viol_sex, "table4_viol_sex.csv")
 
   #Any type of violence in past 12 months
table4_viol_any <- svyby(~viol_any, ~study_groups, dclus2, svymean, na.rm=TRUE)
svychisq(~viol_any + study_groups, dclus2, na.rm=TRUE)  
write.csv(table4_viol_any, "table4_viol_any.csv")

 
# Additional Analyses 20230506 #
#-------------------------- Supplementary Table 1 -----------------------------------
#variable name: complete_info
 
#School type
tabpct(complete_info, school_type)
svyby(~school_type, ~complete_info, dclus2, svymean, na.rm=TRUE)
svychisq(~school_type+complete_info, dclus2, na.rm=TRUE) 

#Year Level
tabpct(complete_info, level4gr)
svyby(~level4gr, ~complete_info, dclus2, svymean, na.rm=TRUE)
svychisq(~complete_info + level4gr, dclus2, na.rm=TRUE)  

#Religion
svyby(~religion, ~complete_info, dclus2, svymean, na.rm=TRUE)
svychisq(~complete_info + religion, dclus2, na.rm=TRUE)  

#Geographic Region
svyby(~region, ~complete_info, dclus2, svymean, na.rm=TRUE)
svychisq(~complete_info + region, dclus2, na.rm=TRUE)  

#Living Situation #Using dummy variables instead
svyby(~living_situation, ~complete_info, dclus2, svymean, na.rm=TRUE)
svychisq(~complete_info + living_situation, dclus2, na.rm=TRUE)  


#Weekly allowance (THB)
svyby(~allowance, ~complete_info, dclus2, svymean, na.rm=TRUE)
model1 <- svyglm(formula = allowance ~ complete_info, design = dclus2)
regTermTest(model1,~complete_info)


#Grade point average (GPA) Groups   #Using dummy variables instead
svyby(~gpa_groups, ~complete_info, dclus2, svymean, na.rm=TRUE)
svychisq(~complete_info + gpa_groups, dclus2, na.rm=TRUE)  
